# Supplementary material for: Promoting Autophagy Mitigates Stress‐Induced Remodeling in Patient iPSC‐CMs with the Phospholamban R9C Mutation
Source: Adv Sci (Weinh). 2025 Nov 27;13(7):e11480. doi: 10.1002/advs.202511480 (PMC12866708; doi:10.1002/advs.202511480)
Supplement: Supplementary file 2 — Supplemental Table 3 [file ADVS-13-e11480-s006.csv]

Row.names	baseMean	log2FoldChange	lfcSE	stat	pvalue	padj	CORR1	CORR2	CORR3	CORRMM1	CORRMM2	CORRMM3	PA1	PA2	PA3	PAMM1	PAMM2	PAMM3
PPM1K	3935.93967624125	-1.624314646	0.100523619109639	-16.15853728	9.88801272407751e-59	1.55004487462639e-54	5766.79167424941	5700.0829463875	6107.63657025228	2000.46501670414	1850.12813621161	1849.32571533954	5719.38096390885	5444.8473652366	5693.62341357532	2420.26200327721	2442.62038267549	2236.11192707701
MDK	4136.61858350294	-2.099704712	0.134851709154994	-15.57047163	1.15552058875758e-54	9.05697037468194e-51	6939.35664248564	7420.7373556117	8685.37541802318	1620.46800896491	1751.57977638804	2001.93647892536	5290.3485253586	5521.10312679926	5427.71839330732	1720.19556401151	1534.10904947808	1726.49466268174
MFAP4	3088.58267082933	-2.918617722	0.19361539305086	-15.07430621	2.39013403676577e-51	1.24892470534468e-47	6230.63187052959	5464.7148859972	5385.02645254458	673.215852653404	673.413792127752	909.905684775855	4235.64378058924	4916.63672416839	3903.91982817965	1754.12447059951	1742.30956333582	1173.44914445104
ARG2	6810.12188904293	3.01091354128228	0.222370570120673	13.5400720502194	9.0699913977991e-42	3.55452962879747e-38	1019.8722328148	1552.66994676822	1794.22803942982	14999.833807899	11722.562039966	8467.73779273606	2304.99780711311	2177.93894609464	2068.63252502375	11697.5560279889	11881.3757357955	12034.0577668853
EGLN3	5695.34733017938	2.98359057730874	0.249192483066175	11.9730360265981	4.91949385402695e-33	1.3754615049019e-29	971.855649348943	1420.7499451785	1466.30124371157	12913.5040827153	11026.857547402	6578.8196623153	2281.86370503442	2071.9248385563	3262.49179969642	8460.73833949384	8743.4254073176	9145.63574138236
MRPS6	2902.31132034046	2.05072956136008	0.171359500796398	11.9674109216545	5.26458856175771e-33	1.3754615049019e-29	1263.79647682135	1102.81325069968	1446.39140254297	6308.3157102095	5036.52510384049	4448.02786885286	1581.53134210681	1513.02590320067	1765.82639990222	3124.85229675464	3841.24967193992	3395.38041721444
PRRT2	370.731217891534	-2.840619297	0.245484712239006	-11.57147128	5.74882956087103e-31	1.28740931708878e-27	885.425799110401	668.141590785348	557.475552721013	111.441430154295	87.9896069853334	95.0217961949469	464.785141762771	428.706171712053	574.137778456223	209.228257292656	188.277019708673	178.144469814697
COL4A4	174.421985992846	3.89040925668791	0.342688288942316	11.3526180561798	7.19747805488079e-30	1.41034582485389e-26	22.0876283942942	17.083165673489	31.6215124442592	320.622475279979	309.723416588374	408.16180638284	30.4949527400913	22.3187594817555	39.0717580801967	255.597762962921	328.737653459588	307.542940426367
INHA	1398.2356573218	2.28368410714673	0.209500278447041	10.9006256415263	1.14467479582487e-27	1.99376912215007e-24	420.625271160906	435.62072467397	265.85493795729	1766.62070424923	1952.1960803146	1755.02378123697	322.825879007174	283.634235080643	360.32843562848	3504.85605054022	3197.72081092509	2513.52097708696
HSPA5	25501.6213598336	2.0164966492973	0.196436086664322	10.2654083755149	1.00893179896718e-24	1.58160148806095e-21	6503.36606461565	6455.53849505957	8305.91726869207	20875.1721583287	28197.7360518999	36956.9999610029	7298.80920582669	8013.36460226196	9406.52575780734	58312.4807892398	59046.2634348793	56647.2825283897
GPC3	1681.78213976616	-2.012150657	0.196722934886829	-10.2283481	1.48022667408488e-24	2.10945757663223e-21	2149.22227593175	2468.51743981916	2715.93656882359	524.322794332502	620.620027936552	672.351194288488	3111.5367295838	3537.52337785824	2784.94808982735	542.862505407973	648.509734552097	405.03493883242
PGGHG	630.566070931274	-1.987814346	0.203440659156158	-9.770978692	1.49996018100098e-22	1.95944798311429e-19	1325.25770365765	975.63857290815	1134.86094661063	295.045753605223	341.399675103094	232.515455840666	801.281171998262	718.850044974875	720.65687125696	329.110393903584	385.519611784426	306.656649531766
DNAJC3	1668.17407452177	1.63100194695054	0.168933161565984	9.65471747424491	4.69451496919367e-22	5.33590197074036e-19	724.090078665122	570.387920542605	701.529109411527	1968.4941146107	1980.3527545499	2230.13276221171	841.240075588727	1004.344177	969.196665711545	3145.20964070744	3397.9519271232	2485.15966845975
OGA	3627.42383136776	-1.65397898	0.171340306456764	-9.653180935	4.76541385496077e-22	5.33590197074036e-19	4318.61151691917	4146.46393485964	4674.12800611253	1655.17927409494	1439.50997028006	1082.67258694849	6688.91015102486	6880.68755856287	8545.86175342968	1400.1328785314	1405.6025122166	1291.3258334329
SLC39A14	3250.38219127028	1.70594322076588	0.180219782923563	9.46590431467463	2.91031758847567e-21	3.04147590112964e-18	1437.61650896775	1392.27800238935	1340.9863610621	5156.44978049995	4719.76251869329	3733.92467320598	1250.29306234375	1150.34606162215	1683.34157728847	6275.71675522675	5814.6717674049	5049.19922653894
SYNJ2	970.367248024093	1.98109578898409	0.211426258172545	9.37015017012373	7.2429402974288e-21	7.09627075640587e-18	434.069914531346	393.861875249885	377.11581507598	1536.43020917642	1906.44148468222	1318.78735325108	230.289470692414	286.424080015862	367.925721921852	1447.63334775459	1821.00736522463	1524.42033871283
CLEC2D	382.329869687274	-2.406271259	0.259430935594092	-9.275190152	1.7730250135529e-20	1.63493765367384e-17	558.913031542574	557.101013907669	698.015608028832	104.133795390079	109.107112661813	128.135452444701	738.188166329108	690.02164731094	595.844310722999	180.954168469324	134.483585506195	93.0605439330505
SLC25A5	7274.50337466013	1.21114254677732	0.130985163337673	9.24641017284572	2.321589112371e-20	2.02184616252932e-17	4014.18637774563	4257.50451173731	4780.70421472096	10929.4812442306	10012.0440801711	9274.70319830073	4342.9018902268	4373.54691011234	5336.55095778686	10115.3380174352	9711.7072229622	10145.3718704917
CEND1	205.051688242028	3.50681741618887	0.380200837578945	9.22359203235766	2.87310546437964e-20	2.37046322419028e-17	25.9289550715627	30.3700723084249	23.4233425513031	332.49738177183	299.164663750134	277.146905568595	69.40230624	46.4974155869906	134.580500054011	448.992530514511	375.557864709893	397.058320781015
SLC5A3	3102.42363769604	2.66814533016164	0.291359153290251	9.15758197410617	5.30731609055496e-20	4.15987435177698e-17	807.638933895713	949.064759638278	545.763881445362	6997.06028673687	4776.0758671639	2869.37030025044	1179.83920601319	1123.37756058169	884.541189871119	5778.09279193611	6856.67051140105	4461.58836341882
ST3GAL1	4089.64325579161	1.63047226343681	0.178326441865316	9.14318844912661	6.06375988167842e-20	4.52645237643766e-17	2068.55441570911	2561.52578626371	1899.63308091068	6972.39701940764	7961.29964003297	5290.98637903682	2108.35793944425	2129.58163388417	2219.49292427784	4785.10679246069	5095.43362862362	5983.34982944785
ASTN1	383.434576084963	-2.647618923	0.292986652653988	-9.036653714	1.61541130746088e-19	1.15105398435258e-16	480.165834658569	723.187346844368	510.628867618407	63.9418041868904	84.4700227059201	123.816279890385	552.063799605102	635.154696918292	645.769334936584	304.229195739051	281.917442209283	195.870287706706
HR	146.204632807611	6.58477556687888	0.738220742923602	8.91979212179944	4.67164257979739e-19	3.09524641477499e-16	8.64298502385424	0	0	432.063905434274	269.834794755023	159.089522417298	1.05155009448591	0	0	239.764273221855	358.622894683187	285.385668061355
EFNB3	2150.14828169413	-1.748528349	0.196062691173538	-8.918210487	4.73883094887725e-19	3.09524641477499e-16	3078.82333183074	2520.71600159927	3104.76405517522	693.311848254998	908.052744088641	988.370652845925	3513.22886567742	3542.17311941694	3400.32827959045	1583.34897410659	1457.40359700418	1011.25791073915
ZNF83	1025.71867651282	-1.753740928	0.203235457458738	-8.629109065	6.18317109627174e-18	3.87709560420623e-15	1944.6716303672	1767.15858244647	1677.1113266733	698.79257432816	472.797488201192	426.878220784875	1265.01476366655	1246.13073773135	1296.96530293986	464.826020255577	592.723950934712	455.553519824647
ITGA3	3123.33465155754	1.51371587803981	0.175675482291169	8.61654602166361	6.90040688433283e-18	4.16041455072313e-15	1466.42645904727	1776.64923004286	1939.4527632479	5305.34283882085	5469.43397020833	4023.30923434514	1816.02701317716	1950.10160971839	2357.32940417186	3698.25081809182	4183.93377130385	3493.7587065151
KCNQ5	425.593794765597	-2.860664157	0.333021742238862	-8.590022193	8.69525280718818e-18	5.0483993705734e-15	728.891737011707	528.629071118521	495.40369496006	57.5476237682014	61.0061275098312	120.936831520842	759.219168218826	651.893766529608	935.551540698042	314.407867715451	279.925092794377	173.713015341694
MTERF2	680.597236129395	-1.640670401	0.192342207765259	-8.529955126	1.46404495680803e-17	8.19656026532954e-15	1016.03090613753	1155.01181247978	1034.14057364003	314.22829486129	295.64507947072	415.3604273	881.198979179191	1010.85381486118	850.896064857616	338.15810232705	445.290094231624	410.352684200023
ZNF91	1369.69881641982	-1.399383302	0.164820474079652	-8.490348726	2.06017962343811e-17	1.1136336474833e-14	2302.8753430225	1957.92059913377	1771.97586400608	915.28125421806	662.855039289512	708.344298907786	1782.37741015361	1778.06117204652	1861.33514187603	923.997222746487	856.710248409836	914.652203227696
ADM	1188.58058600872	2.11716300209536	0.249540376743163	8.48425024329602	2.17114065420093e-17	1.13449336317512e-14	385.092999396172	405.250652365545	471.980352408757	2613.39288255276	1699.95920695664	1161.85741711094	837.033875210783	811.844876148856	931.210234244687	1768.82699678764	1655.64236378738	1520.87517513443
SLC2A3	11955.2620958199	2.17830378766772	0.258235015472224	8.43535406569224	3.30201615098385e-17	1.66975500589751e-14	3835.56468725265	4891.47977117568	3211.34026378365	23950.7729397181	19404.6413271655	10686.3527614696	8230.4825895412	7540.95085989813	11000.870552802	15859.5019027833	15881.0171862205	18970.1703080287
MAP1B	8193.17318276554	1.20861072949902	0.143503447269178	8.42217209759398	3.69567654877804e-17	1.81041954933264e-14	4175.52209819091	4356.2072467397	4853.316577	8641.27810868548	11977.1453028436	10316.3436459832	6593.21909242665	7739.95979861045	6769.18208739407	10597.1284909848	10972.8644025981	11325.9113420995
ZNF226	1217.7450081246	-1.969115481	0.234521847540018	-8.396298688	4.60772655004659e-17	2.1888097393494e-14	2306.71666969976	2198.03398332225	1174.68062894785	527.063157369083	455.199566804125	468.630222143261	2195.63659728658	1867.33620997354	1781.02097248896	547.386359619706	500.079703141556	591.156026698521
KLF9	432.997440931019	2.3152578923062	0.275870330944782	8.39255850521172	4.75675161099613e-17	2.19314230158751e-14	184.38368050889	160.391944378869	115.94554562895	919.848525945695	797.772436667023	580.928708555471	76.7631568974713	79.9755548096238	119.385927467268	845.960737594091	709.276391706748	605.336681012128
SEMA6B	742.554757223321	-2.837713449	0.339777704028808	-8.351676449	6.73008104244366e-17	3.01430715489562e-14	1106.30208305334	1360.95886532129	806.934150892391	144.325786593267	86.816412225529	224.59697282442	1241.88066158786	1267.51954890136	1440.22841590058	521.374197902241	464.217413673237	245.502577804333
MAT1A	124.886096978627	-4.859298327	0.585831239	-8.294706737	1.08853411934673e-16	4.73996134857759e-14	316.909450874655	501.106193089011	148.738225200775	11.8749064918511	2.34638951960889	17.996552309649	180.866616251576	128.332867020094	85.7408024537649	24.8811981645321	40.8431630055852	38.9967993624212
DOK4	5164.85361234383	-1.791699836	0.216318830519312	-8.282680855	1.20432859792013e-16	5.10244732459349e-14	6988.33355762081	6586.50943188965	7832.76574915575	1598.54510467226	2004.9898445058	2577.82615283413	9881.41623788408	9717.02990936929	6331.79546221854	3046.81581160225	3090.13394252013	2322.08214385326
ADAMTS6	275.40008045153	-2.270976417	0.274631857360246	-8.269165997	1.34899336270713e-16	5.56495261942025e-14	435.99057786998	490.66648073299	401.710324754848	78.5570737153225	90.3359965049423	105.819727580736	401.692136093617	372.909273007665	266.990346881344	257.859690068787	240.078104496245	162.191233711888
DNAJB9	2878.99584652495	1.70183299638093	0.206313310798798	8.24877944031734	1.60020461783591e-16	6.43200194594764e-14	1153.35833484988	768.742455307005	948.645373327775	2774.16084736552	2542.31304449623	4018.99006179082	1360.70582226477	1239.62109954917	1076.64400043209	5823.33133405344	6025.860805	6815.5769794777
BEX1	684.61174468293	-2.180080993	0.267732989340451	-8.142743253	3.86421111537825e-16	1.51438433611674e-13	1557.6579676324	1350.51915296527	972.068715879078	279.517029731264	188.884356328516	385.126219426489	744.497466896023	750.468287574028	738.022097070381	505.540708161175	372.569340587534	370.469593943001
HERPUD1	3020.7864943807	2.14711658798992	0.266204687497586	8.0656603314297	7.2841071486965e-16	2.78501618690162e-13	599.246961653894	774.436843864835	1392.51771467497	4349.8695933996	3803.49741128601	4089.53654684465	949.549735320775	1108.49838759386	656.622601069972	5908.15360052344	6181.26405974772	6436.24447658869
WDR86	846.8953909	-2.519887457	0.314484144840555	-8.012764709	1.1215809070531e-15	4.18616721403913e-13	1745.88297481856	1752.9226110519	861.979005887953	334.324290462884	224.080199122649	202.281247960455	1241.88066158786	1107.56843928212	1715.90137568864	353.991592068116	391.496660029146	230.435632596125
PLPPR3	329.040090691258	-2.154315868	0.269185772230554	-8.00308222	1.21342857797972e-15	4.42365264846745e-13	475.364176311983	508.698711166117	719.096616325005	123.316336646146	130.224618338293	128.855314537087	486.867693746976	589.587229643041	405.91215338871	162.858751622392	117.548615479489	100.150871089854
VCAM1	7649.15275039364	-2.155528383	0.269447140076081	-7.999819119	1.24602115452443e-15	4.4392335496193e-13	5419.15160995661	6236.30453558312	3539.2670595019	718.888569929754	1399.6213484467	1292.87231792519	18130.826729126	18120.972802562	25330.4378287142	4259.20874034672	4373.20696571998	2969.07449691161
CDH3	716.154170528866	-2.92908429	0.36780277110853	-7.963736329	1.66920748475593e-15	5.81477700689645e-13	1616.23819946074	2446.68895034748	690.988605263441	148.893058320902	285.08632663248	191.483316574666	870.683478234332	919.718880310674	810.73898016408	206.96633018679	245.058978033511	161.304942817288
PTGDS	382.847127404308	2.46545143827815	0.309866806410452	7.95648771431296	1.76991699795264e-15	6.03156931737078e-13	70.104211860151	90.1611521656364	44.5043508474759	427.496633706639	343.746064622703	364.970080839683	127.237561432795	94.8547277974608	124.812560533962	1187.51173057994	1070.8878105123	647.878643952952
SPCS3	4143.88040260809	1.17954825882554	0.148385178372774	7.94923234086269	1.87670788766771e-15	6.25941975469765e-13	2469.97305348368	2507.42909496433	2564.85600936769	6681.00508318452	5793.23572391435	4611.43656382447	2670.93723999421	2812.16369470119	2779.52145676066	5212.61101546947	5476.96854157823	6146.42735405434
ANGPTL4	318.535764983963	4.06588080264136	0.512765081695898	7.92932465134723	2.20340834059253e-15	7.19596440565176e-13	41.2942617806369	26.5738132698718	70.2700276539093	1223.11536866066	888.108433171966	193.642902851824	234.495671070358	199.00893871232	266.990346881344	184.347059128124	209.196688565193	285.385668061355
BAG1	1429.40702886582	1.39304676004851	0.17621887160544	7.90520758280414	2.67487475474202e-15	8.41291177812951e-13	840.290210652495	732.677994440751	928.735532159167	2729.40158443469	1999.12387070678	1839.24764604613	725.569565195277	778.366736926223	800.971040644031	1963.35272789217	1836.94616054388	1978.20127674827
ADAM11	1333.08630303214	-2.320314091	0.293531833749623	-7.904812439	2.68337323875016e-15	8.41291177812951e-13	2461.33006845982	2234.09844418851	2071.79464866276	450.332992344814	296.818274230525	605.404019696594	1533.16003776045	1350.28494864621	1712.64539584862	1313.04868495553	1346.82820447686	621.289917114937
ADAMTS10	491.848203259103	-2.174477222	0.276778853503065	-7.856370507	3.95424263635222e-15	1.2154256385776e-12	822.04390893547	778.233102903388	905.312189607864	113.268338845349	219.387420083431	222.437386547262	697.177712644157	663.053146270486	684.84109301678	247.681018092388	346.668798193748	202.07432396891
TMEM40	270.4862444	3.51031426101875	0.449392732893523	7.81123948849095	5.66282962062409e-15	1.70712532947891e-12	49.9372468044912	35.1153961066163	52.7025207404319	825.762728356414	531.457226191414	210.919593069087	185.07281662952	152.511523125329	220.321302507776	277.086070468653	228.124008006805	476.824501295059
MIXL1	123.428586002082	-3.714866303	0.477087945351111	-7.786544053	6.88669161571682e-15	2.03690146732032e-12	195.907660540696	201.201729043315	254.143266681638	24.6632673292292	3.51958427941334	20.1561385868069	230.289470692414	252.015992481489	199.700096854338	37.3217972467981	41.8393377130385	20.3846905758111
PLIN2	1324.72741567126	2.83124949910671	0.36407595679611	7.77653521540361	7.45378415160162e-15	2.124718425006e-12	432.149251192712	305.598852603526	388.827486351631	4092.27546796099	3015.11053269743	911.345408960627	947.446635131803	803.475341343197	836.786818884212	1368.46589904926	1348.82055389177	1446.42673998798
TIMM17A	1442.20767600849	1.32302322908492	0.170130497826583	7.77652005952221	7.45467679097538e-15	2.124718425006e-12	673.192500191313	858.903607472642	830.357493443694	2150.27152937057	1731.63546547136	2025.6919279741	928.518733431057	990.394952	1057.10812139199	1720.19556401151	2017.25378259293	2322.96843474786
HYOU1	6570.54977553199	1.73593764793495	0.223831608788788	7.75555185136077	8.79601290097911e-15	2.46225532563837e-12	1994.60887717169	2369.81470481678	1951.16443452355	5439.62062761332	5532.78648723777	10062.232327371	1980.06882791697	1929.64274686011	2536.40829537277	15221.638458929	15720.6330583205	14107.9784602505
GSTM2	728.256864613346	-1.592855288	0.207250781959031	-7.685641872	1.52231802891339e-14	4.18664165285024e-12	1106.30208305334	1192.97440286532	1098.55476565611	324.276292662087	362.517180779574	438.396014263051	1029.4675425017	928.088415116332	833.530839044195	530.421906325707	540.922866147141	353.630066945592
ATP1B2	1639.38961297413	-1.70956736	0.223075727020008	-7.663618909	1.80765749188408e-14	4.88566186944394e-12	2686.04767908003	2660.22852126609	2516.83815713752	556.293696425947	719.168387760125	1125.86431249164	1954.8316256493	2041.23654426889	2436.5582469456	1017.86719763995	939.39274912846	1018.34823789595
TP53INP2	4641.79424024572	2.35681881354189	0.309960669232229	7.60360602969311	2.87991089517525e-14	7.65177681233343e-12	2062.79242569321	1870.60664124705	1241.43715521906	9414.97393934685	10784.0062321225	6314.63027440965	931.673383714515	950.407174598088	2244.45543638463	6326.61011510875	6336.66731411043	7223.27079099392
PIGL	218.583329809506	-1.858224034	0.24743124342299	-7.510062222	5.90992664943251e-14	1.54406683594173e-11	309.226797520118	346.408637267971	293.962949018854	85.8647084795386	104.414333622596	73.4259334233681	300.74332702297	318.042322615016	342.96320981506	166.251642281192	159.387953192528	122.308143454866
CXXC4	473.924375084076	-2.171194094	0.290514528926006	-7.473616216	7.8020471506611e-14	2.0049982153076e-11	774.027325469613	822.839146606387	516.484703256233	118.749064918511	173.632824451058	177.086074726947	723.466465006305	794.175858225799	967.026012484867	211.490184398523	268.96717101239	139.147670452275
PRIMA1	608.763948274597	-2.293050061	0.307479951669707	-7.457559587	8.81397067283187e-14	2.22851297205343e-11	998.744936089823	935.777853003342	618.376243354401	174.469779995658	145.476150215751	200.121661683297	813.899773132093	908.559500569796	930.124907631348	766.793288888762	507.052926093729	305.770358637166
CASQ1	1710.09545729787	2.8493616243615	0.383381516514216	7.43218309079814	1.06819799717846e-13	2.65794790536024e-11	515.698106423303	434.671659914331	564.502555486404	4849.52912040288	3686.17793530557	2380.58393952037	271.299924377364	312.462632744577	938.807520538058	1894.36395116324	1868.82375118239	2804.22439051592
COL4A5	4390.04146103309	-0.823422779	0.110847271586623	-7.428444261	1.09882366110664e-13	2.69143120492308e-11	5766.79167424941	5948.73791341273	5415.47679786127	3154.15785510475	3422.20911434957	3107.6446528302	4884.45018888704	5076.58783378763	5301.82050616002	3262.8298502125	3820.3300030834	3519.46114245851
MLYCD	920.232478839871	2.30432773524043	0.312011337037692	7.38539745740733	1.51998643163229e-13	3.66573958496428e-11	364.926034340512	332.172665873397	421.620165923455	2828.96810809714	1817.27868293709	878.951614803259	432.187088833708	421.266585218135	467.775770349021	992.985999475417	989.201484501125	1095.45554572619
COL1A2	22656.9340263197	-1.158162923	0.156982760050997	-7.377644036	1.61115031531895e-13	3.82672611256664e-11	39540.6961524638	46103.6678937083	55290.8000923509	20557.2900460853	22826.8504415151	19767.4130569185	9473.41480122355	12677.9853339489	10819.6210083745	10990.7038074056	12387.4324871818	11447.3331946598
MED28	1814.76725398112	-0.949404688	0.129241365065772	-7.345981585	2.04254498710005e-13	4.7789455548926e-11	2531.43428031997	2153.42793961925	2140.8935091891	1190.23101222169	1140.34530652992	1203.60941846933	2133.59514171191	2270.93377726862	2402.91312193209	1495.13381697779	1665.60411086191	1449.08561267179
SAT1	1290.04774450101	1.57818449844069	0.215062294201092	7.33826682312346	2.16377476171332e-13	4.98813723009088e-11	610.770941685699	583.674827177541	939.276036307254	2490.07654590662	1946.33010651558	1928.51054550199	976.890037777409	922.508725245893	702.206318830201	1474.77647302499	1513.18938062156	1392.36299541736
GLUL	3888.91240342594	1.17481753508841	0.160482936597384	7.32051369446067	2.47023501279899e-13	5.61208754501985e-11	2409.4721583167	2093.63685976204	2178.37085727119	6047.06776738878	4886.35617458552	4152.88441097461	2950.64956512746	2920.03769886301	3074.73029558881	4957.01325250655	4930.06862718637	6066.66117354029
ENO1	75592.5650923039	1.25340524454714	0.171312811880051	7.31647114300326	2.54576736312792e-13	5.70106416919903e-11	34473.9862651466	43299.1815289772	46444.9747778513	98220.0919571369	103357.285144012	94561.0844558199	55948.7743272172	48958.0588198541	76222.4880547836	103521.617854195	103204.695866869	98898.5420557839
PCDH10	989.122144240337	1.71583660495175	0.234879900369213	7.305165756	2.76925146682144e-13	6.05114546275959e-11	510.896448076717	632.077129919093	801.078315254565	2124.69480769582	2225.55045934903	2032.17068680557	223.980170125498	205.518576894498	252.881100907939	721.554746771431	855.714073702383	1283.3492153815
COL26A1	135.888559275657	-2.894134712	0.39620286457763	-7.304678917	2.77929620642186e-13	6.05114546275959e-11	396.616979427978	380.574968614949	241.260428278422	47.4996259674043	34.0226480343289	54.7095190213331	123.031361054851	141.352143384451	94.4234153604752	21.4883075057323	39.8469882981319	55.8363263598303
CPT1A	967.120553274312	1.94605518031306	0.266747483857452	7.29549592060263	2.97560991682455e-13	6.38981658303311e-11	349.560727631438	506.80058164684	509.457700490842	1991.33047324887	2254.88032834414	1017.88499863375	604.641304329397	518.911157950815	592.588330882983	1078.93922949835	1150.58178710856	1029.87001952576
ETV5	799.021066753805	2.2425973929397	0.308418424147878	7.27128218469995	3.56091195287712e-13	7.54335888828402e-11	334.195420922364	361.593673422184	495.40369496006	2183.15588580954	2297.1153396971	1155.37865827947	282.866975416709	276.194648586724	150.860399254093	538.33865119624	701.306994047122	811.84245945404
COQ10B	708.772555087802	1.53047268747437	0.210767674179253	7.26142039301882	3.83046416054869e-13	8.00618082410149e-11	435.030246200663	336.917989671589	368.917645183024	1407.63314645712	1048.83611526517	840.798923906803	512.104896014637	531.000486003433	574.137778456223	840.305919829425	764.06600061668	845.521513448859
NDUFS1	5277.33964145158	0.794512125544762	0.109585465199683	7.25015971869103	4.16280449640996e-13	8.47828260811422e-11	3556.10817148136	3971.83601908619	3800.43732894893	6994.31992370029	6613.29886101766	6043.24226558015	4245.10773143961	4089.91267503169	4284.86946946157	6371.84865722608	6329.69409115826	7027.40050328721
MFN2	8023.2087557161	1.56768124253019	0.21622878149744	7.2501044110483	4.1645047258535e-13	8.47828260811422e-11	4902.49317186399	4294.51803736321	4288.8140211436	15907.8074273528	14864.3776067223	9207.03616161645	3658.34277871648	3609.12939786221	5581.83477240143	9846.16869183711	10076.3071658901	10041.6758358234
GPM6B	329.704116333719	-2.019594254	0.278931862606748	-7.240457349	4.47174204119128e-13	8.9870549022711e-11	451.355884579055	565.642596744414	352.521305397111	81.2974367519035	105.5875284	149.73131521628	424.826238172307	408.247308853777	525.298080855977	299.705341527318	274.94421925711	317.292140266972
SLC35F1	194.175855325292	2.77030987408877	0.384233383009956	7.20996664159447	5.59655856216544e-13	1.11052724076589e-10	73.9455385374196	55.9948208186584	30.450345316694	448.50608365376	442.294424446276	210.199730976701	76.7631568974713	67.8862267570063	97.6793952004916	273.693179809853	261.993948060217	290.703413428958
HSPA6	87.7333281636324	10.14253859	1.4081896027832	7.2025376216128	5.91021273845969e-13	1.15810618610118e-10	0	0	0	311.487931824709	112.626696941227	213.079179346245	2.10310018897182	0	9.76793952004916	54.2862505407973	90.6518983782501	258.79694122334
HSP90B1	23356.1126144369	1.22793393598241	0.170865357112813	7.18655880121842	6.64446815830928e-13	1.28590966481057e-10	10161.2693930446	10302.0979658735	10989.0611579438	19447.44302	23088.4728729515	31131.1560473233	8756.25763678416	9470.59360675824	11300.4206980835	47466.5403166096	48424.0525293048	49735.9861322952
TMX2	1682.13371700817	1.29760522399015	0.180944553747374	7.17128643618534	7.42962692932114e-13	1.42032721639071e-10	679.914821876533	873.139578867216	1086.84309438046	2057.09918612682	2125.82890476566	2300.67924726553	1168.27215497384	995.974641873338	912.759681817927	2550.32281186454	2651.81707124068	2782.95340904551
HEMK1	704.797851512095	-1.51965551	0.212735019267823	-7.14341962	9.1037167098551e-13	1.71939594149022e-10	995.863941081872	1386.58361383152	902.969855352734	361.727920828694	401.23260785312	383.686495241718	931.673383714515	714.200303416176	1016.95103669845	418.456514585312	493.106480189383	451.122065351645
PITPNC1	442.072194507777	2.70605131383067	0.379761722114237	7.12565578954443	1.0358629207373e-12	1.93311751731879e-10	146.930745405522	109.142447358402	159.278729348861	1399.41205734737	910.39913360825	399.523461274209	198.742967857837	153.441471437069	105.276681493863	547.386359619706	611.651270376325	563.681008965906
ASAH1	8023.61663675023	1.28576737857244	0.181657184015683	7.07798805502473	1.46262328941825e-12	2.69742149234359e-10	4712.34750133919	5179.04639334608	4667.10100334714	14046.1874711688	11282.6140050394	10168.0520549517	4104.2000187785	4315.89011478447	6184.19104280446	10242.0059353638	9786.4203260212	11595.3437740581
PTK7	3085.41459826117	-1.298263243	0.184507933691135	-7.036354575	1.97334399170562e-12	3.5969930713927e-10	5156.98106423303	6148.9905776964	3860.16685245475	1725.51525870051	2297.1153396971	2145.90889740255	3066.32007552091	3480.79653084212	3335.20868279012	1862.69697168111	2132.81004865751	1812.46487945798
NDUFA9	1594.70561706196	0.980533776011237	0.139503381344709	7.02874558709343	2.08398563465592e-12	3.75500675963979e-10	949.768020954649	1076.23943742981	1037.65407502273	2249.83805303302	1875.93842092731	1918.43247620859	1280.78801508384	1221.95208162611	1446.74037558061	2168.05713097309	1991.35324019914	1919.70607770464
OPA3	1007.60520250047	0.996649091339178	0.142235640584752	7.00702782538753	2.43433867666993e-12	4.33644239721338e-10	750.019033736684	733.627059200389	698.015608028832	1546.47820697722	1454.76150215751	1354.06059577799	527.878147431926	608.186195877837	666.390540590021	1259.89339796767	1306.98121617873	1184.97092608084
NOPCHAP1	325.383671296487	-1.938747009	0.27720752611343	-6.993846944	2.67449326618392e-12	4.71071420682013e-10	660.708188490191	489.717415973351	463.782182515801	101.393432353498	152.515318774578	167.008005433543	441.651039684081	443.58534469989	346.219189655076	213.752111504389	166.361176144701	257.91065032874
NDRG4	2726.78879279378	1.71034232598168	0.245229980814491	6.97444219626433	3.07086771313394e-12	5.34876914123196e-10	1254.19316012818	1445.4256289291	1192.24813586133	5066.9312546383	4480.43078769318	3191.14865554697	1146.18960298964	987.60510706768	1963.35584352988	3871.28824169061	3774.50596654055	4348.14312890996
WDR1	6258.39425630671	0.769356702369412	0.111433819994739	6.90415802317229	5.05020585039334e-12	8.69967328689735e-10	4622.07632442338	5093.63056497864	5383.85528541701	8563.63448931568	8435.27032299397	8734.80662901126	4044.2616633928	4072.24365710864	4660.39247767679	6820.84118774059	7278.0524126538	7391.66606096801
SEL1L	4774.11525780477	1.12333580880765	0.16278371118559	6.90078755808026	5.17150226690349e-12	8.81179016695425e-10	2052.22877733072	2382.15254669208	1780.17403389903	3960.7380422051	4313.83713180095	5265.07134371092	2926.46391295428	2880.97986976994	2559.20015425288	10378.8525252687	10287.4962038702	8502.18855190241
COL16A1	1235.98019925028	-1.444714371	0.20952299091783	-6.895254618	5.37684102237967e-12	9.06315697492727e-10	1925.46499698086	1738.68663965733	1965.21844005433	720.715478620808	563.133484706134	781.770232331154	1136.72565213927	1409.80164059755	1217.73646016613	1202.21425676807	1355.79377684394	814.501332137842
IDH3A	3245.84068591303	1.68403856384637	0.244434362355176	6.8895328284465	5.59759065379214e-12	9.33487564774953e-10	1652.73080289479	1750.07541677298	1328.10352265888	6432.54550120118	5610.21734138486	3163.7938960363	1511.07748577625	1531.62486943547	2243.37010977129	4301.05439180525	4754.74187867459	4670.75301454453
DNAJB11	1836.95099306131	1.59983278407228	0.232837176438964	6.87103669843578	6.37369928611653e-12	1.05172747378066e-09	532.023744801694	691.868209776305	792.880145361609	1683.49635880627	1635.4334951674	2788.02588381083	717.15716443939	649.103921594389	919.27164149796	3827.18066312621	3949.83271505233	3857.13797330129
SLC12A7	2025.76886355416	2.38927432033879	0.348605870680971	6.85379828994719	7.19144662630916e-12	1.1743033053544e-09	805.718270557078	1052.51281843885	613.691574844141	6222.45100172997	5015.40759816401	1717.5909524329	376.454933825955	342.220978720251	453.666524375617	2853.42104405066	2821.16677150774	2034.9238940027
DDIT3	1383.39886001636	2.44796998844883	0.357264017048263	6.85199144507781	7.28289130097686e-12	1.17697529932076e-09	232.400263974747	370.135256258928	552.790884210753	3478.43414776684	1581.46653621639	1238.88266099624	533.135897904355	413.826998724216	344.048536428398	2731.27698033386	2851.05201273134	2273.33614465023
NGFR	382.690685644152	-3.358824021	0.49043702031415	-6.848634753	7.45580846043981e-12	1.1926250349577e-09	1682.50108464363	1182.53469050929	739.006457493612	26.4901760202832	131.397813098098	192.923040759438	158.784064267372	115.313590655737	103.106028267186	74.6435944935963	99.6174707453298	85.9702167762466
PTTG1IP	8402.49302092839	1.13428424648094	0.165850238442815	6.83920781260766	7.96322984109967e-12	1.26092516150584e-09	5204.99764769888	5915.52064682539	5981.15052047524	13557.4893963118	14163.9803351191	9821.07852642167	4838.18198472966	4804.11297844787	6257.9932525115	10094.9806734824	9961.74707453298	10228.6832145842
COX6A1	2881.70362592419	1.34246514920167	0.19643761798868	6.83405328850523	8.25483379273968e-12	1.29402774534987e-09	1513.48271084381	1254.6636122418	2012.06512515693	4617.51171663902	3807.01699556543	3692.1726718476	2376.50321353815	1970.56047257666	2414.85171467882	3375.92620550583	3268.44921515427	4277.23985734192
OPA1	3344.57045697037	0.898395689444421	0.132507855313175	6.77994287448933	1.20223409963554e-11	1.86596254909769e-09	2306.71666969976	2071.80837029036	2016.7497936672	4463.13793224495	4026.40441564886	3435.18190486581	2823.41200369466	2675.46129287544	2685.09804140018	4553.25926410937	4276.57801909701	4801.03777605081
SELENOP	466.15228818514	-1.697023931	0.250487085766241	-6.774895904	1.24495864887981e-11	1.89493879809432e-09	691.438801908339	767.793390547367	573.871892506926	173.556325650131	181.845187769689	269.948284644736	813.899773132093	863.921981606285	604.526923629709	185.478022681057	213.181387395006	254.365486750338
GDF2	110.157415961514	3.02850616589414	0.447019776141607	6.77488184534987	1.24507971551234e-11	1.89493879809432e-09	24.0082917329284	29.4210075487866	19.9098411686076	183.604323450928	244.024510039325	173.486764265017	60.9899054801827	97.6445727326802	30.3891451734863	184.347059128124	146.437681995635	127.625888822469
ASCC2	945.919580468786	1.48027559906045	0.218852823394192	6.76379484670487	1.34423394797868e-11	2.02617417004941e-09	532.023744801694	406.199717125183	579.727728144751	1587.58365252594	1658.89739036349	989.090514938311	500.537844975292	567.268470161285	580.649738136256	1284.7745961322	1366.75169862593	1297.5298696951
HMGN1	3660.59012473262	-1.26868789	0.187831701217453	-6.754386408	1.43440995914338e-11	2.14150576376491e-09	4945.70809698326	5620.36150657788	5612.23287529222	1910.9464908425	2024.93415542247	2775.78822824027	4249.31393181756	4857.12003221704	3451.33863041737	3123.72133320171	2954.65418230648	2400.9620334727
ZNF483	555.88463338048	-1.470077241	0.21791567428574	-6.746083072	1.51889678055487e-11	2.2462477294319e-09	830.686893959324	728.881735402197	504.773031980581	249.373036328873	251.063678598151	245.472973503613	965.322986738064	876.011309658903	944.234153604752	296.312450868519	380.53873824716	397.944611675616
COL4A6	2006.42508809611	-1.637412923	0.242802965602637	-6.74379293	1.54304411500797e-11	2.26063173335187e-09	2946.29756146498	2712.4270830462	4164.67030562169	751.772926368726	1095.76390565735	1308.70928395768	2181.96644605826	2349.9793837665	2514.70176310599	1137.74933425088	1171.50145596508	1741.56160788994
LRRC38	58.4168162082291	9.66783235618306	1.43941486357225	6.71650168471239	1.86139157941727e-11	2.70177540730974e-09	0	0	0	182.690869105401	252.236873357956	24.4753111411227	0	1.85989662347962	0	111.965391740394	81.6863260111705	46.087126519225
ZNF577	415.80716761018	-1.559314822	0.232633064475666	-6.702894216	2.04331389863832e-11	2.93862281422516e-09	605.969283339114	498.258998810096	415.76433028563	179.95050606882	160.727682093209	174.926488449789	766.580018880227	688.161750687461	689.182399470135	295.181487315585	313.795032847789	201.188033074309
RADIL	295.524792864436	-3.218070968	0.480466084700824	-6.697810876	2.1156481914798e-11	3.01499100451248e-09	511.856779746034	614.993964245604	433.331837199107	31.9709020934452	28.1566742353067	105.819727580736	508.95024573118	422.196533529875	290.867532374797	271.431252703986	230.116357421712	96.6057075114524
ASMTL	442.333605884979	-1.361234919	0.203312145384371	-6.695295634	2.15236051134018e-11	3.03967597979897e-09	619.413926709554	665.294396506433	772.970304193002	220.142497272008	274.52757379424	305.221527171648	538.393648376785	474.273638987304	605.612250243048	253.335835857054	289.88683986891	288.930831639757
ACADVL	4927.1538453366	1.07231734362188	0.160648826337302	6.67491551647207	2.47374628719365e-11	3.43354619989834e-09	3616.60906664834	3192.65385142317	3625.93342694172	8435.7508809419	7457.99908807686	6050.44088650401	3415.43470689023	3204.60188225539	4256.65097751476	5087.07406109388	5167.15820756026	5615.53910818865
PDK4	94.1369483186376	6.22737218781573	0.932962361425744	6.67483753395917	2.4750620093679e-11	3.43354619989834e-09	0.960331669317138	0	10.5405041480864	511.534433495123	268.661599995218	43.9115876355437	23.13410208	45.5674672752508	24.9625121067923	48.6314327761309	41.8393377130385	109.90007093046
SYNGR3	499.638370333051	2.1079057075698	0.316071873248535	6.66907082210477	2.57428013709508e-11	3.53986100255285e-09	223.757278950893	139.512519666827	202.611913068772	897.01216730752	1064.08764714263	479.42815352905	278.660775038766	243.646457675831	388.546927575289	823.341466535426	659.467656334083	595.587481171523
MXRA5	1366.53952876205	-2.110689902	0.316699712327361	-6.664641046	2.65312996804071e-11	3.5896708357661e-09	1850.55912677412	2139.19196822468	2145.57817769936	221.055951617535	510.339720514934	688.188160320979	1990.58432886182	2322.08093441431	3409.01089249716	351.729664962249	401.458407103679	368.6970122
CA9	186.032775055871	2.21417119473997	0.332255795482266	6.66405590164688	2.66372069301873e-11	3.5896708357661e-09	56.6595684897111	89.2120874059981	66.7565262712138	418.362090251369	366.036765058987	204.440834237613	70.4538563305559	92.0648828622414	87.9114556804425	277.086070468653	249.043676863325	254.365486750338
CA14	263.576929844007	-2.163247441	0.324655707796858	-6.66320471	2.67920061102726e-11	3.5896708357661e-09	328.433430906461	412.843170442651	300.989951784245	45.6727172763503	75.0844646274845	110.858762227438	436.393289211652	384.998601060282	402.656173548693	252.204872304121	247.051327448418	165.73639729029
VWC2	1174.9021569345	1.10886764743467	0.16657137777162	6.6570119204693	2.79450531262318e-11	3.71242926107466e-09	607.889946677748	638.720583236561	575.043059634491	1399.41205734737	1148.55766984855	1379.97563110389	1237.67446120991	1238.69115123743	1627.98992000819	1336.79891956713	1544.07079655261	1364.00168679014
PRKAR1A	8421.03061686398	0.852788765531572	0.128212208735227	6.65138502755753	2.90347617269868e-11	3.82478088094324e-09	6192.2186037569	6111.97705207051	5960.06951217907	12035.6744566638	11912.6195910543	9042.18774246006	6783.54965952859	6981.12197623077	6587.93254296649	9911.76457790724	9588.181559	9945.070128
C20orf203	76.4589474716318	-4.006301114	0.604518123173122	-6.627263866	3.4196604399437e-11	4.46721642137979e-09	197.82832387933	234.418995630655	107.747375735994	15.5287238739591	15.2515318774578	3.59931046192981	103.051909259619	100.4344177	87.9114556804425	22.6192710586655	22.9120182714259	6.20403626220337
IMMT	3903.31208139037	0.960787429676359	0.145431554789808	6.60645780116278	3.93624401231909e-11	5.0995505071995e-09	2380.66220823718	2697.24204689199	2910.35031199941	6033.36595220588	4902.78090122278	4609.9968396397	2665.67948952178	2857.73116197644	2929.29652940141	4781.71390180189	4644.16648614728	5426.75914763874
GRID1	304.978249379021	-2.301794628	0.349778709500292	-6.580716795	4.68185617432591e-11	6.01580142530598e-09	537.785734817597	534.32345967635	494.232527832495	67.5956215689985	77.4308541470934	170.607315895473	355.423931936237	373.839221319404	448.239891308923	228.454637692522	237.089580373885	134.716215979273
NEFL	343.113395163991	2.08875512255185	0.317511235342251	6.5785234979176	4.75142792633315e-11	6.05234545631169e-09	88.3505135771767	71.1798569728709	121.801381266776	377.256644702654	513.859304794347	303.781802986876	277.60922494428	313.392581056317	527.468734082655	501.016853949442	520.003197290622	501.640646343872
GREP1	55.5124574183007	-6.353779125	0.966001898509878	-6.577398175	4.78751490547748e-11	6.05234545631169e-09	146.930745405522	202.150793802953	176.846236262338	0	0	5.75889673908769	19.9794517952323	21.3888111700157	72.7168830936993	5.65481776466638	12.9502711968929	1.77258178920096
CYP27A1	336.067312162611	-2.814766555	0.4281537701932	-6.574195419	4.89169518194519e-11	6.11231010567102e-09	387.013662734806	434.671659914331	297.476450401549	66.6821672234715	36.3690375539378	55.429381113719	953.755935698719	859.272240047586	506.847528429218	151.549116093059	226.131658591899	57.6089081490313
PKDCC	989.940790820333	-1.671709903	0.254308510144766	-6.57355077	4.91293106222601e-11	6.11231010567102e-09	1919.70300696496	1752.9226110519	1912.5159193139	411.96790983268	523.244862872783	815.603750673294	936.931134186944	1075.95019668296	751.046016430447	494.231072631842	554.869312051487	730.303697150796
LEPR	419.922858843463	-1.839930429	0.28024257224103	-6.565492224	5.18612597893581e-11	6.38850934331436e-09	749.058702067367	571.336985302243	657.024758564051	154.373784394064	132.571007857902	262.749663720876	691.919962171728	614.695834060016	812.909633390758	147.025261881326	103.602169575143	141.806543136077
ZFP91	2242.64881231147	0.93252353103344	0.142052852541755	6.56462376043687	5.21644039260168e-11	6.38850934331436e-09	1282.04277853838	1448.27282320801	1605.67013189183	2899.30409270272	2957.62398946701	2418.73663041683	1576.27359163438	1806.88956971045	1671.40298454175	3254.91310534197	3063.23722541889	2927.41882486539
CDK18	2648.51811395409	2.09848602056466	0.320294160854265	6.5517461041679	5.68681709233912e-11	6.86631534508444e-09	1033.31687618524	1312.55656257974	898.285186842473	6555.86183784732	4211.76918769796	3128.52065350939	640.394007541918	602.606506007398	1466.27625462071	3991.17037830153	3955.80976329705	3985.65015301836
MAFF	278.686896895468	2.9283206362686	0.446965898022879	6.55155270060158	5.69418853572963e-11	6.86631534508444e-09	52.8182418124426	63.5873388957646	138.197721052688	1036.77068217315	566.653068985547	328.257114127998	100.948809070647	69.7461233804859	103.106028267186	300.836305080252	210.192863272646	373.128466626802
CCDC183	583.189913323425	-1.396284293	0.213202060907936	-6.549112551	5.78799987712625e-11	6.92602871823581e-09	842.21087399113	867.445190309386	770.627969937871	252.113399365454	355.478012220747	335.455735051858	567.83705102239	517.051261327335	638.172048643212	607.32742792517	749.12338000488	495.436610081669
INTU	410.582123909795	-1.617444627	0.247046287079013	-6.5471319	5.86525587863706e-11	6.92602871823581e-09	783.630642162784	689.02101549739	442.701174219628	231.103949418333	228.772978161867	166.288143341157	581.507202250707	613.765885748276	621.89214944313	175.299350704658	196.2464174	196.756578601307
DCAF16	1249.82278080896	-0.937135711	0.143142950904881	-6.546851974	5.87625554685738e-11	6.92602871823581e-09	1623.92085281528	1561.21152960497	1692.33649933165	709.754026474484	936.209418323948	901.98720175961	1674.06775042157	1638.56892528555	1675.7442909951	858.401336676357	908.511333197408	817.160204821643
PYROXD2	743.262753221284	-2.011376642	0.307922229844657	-6.532092999	6.48568599677148e-11	7.5872846033873e-09	1476.99010740976	1517.55455066161	682.790435370485	245.719218946765	314.416195627591	352.012563176735	1020.00359165133	953.197019533307	1239.4429924329	403.75398839718	456.248016013611	257.024359434139
PVR	1590.42584939072	1.12969432598412	0.173020329508621	6.52925774209575	6.60964251047933e-11	7.67501896253882e-09	1048.68218289431	1063.90159555451	886.573515566822	2519.30708496348	2229.07004362845	1818.37164536694	860.167977289473	703.970871987038	836.786818884212	2235.91494414909	2191.58435639726	2690.77915600706
PIP5K1B	539.2119049	1.25801692116221	0.193300832060032	6.5080781482178	7.61183196392736e-11	8.77375572547981e-09	246.805239014504	322.682018277014	288.107113381028	762.73437851505	687.492129245405	601.804709234664	408.001436660532	361.749893266787	446.069238082245	698.935475712765	870.656694314183	775.504532775421
GSDMB	208.977467290152	-2.492030624	0.383102858430821	-6.504860428	7.77655481415976e-11	8.8981951289612e-09	462.87986461086	432.773530395055	227.20642274764	83.1243454429576	75.0844646274845	42.4718634507717	278.660775038766	284.564183392382	378.77898805524	111.965391740394	71.7245789366375	58.4951990436317
MANF	1340.41459114382	1.58281743598047	0.243564207721081	6.4985633594943	8.10906425843499e-11	9.2114269069005e-09	432.149251192712	546.661301551648	633.601416012748	1245.03827295331	1304.59257290254	2274.76421193964	454.269640817912	574.708056655204	475.373056642393	2893.00476840332	2832.12469328973	2418.68785136471
XPO4	11028.333504019	-0.986028805	0.151843984503715	-6.49369686	8.37551969192658e-11	9.44565803529792e-09	12152.9972752084	13732.0180072062	11024.1961717708	5092.50797631306	7054.42009070413	6489.55676285944	17604.0001317886	18241.8660830881	19353.5441690574	7644.18265427602	7525.10374010221	6425.60898585349
IL11RA	771.230378258148	-1.393330913	0.214746191183986	-6.48826834	8.68285342020872e-11	9.72231501537085e-09	1355.02798540648	1069.59598411234	1414.76989009871	497.832618312218	353.131622701138	606.843743881366	789.714120958917	885.310792776301	740.192750297059	519.112270796374	478.163859577583	545.068900179296
ABLIM3	382.537986343477	2.28478293369497	0.352625080597021	6.47935458767329	9.21157936888081e-11	1.02411856869912e-08	92.1918402544452	72.1289217325091	69.0988605263441	366.29519255633	327.32133798544	444.154911002138	274.454574660822	371.049376384185	125.8978871	1007.68852566355	786.978018888106	653.196389320554
RRAGA	1606.94390585908	0.826911115389861	0.127860231364023	6.46730501398525	9.97661471569209e-11	1.10136205833232e-08	1117.82606308515	1021.19368137079	1230.89665107098	1933.78284948067	2046.05166109895	1995.45772009389	1344.93257084748	1476.75791904282	1497.75072640754	1928.29285775124	1734.34016567619	1956.04400438326
ITGA5	1796.09530818179	1.29285381610227	0.20063196284168	6.44390752994065	1.16436042382531e-10	1.27639958069129e-08	1303.17007526336	1253.71454748217	1467.47241083914	3594.44284964877	3768.30156849188	2498.64132267167	952.704385604233	1070.37050681252	1402.24198443372	1512.09827027179	1480.3156152756	1249.67016138668
ATP1A3	217.761107217261	3.39726502458408	0.527392713212144	6.4416229869629	1.18202607766515e-10	1.28676672176936e-08	48.0165834658569	26.5738132698718	21.0810082961728	467.688624909827	431.735671608036	113.018348504596	69.40230624	75.3258132509248	170.396278294191	429.766150114645	463.221238965784	296.907449691161
ANGEL1	428.865635662863	-1.492093389	0.231832851380794	-6.436074009	1.22603270628525e-10	1.32546818646397e-08	766.344672115076	570.387920542605	535.223377297275	237.498129837022	181.845187769689	244.753111411227	687.713761793784	657.473456400047	487.311649389119	277.086070468653	249.043676863325	251.706614066537
CDK2AP2	941.2870489	1.53722136771317	0.239332165319784	6.4229618516141	1.33647994851616e-10	1.43497668992735e-08	428.307924515443	499.208063569734	509.457700490842	1515.4207592293	1486.43776067223	1169.0560380348	289.176275983625	208.308421829718	427.618685655486	1777.87470521111	1474.33856703088	1510.23968439922
LMNA	3324.3646767319	1.14906843241393	0.179565543864562	6.39915881234219	1.56235276059381e-10	1.66380167216526e-08	2396.02751494626	1965.51311721087	2834.22444870767	5907.30925252315	5862.45421474282	4187.43779140914	2227.18310012115	2368.5783500013	2167.39724683758	3178.00758374251	3113.04596079156	3685.1975397488
HADHB	3697.3872895576	1.16300989448565	0.181767645183477	6.39833284582467	1.57082576856633e-10	1.66380167216526e-08	2432.52011838031	2308.12549544029	2540.26149968882	6331.15206884768	5646.5863789388	4327.09103733201	2933.82476361568	2628.03392897671	3186.5189367627	3638.30974978635	3482.62677725673	4913.59671966507
INAFM2	2926.38938937786	-1.32006503	0.206959941508194	-6.378360085	1.78994264698713e-10	1.88316382108525e-08	4708.50617466192	4586.8299833318	3501.78971141981	1817.77414759874	1695.26642791742	1613.21094903694	4029.539962	3631.44815734397	5294.22321986665	1598.05150029472	1596.86805604764	1043.16438294477
ZNF608	1833.74246275979	-0.796180801	0.124924313828221	-6.373305373	1.84997005036456e-10	1.93334203396766e-08	2035.90313895233	2105.0256368777	2214.67703822571	1118.06811892506	1190.79268120151	1348.30169903891	2771.88604906485	2613.15475598887	2549.43221473283	1265.54821573234	1376.71344570046	1415.40655867697
SLC2A1	10323.9500664635	1.7446347699322	0.274070720852213	6.3656371775406	1.94480667785819e-10	2.01899268093411e-08	5091.67851071946	5982.9042447597	4000.70690776257	22747.753566659	17726.9728206452	10048.5549476156	6310.35211700994	4529.77822648462	8388.48939449555	13029.8310933443	14045.0672003841	11985.3117676823
KNDC1	265.217789877074	-1.828083464	0.287406122222707	-6.360628123	2.00930372316137e-10	2.07222665554458e-08	326.512767567827	386.269357172779	236.575759768161	75.8167106787415	84.4700227059201	106.539589673122	561.527750455475	491.94265691036	345.133863041737	194.525731104524	178.31527263414	194.983996812106
MEX3A	1083.95704660124	-1.493499238	0.235251687244976	-6.348516584	2.17401005112633e-10	2.22743670336316e-08	1738.20032146402	1584.93814859592	1398.37355031279	409.227546796099	536.150005230632	729.940161679365	1692.99565212231	1540.92435255287	1788.61825878234	442.206749196911	682.379674605509	463.530137876052
ANKRD63	722.721657880396	-2.926660867	0.462335579043372	-6.330165792	2.44897914903122e-10	2.4928699441697e-08	962.252332655772	859.85267223228	767.114468555176	58.4610781137284	53.9669589510045	226.036697009192	1485.84028350859	1260.07996240745	1324.09846827333	755.483653359429	670.42557811607	249.047741382735
GPC6	1239.20378363201	-1.402321244	0.221790925621074	-6.322716948	2.57003819346973e-10	2.59922056263429e-08	2829.13709780829	2973.41989194672	1672.42665816304	969.175060604154	1041.79694670635	819.203061135224	994.766389383669	941.10769148069	975.708625391577	494.231072631842	508.049100801182	651.423807531353
DOT1L	3123.93117605971	1.7146406692507	0.2714126898106	6.31746684522096	2.6588545857227e-10	2.67180797985827e-08	1749.72430149582	1812.71369090911	1386.66187903714	7198.93369709834	5496.41744968383	3551.79956383233	1261.86011338309	1299.13779150052	2311.74568641164	4176.64840098259	3933.89391973307	3307.637619
IGDCC3	168.462374443832	-2.335831434	0.369867470998635	-6.315319992	2.69603035174458e-10	2.68719681165277e-08	209.352303911136	186.965757648741	242.431595405987	31.0574477479182	32.8494532745245	61.1882778528067	406.949886566047	371.049376384185	214.894669441082	102.917683316928	85.6710248409836	76.2210169356414
IRX4	753.879684210773	-2.063333483	0.326755539512213	-6.314609039	2.7084530252688e-10	2.68719681165277e-08	1073.65080629656	814.297563769642	949.81654045534	250.2864907	151.342124014774	275.707181383823	1097.81829864329	1031.31267771945	1229.67505291286	815.424721664893	999.163231575658	358.061521418594
ARHGAP11A-SCG5	17.3389311125512	19.9979402652358	3.17206030368491	6.30440103613561	2.89310506586378e-10	2.85234685613086e-08	0	0	0	0	0	111.578624319824	3.15465028345773	23.2487077934953	31.4744717868251	14.7025261881326	23.9081929788792	0
TUSC3	3615.3801614151	-0.844445639	0.134423779595279	-6.281966195	3.34317554159262e-10	3.27547623687537e-08	5307.75313631582	4392.27170760595	4051.06709424787	2590.55652391459	2719.46545322671	2351.78945582494	4543.74795827361	4573.48579713639	4911.10292535805	2679.25265689893	2751.43454198601	2512.63468619236
SNCAIP	503.094470723304	-2.860401673	0.455426436173282	-6.280710661	3.37028863588531e-10	3.28153072398373e-08	461.919532941543	547.610366311286	1000.17672694064	49.3265346584583	58.6597379902223	167.008005433543	1274.47871451692	1100.1288527882	554.601899416125	210.359220845589	373.565515294987	239.29854154213
YWHAG	5056.24662740063	0.916927549762655	0.146316982268903	6.26671993601889	3.68732458854477e-10	3.56805557098937e-08	3711.68190191074	3828.52724038081	3505.30321280251	7630.08414818708	7730.18027235149	5500.46624792113	4148.36512274691	4602.31419480033	4518.21469132941	5292.90942772774	4952.9806454578	5253.93242319165
LY6E	497.846984078834	-1.147411106	0.183283102370552	-6.260321281	3.84185135577705e-10	3.67786765397919e-08	631.898238410677	736.474253479304	671.078764094833	307.834114442601	323.801753706027	290.104423231543	685.610661604812	677.932319258323	511.188834882573	382.265680891448	401.458407103679	354.516357840192
KISS1R	107.508827819968	3.60481165643643	0.575840889710867	6.26008281253946	3.8477308959721e-10	3.67786765397919e-08	9.60331669317138	36.0644608662546	23.4233425513031	377.256644702654	342.572869862898	121.656693613228	13.6701512283168	14.879172987837	28.2184919468087	71.2507038347964	94.6365972080633	156.873488344285
ATF7IP	1973.11978150894	-1.505272034	0.240557269490983	-6.257437314	3.91354877408141e-10	3.71810852015152e-08	2907.88429469229	2885.15686930037	2263.86605758344	637.59113317785	825.92911090233	1372.05714808764	2954.8557655054	3377.572268	2958.60034796156	1279.11977836754	1140.62004003403	1074.18456425578
SEMA6C	524.984624254076	-1.954609933	0.313260758287436	-6.23956203	4.38797726658967e-10	4.10408130810956e-08	867.179497393375	936.72691776298	828.015159188564	171.729416959077	217.041030563822	289.384561139157	525.775047242954	648.173973282649	1217.73646016613	236.371382563055	161.380302607434	200.301742179709
SYT11	594.103820700956	1.60715698641922	0.257587375310769	6.23926923623584	4.39619767259678e-10	4.10408130810956e-08	301.544144165581	253.40029082342	183.873239027729	654.946765742863	925.650665485708	675.230642658032	363.836332692124	342.220978720251	225.74793557447	1071.02248462781	1199.39434777377	932.378021119706
PLEKHG4B	361.375194772514	-1.877267915	0.300883149138101	-6.239192592	4.39835200154635e-10	4.10408130810956e-08	663.589183498142	819.991952327472	456.75517975041	168.989053922496	127.878228818685	229.636007471122	494.228544408377	395.22803248942	556.772552642802	110.834428187461	166.361176144701	146.237997609079
ESYT2	3109.67131534663	1.41875406045259	0.227800214614314	6.22806287893392	4.72237547599949e-10	4.38035254211645e-08	1963.87826375355	1732.04318633986	1412.42755584358	6027.88522613271	4711.55015537465	2922.640095	1764.50105854735	1767.83174061738	2087.0830774505	4467.30603408644	4115.19771648958	4343.71167443696
FEM1A	1336.01390152756	0.875157803588095	0.140968886289373	6.20816285511132	5.36075826833886e-10	4.94324980085176e-08	987.220956058017	1007.90677473585	996.663225557946	1903.63885607828	1894.70953708418	1690.95605501462	828.621474454896	889.9605343	1089.66791979215	1622.93269845925	1552.04019421224	1567.84859254825
ATAD1	3468.38490372092	0.945494682434358	0.152422711646739	6.20310892136385	5.535849648239e-10	5.07485257811664e-08	2488.2193552007	2123.05786731083	2063.5964787698	4686.02079255354	4532.05135712457	3641.06246328819	2612.050435	2507.14064845053	2914.10195681467	4287.48282917005	4505.69820181127	5260.13645945385
CTSF	1074.84550418537	-1.013526684	0.163613086945629	-6.194655347	5.84127045259592e-10	5.32370672179614e-08	1666.17544626523	1211.95569805808	1412.42755584358	655.86022008839	683.972544965992	783.929818608312	1173.52990544627	1304.71748137096	1279.60007712644	836.913029170625	927.438652639021	961.625620641522
STARD7	5136.91222829569	0.924423912500934	0.149465246775482	6.18487529672734	6.21515817105941e-10	5.63172366991488e-08	3274.73099237144	3278.06967979061	3179.71875133939	6531.19857051809	6592.18135534118	5351.45479479724	3349.18705093762	3352.46366382202	4442.24182839569	7090.01051333871	7183.41581544573	8018.27372345055
LONP1	3421.74482396722	1.10907611572914	0.179420396925695	6.18143831321729	6.35201811080473e-10	5.7226572359181e-08	2251.97776454869	2131.59945014757	2320.08207970657	5627.79222279189	4553.16886280105	4278.86027714216	1881.22311903529	1711.10489360125	2459.35010582571	4777.19004759016	5191.06640053914	3877.5226638771
GHITM	5996.51922876868	1.13550199346177	0.183853616938742	6.17611996091494	6.56960779727348e-10	5.88486696171766e-08	3567.63215151317	3270.47716171351	3757.10414522901	8573.68248711648	7751.29777802797	6951.70822617123	4132.59187132962	4088.05277840821	5831.45989346935	6958.81874119845	7320.88792507429	9754.51758597289
PGK1	30631.856795663	1.34524144898308	0.217850242107613	6.17507438122822	6.61323289039268e-10	5.89028629487475e-08	16885.5117416032	19587.7475741744	17759.578322398	51842.1879260397	46931.3099764572	39018.6849935963	18589.3025703219	17818.7396012465	33371.6227069413	33277.4715815087	34017.3739101152	38482.7506435529
ISYNA1	4443.71394998559	-0.757415084	0.12288940313836	-6.163388095	7.12047044695107e-10	6.30624263990988e-08	7089.16838289911	6534.31087010954	6524.57206766547	4042.035479	3680.31196150655	4193.91655024061	3533.20831747265	3858.35554540848	3334.12335617678	3772.89441258541	3617.11036276293	3144.56009404251
GPI	15751.2167973561	1.26303695534955	0.204963062690314	6.16226620919456	7.17111609642871e-10	6.315416625147e-08	9775.21606197914	11576.6919380677	8271.95342199268	24731.7764051437	27188.788558468	19182.1651758087	8566.9786197767	8813.1201503582	13781.477336176	19101.974409043	19162.4166725716	18862.0428188874
ESRRA	2065.74197784618	1.45963554197585	0.236910530256866	6.16112563841406	7.22296542961124e-10	6.32554223880367e-08	1299.32874858609	1348.62102344599	1182.87879884081	5001.16254176036	3206.34127854555	2330.91345514574	717.15716443939	574.708056655204	774.9232019	2954.07680026172	2743.46514432638	2655.32752022304
PALD1	322.669957069818	-1.235889326	0.200625246541295	-6.160188446	7.26584290669315e-10	6.32774185585121e-08	395.656647758661	427.079141837225	442.701174219628	191.825412560671	156.034903053991	187.884006112736	465.836691857257	555.179142108668	454.751850988955	190.00187689279	185.288495586313	219.800141860919
ANKRD36B	287.221947219065	-2.077303151	0.337598258532843	-6.153180885	7.59441021162998e-10	6.57734665621611e-08	538.746066486914	725.085476363644	282.251277743202	101.393432353498	120.839060259858	143.972418477192	360.681682408667	443.58534469989	291.952858988136	158.334897410659	150.422380825448	129.39847061167
AGT	926.536251198062	-1.293586272	0.210383289857346	-6.148712061	7.81146383566492e-10	6.72815973010347e-08	1553.81664095513	1248.02015892434	1897.29074665555	748.119108986618	584.250990382614	583.808156925015	718.208714533875	735.589114586191	965.940685871528	609.589355031036	722.226662903641	751.574678621208
LINGO1	219.527565789596	-2.227239362	0.362579887895198	-6.142754843	8.11024089764533e-10	6.94732985308678e-08	346.679732623487	649.160295592582	234.233425513031	89.5185258616466	106.760723142205	67.6670366842804	323.87742910166	333.851443914592	308.232758188218	55.4172140937306	57.7781330322913	61.1540717274332
OGDH	4251.90749126964	1.03897983596869	0.169193607665415	6.1407747627399	8.21199563477789e-10	6.99626323754229e-08	3371.72449097247	3280.91687406953	2721.79240446142	6862.7824979444	6586.31538154216	5817.20556857095	2307.10090730208	2298.83222662081	3229.93200129626	4330.45944418152	5017.73200144226	5198.09609683182
MSS51	153.036272881019	-2.482942308	0.404861689887838	-6.132816145	8.63369067702298e-10	7.31576946232499e-08	367.807029348464	364.440867701099	215.494751471988	43.8458085852963	36.3690375539378	87.8231752710873	145.113913039055	120.893280526176	128.068540373978	144.763334775459	105.59451899005	76.2210169356414
SLC38A1	10162.5059643384	1.3033521003523	0.212582295579492	6.13104725771924	8.73024656623645e-10	7.35781425657648e-08	5447.96156003612	5884.20150975732	4910.70376588069	16961.933742091	13704.0879892757	9425.15437560939	6429.17727768684	6926.25502583812	4513.87338487605	16460.0435493909	16444.852070639	14841.8273209797
RNF187	2947.89088936215	1.15522220607345	0.18861872336327	6.12464227026153	9.08875719393179e-10	7.60055574022012e-08	1601.83322442099	1453.0181470062	2002.69578813641	4674.14588606169	3037.40123313371	3547.48039127802	1664.60379957119	1433.05034839105	1389.21806507366	4590.58106135617	4613.28507021622	5367.37765770051
TFRC	7052.61676449051	1.72604947836617	0.281841773756513	6.12417902201157	9.11523653458397e-10	7.60055574022012e-08	2892.51898798322	3094.90018118042	3301.52013260617	11001.6441375273	12683.4085482459	7046.01016027379	1344.93257084748	1538.13450761765	3209.31079564282	12670.1846835115	12415.3253789905	13433.5110894595
GDF15	492.366078869662	2.78941942496426	0.455980910843459	6.11740394966202	9.51120522963661e-10	7.88876471850706e-08	122.922453672594	99.6517997620192	120.630214139211	1126.2892080348	753.191035794454	493.105533284384	720.311814722847	576.567953278683	129.153866987317	667.268496230633	524.984070827888	574.316499701112
GADD45A	1753.34344546788	1.74868344947763	0.286026196560146	6.11371780105434	9.73363689897859e-10	8.02352302443782e-08	627.096580064091	705.15511641124	1340.9863610621	3945.20931833114	2916.56217287385	2116.39455161473	1154.60200374553	1287.0484634479	1045.16952864526	1864.95889878697	1718.40137035694	2318.53698027486
DNAJA4	404.305031535931	3.59111563484703	0.587453187989264	6.11302433669432	9.77604553245485e-10	8.02352302443782e-08	121.001790333959	72.1289217325091	57.3871892506926	1565.66074823329	1265.877146	191.483316574666	95.6910585982177	75.3258132509248	268.075673494683	422.980368797046	449.274793061437	266.773559274745
PIM1	1234.64513109124	2.48192599950913	0.406109984292189	6.11146264683665	9.87221111250367e-10	8.06024903122956e-08	547.389051510768	577.031373860073	486.034357939539	4719.81860333804	3492.60079993784	786.809266977856	450.063440439969	488.222863663401	512.274161495912	815.424721664893	875.637567851449	1064.43536441518
FAXDC2	510.14073754912	-1.655692747	0.271362905099385	-6.101396749	1.05145552295591e-09	8.54021594707607e-08	681.835485215168	724.136411604006	598.466402185794	149.806512666429	175.979213970667	308.100975541192	1046.29234401348	783.946426796661	824.848226137485	291.788596656785	299.848586943443	236.639668858328
HEG1	2544.93542305542	1.23427145640425	0.202326039180876	6.10040833795413	1.0579783884008e-09	8.54890165802629e-08	1723.79534642426	2113.56721971444	1235.58131958124	4295.97578701351	4289.20004184505	3355.99707470335	1456.39688086298	1533.48476605895	1880.87102091613	3147.47156781331	2783.31213262452	2723.57191910728
MAP2K1	2483.84030222772	1.46744753400151	0.240594075468938	6.09926712094355	1.06555875477239e-09	8.56318952404923e-08	1095.73843469085	1434.03685181344	1273.05866766332	4479.58011046444	3428.07508814859	2609.50008489911	1273.42716442243	1249.85053097831	2055.60860566368	3232.2938342833	3459.7147589853	4215.19949471989
BTBD8	135.608037951815	-2.245533536	0.368210685747222	-6.098501815	1.07067182107275e-09	8.56318952404923e-08	179.582022162305	320.783888757738	207.296581579032	36.5381738210802	59.8329327500267	53.2697948365612	233.444120975872	257.595682351928	153.03105248077	42.9766150114645	36.858464175772	46.087126519225
CIRBP	6863.05678590376	-0.902060915	0.148473564852437	-6.075565814	1.23551292818212e-09	9.83142165593043e-08	9611.95967819523	9318.86687488825	9135.1035950082	4971.93200270349	4392.44118070784	5650.9174252298	7148.4375423152	6806.29169362368	7815.43694265267	6833.28178682286	5666.24173599436	5005.77097270352
KCNIP4	1131.87623920671	-1.361863407	0.224256128150836	-6.072803533	1.25696203412906e-09	9.92771342946006e-08	1446.25949399161	1080.984761	1468.6435779667	574.562783336487	533.803615711023	447.034359371682	2099.94553868836	2178.86889440638	1458.67896832734	815.424721664893	883.606965511075	594.701190276923
ADRA2B	107.378483273737	-3.054425957	0.503003070548186	-6.072380341	1.26028002836345e-09	9.92771342946006e-08	206.471308903185	129.072807310806	135.855386797558	15.5287238739591	31.67625851	10.7979313857894	178.763516062604	178.550075854044	297.37949205483	54.2862505407973	28.8890665161456	21.2709814704115
STK17A	781.560717610173	1.2152855992608	0.200328625899347	6.06646001690943	1.30760259525747e-09	1.02489891416281e-07	467.681522957446	534.32345967635	459.09751400554	1337.29716185154	1175.54114932405	882.550925265189	593.074253290052	623.995317177414	504.67687520254	830.127247853025	1069.89163580484	900.471548914089
DIRAS1	405.611377907746	2.12287333390102	0.350289169094904	6.06034534092566	1.35829600710912e-09	1.05933573171356e-07	120.041458664642	74.0270512517857	234.233425513031	663.167854852607	727.380751078756	469.350084235647	271.299924377364	192.499300530141	210.553362987726	628.815735430902	688.356722850229	587.610863120119
SH3BGRL	1339.64607207121	-1.133977144	0.187584340175527	-6.045158905	1.49262815483307e-09	1.15833856213679e-07	1944.6716303672	1881.04635360307	1879.72323974207	654.946765742863	821.236331863112	1120.82527784494	1939.05837423202	2012.40814660495	1773.42368619559	653.696933595434	704.295518169482	690.420606893775
MRPL34	927.401252158384	1.31461525485469	0.217539535167056	6.04310960692802	1.51171879967285e-09	1.164582695533e-07	426.387261176809	689.970080257028	575.043059634491	1657.91963713152	1350.34716853492	1199.29024591501	532.08434780987	454.744724440768	622.977476056469	1094.77271923941	1207.3637454334	1317.91456027092
COL2A1	4700.57130986189	-1.892256916	0.313147417250433	-6.04270325	1.51553246930807e-09	1.164582695533e-07	6773.21926369377	6976.57504810098	5831.2411281469	1170.1350166201	1450.0687231183	2652.69181044227	5514.3286954841	5291.40589379953	10736.0508591474	3979.8607427722	3592.20599507659	2439.07254194052
TYW1B	410.197735953274	-1.079739081	0.178746034641455	-6.040632362	1.53511393139939e-09	1.17387541407887e-07	647.263545119751	560.897272946222	609.00690633388	250.2864907	329.667727505049	281.466078122911	422.723137983335	418.476740282915	422.192052588792	304.229195739051	328.737653459588	347.426030683388
CFL2	4822.76878702404	0.928371736862799	0.153787543948088	6.03671606314344	1.57282113488328e-09	1.19635615566185e-07	3399.57410938267	3494.45644498814	3991.33757074205	7493.06599635803	6723.57916843928	6497.47524587569	2958.01041578886	3453.82802980166	4005.9405298335	5013.56143015322	4816.5047105367	6025.89179238867
AIFM2	323.314911255597	2.1341490538893	0.353569871268894	6.0360037076413	1.57977624535598e-09	1.19635615566185e-07	181.502685500939	85.415828367445	119.459047011646	762.73437851505	635.87155981401	299.46263043256	221.877069936527	244.576405987571	225.74793557447	407.14687905598	339.695575241575	356.288939629393
SLMAP	3816.33662284008	1.38396915477478	0.229427078904942	6.03228337901732	1.6165896766405e-09	1.21834902745272e-07	2653.39640232325	2616.57154232273	2110.44316387241	8670.50864774234	6663.74623568925	3931.88674861212	1882.27466912978	2006.82845673451	1978.55041611663	4181.17225519432	4397.11515869886	4703.54577764475
NBPF15	1316.41492613019	-0.850107934	0.141198372338211	-6.020663839	1.7370317938107e-09	1.3012843520362e-07	1799.66154830032	1616.25728566399	1501.43625753853	827.589637047468	956.153729240623	945.178927302768	1677.22240070502	1741.79318788867	1496.6653997942	1120.78488095688	1112.72714822533	1001.50871089854
MFAP5	139.198481713151	2.14002788020235	0.355481236620107	6.02008674367625	1.74323624602962e-09	1.3012843520362e-07	41.2942617806369	79.7214398096153	42.1620165923456	246.632673292292	180.671993009885	292.983871601086	60.9899054801827	45.5674672752508	65.1195968003278	211.490184398523	197.242592075753	206.505778441912
LPAR2	88.0160855876147	-2.862297133	0.476115209872796	-6.011774197	1.83503806936192e-09	1.36332022631836e-07	210.312635580453	125.276548272253	187.386740410425	24.6632673292292	23.4638951960889	23.7554490487367	127.237561432795	92.0648828622414	71.6315564803605	68.9887767289299	75.7092777664507	25.7024359434139
VSIR	109.694686036948	2.4852221617445	0.413513225785233	6.01001855992692	1.85502088990729e-09	1.37111322199312e-07	38.4132667726855	35.1153961066163	58.5583563782577	258.507579784143	320.282169426614	159.089522417298	37.8558034014927	65.0963818217868	69.4609032536829	110.834428187461	72.7207536440908	90.401671249249
SLC35F6	490.243912695613	1.09001041157269	0.181386621348086	6.00932088304863	1.86302064483627e-09	1.37111322199312e-07	331.314425914412	269.534391737271	338.46729986633	728.936567730551	671.067402608143	598.92526086512	343.856880896892	311.532684432837	297.37949205483	696.673548606899	694.333771094949	600.905226539126
PGAM1	9809.32183718973	1.01385340530624	0.168810574264204	6.0058643229272	1.90315294184162e-09	1.38985415046401e-07	6035.68454165821	6305.58626303672	6303.22148055566	11187.9888240148	12012.3411456377	14446.1924700015	6664.72449885169	6197.17554943411	9482.49862074106	12681.4943190408	13091.7280053512	13303.2263279532
HSPA9	6770.6210858427	1.19724979513574	0.199376673648786	6.00496423791669	1.91374081457313e-09	1.38985415046401e-07	3208.46810718856	2915.52694160879	4524.21861378419	9661.60661263915	7206.93540947871	7542.7150040201	5078.98695636694	5445.77731354834	3736.77952972547	10845.9404726301	10317.3814450938	10763.1166240282
CLIP1	2062.23727807735	1.18616850433032	0.197535062127046	6.00485043798165	1.91508354491085e-09	1.38985415046401e-07	1283.0031102077	908.254974973832	1080.98725874264	3026.27424673097	2405.04925759911	2015.61385868069	1900.15102073604	1770.6215855526	1365.34087958021	3102.23302569598	3028.37111065803	2860.94700777035
MTURN	1252.08265746894	-1.520888613	0.253502870701948	-5.999492663	1.97934972149569e-09	1.42987494166665e-07	2601.53849218013	2886.105934	1506.12092604879	613.841320194148	837.661058500374	985.491204476381	1398.56162566626	1277.7489803305	1162.38480288585	493.100109078909	581.766029152726	680.671407053169
ADAMTS14	396.410676338039	-2.196080027	0.366183763485324	-5.997207538	2.00739445037448e-09	1.44348235798488e-07	914.235749189915	924.389075887683	474.322686663887	246.632673292292	181.845187769689	77.7451059776838	531.032797715384	499.382243404279	562.199185709496	115.358282399194	106.590693697503	123.194434349467
IGDCC4	790.293677201911	-1.384859404	0.231160695736635	-5.990894774	2.08689640504634e-09	1.4937985408907e-07	1259.95515014408	1357.16260628274	887.744682694387	438.458085852963	393.020244534489	509.662361409261	609.899054801827	726.289631468793	964.85535925819	859.53230022929	798.932115377545	678.012534369368
PEX6	664.089851730666	-1.416675294	0.236600183467039	-5.987633963	2.12915559466373e-09	1.51712014099767e-07	1167.76330988964	1309.70936830082	785.853142596218	434.804268470855	362.517180779574	424.718634507717	672.992060470981	547.739555614749	865.00531083102	505.540708161175	433.335997742185	459.098683403049
EML4	961.152711924916	-0.925878782	0.154701318190931	-5.984944362	2.16463842086255e-09	1.53542406721454e-07	1354.06765373716	1268.89958363638	1360.89620223071	686.004213490782	660.508649769903	748.6565761	1339.67482037505	1398.64226085668	1039.74289557857	566.612740019572	558.8540109	551.272936441499
JMJD6	757.422412342201	1.24808916141395	0.208846730286261	5.97610103688585	2.28541288612911e-09	1.61378974788108e-07	376.450014372318	469.787056020948	400.539157627283	1223.11536866066	938.555807843557	801.206508825575	539.445198471271	450.094982882069	626.233455896485	1038.22454159275	1043.99109341106	1181.42576250244
WDR62	204.695227070227	1.94722549574594	0.326297200576453	5.9676438912313	2.40703990545017e-09	1.69205190842318e-07	105.636483624885	84.4667636078067	104.233874353299	321.535929625506	301.511053269743	509.662361409261	120.928260865879	154.371419748809	80.3141693870709	188.870913339857	233.104881544072	251.706614066537
CDON	676.215083008375	1.20229367758445	0.201536549441586	5.96563591525083	2.43683106438765e-09	1.705346596667e-07	233.360595644064	332.172665873397	331.440297100939	575.476237682014	699.22407684345	786.809266977856	545.754499038186	584.937488084342	590.417677656305	1149.05896978021	1263.14952905078	1022.77969236896
CYP1A1	73.5305716709868	4.83206154263071	0.810930611996262	5.95866214833802	2.54311237750808e-09	1.77181465021407e-07	10.5636483624885	0	3.51350138269546	122.402882300619	244.024510039325	37.4328288	62.0414555746686	55.7968987043887	85.7408024537649	115.358282399194	89.6557236707968	55.8363263598303
PCGF5	1761.87332636972	1.50427347123936	0.253102581449182	5.94333515931123	2.79280585769214e-09	1.93716923120274e-07	1215.7798933555	1045.86936512138	1024.77123661951	4200.06308073317	2815.66742353067	2308.59773028178	656.167258959207	708.620613545737	1169.98208917922	1817.45842956378	1982.38766783206	2197.11512771459
TDRP	1172.84050280129	-1.074473557	0.180817086307323	-5.942323145	2.81010764087032e-09	1.94058358494639e-07	1468.3471223859	1374.24577195623	1599.814296	638.504587523377	581.904600863005	884.710511542347	1578.37669182335	1479.54776397804	1347.97565376678	1016.73623408702	1123.68507000732	980.237729428132
SLC25A4	14024.2684386314	1.59518405943684	0.269143327090396	5.92689433054779	3.0871748917838e-09	2.1225681405089e-07	7016.18317603101	7479.57937070927	8383.21429911137	28614.870827979	22873.7782319073	17635.9014013637	4547.95415865155	4551.16703765464	9823.29117732944	18188.155858273	17278.6503007775	21898.4754237887
BNIP3	10306.9696875843	1.26085119116773	0.213136753585167	5.91569107607672	3.30484992650103e-09	2.2623068754511e-07	6366.0386359033	6799.09993804862	5889.79948452516	18477.3545013203	15373.5441324775	11814.3766602384	5713.07166334194	5057.0589192411	8946.3472737517	13301.2623460483	12883.5274914935	13062.1552046219
TMEM178A	581.254642419822	-1.443526031	0.244093352793651	-5.913827698	3.34247538462445e-09	2.27811496214664e-07	1124.54838477037	1083.83195550691	706.213777921788	367.208646901856	334.360506544267	370.009115486384	501.589395069778	570.988263408245	649.0253148	471.611801573176	488.125606652116	307.542940426367
BMF	1169.59503879492	-1.500963909	0.254348700799089	-5.901205331	3.60855465574341e-09	2.44881830231315e-07	1843.8368050889	1895.28232499764	1393.68888180253	733.503839458186	549.055147588481	531.25822418084	1518.43833643765	1818.04894945133	1372.93816587358	913.818550770088	966.289466229699	498.981773660071
SLC6A6	701.857520811837	2.02896993931077	0.344193135597541	5.89485881462554	3.75001876469449e-09	2.5338488860065e-07	319.790445882607	495.411804531181	255.314433809204	1714.55380655419	1622.52835280955	1035.8815509434	197.691417763351	129.262815331834	358.157782401803	799.591231923827	809.890037159531	684.216570631571
VSTM2L	338.969452576161	-2.524512173	0.428360022105832	-5.893435527	3.782477225308e-09	2.54481171604842e-07	541.627061494866	507.749646406479	434.503004326672	28.3170847113372	105.5875284	123.816279890385	725.569565195277	719.779993286614	575.223105069562	141.37044411666	105.59451899005	58.4951990436317
UBAC1	1147.06541183377	1.41554172817065	0.240282277825873	5.89116159951029	3.83490304395274e-09	2.5690572699574e-07	693.359465246973	496.360869290819	939.276036307254	2139.31007722425	2169.23711087842	1368.45783762571	664.579659715094	635.154696918292	715.230238190267	1248.58376243834	1317.93913796071	1377.29605020915
MTPN	4720.18834502624	0.840053237319437	0.14272230782659	5.88592806627057	3.95826458628964e-09	2.64041513424155e-07	2851.22472620258	3558.99284864354	3234.76360633496	5047.74871338224	6678.99776756671	5542.21824927952	3919.12720214898	4443.29303349282	4308.74665495502	5596.00765991385	5548.69312051487	5912.44655787981
CXCL12	7321.38443254131	-1.684920854	0.286360625873215	-5.883912458	4.00679825340158e-09	2.6614648059459e-07	12035.8368115517	11910.7627334604	15156.0737978207	3285.69528086064	3263.82782177597	5609.8852859638	5842.41232496371	6538.46657984262	3166.98305772261	7917.87583408587	8253.30745125058	4875.48621119725
DES	1932.52513980553	3.3482654210905	0.569764880220017	5.87657389447653	4.18844486438612e-09	2.77038234996274e-07	400.458306105246	590.318280495009	292.791781891289	5693.56093566983	4573.11317371773	2808.90188449002	200.846068046808	173.900334295345	375.523008215223	1682.87376676472	1477.32709115324	4920.68704682187
PLXNA2	1383.66492231857	0.97739691616177	0.166768710718959	5.8607931424792	4.60661538983979e-09	3.03417238870288e-07	1044.84085621705	987.027350023809	1386.66187903714	2412.43292653682	2284.21019733926	2030.7309626208	1084.14814741497	1069.44055850078	1186.2619883793	1091.37982858061	1091.80747936881	935.036893803507
PFKFB3	2590.83400780872	1.0007207296307	0.170929710914076	5.85457451650257	4.78232755222779e-09	3.13672664053234e-07	1505.80005748927	1554.5680762875	1540.08477274818	3755.21081446152	2713.59947942768	2736.19581315904	2100.99708878284	1565.1030086581	1860.2498152627	3779.68019390301	3648.98795340143	4329.53102012335
SLC20A1	716.576786285489	1.24605829604695	0.212908610387156	5.85255003910411	4.84092528976251e-09	3.16193103509655e-07	535.865071478963	323.631083036653	523.511706021624	1184.75028614853	908.052744088641	1183.45327988252	296.537126645026	297.58345975674	282.184919468087	995.247926581284	1040.00639458124	1028.09743773656
STEAP3	149.654826985914	2.04258814643684	0.349111066951644	5.85082611179372	4.8913739879537e-09	3.1816256695088e-07	56.6595684897111	50.3004322608287	39.8196823372152	195.479229942779	144.302955455947	264.909249998034	106.206559543077	65.0963818217868	99.8500484271692	270.300289151053	284.905966331643	218.027560071718
ADSS1	974.488611820263	1.09101660173636	0.186590951211744	5.84710348841229	5.00206334289036e-09	3.24017954393179e-07	669.351173514045	695.664468814858	739.006457493612	1495.32476362771	1526.32638250558	1459.88032335873	563.630850644447	493.80255353384	669.646520430037	1051.79610422795	934.411875591194	1395.02186810116
LDHA	33795.8500310621	1.18977132860323	0.203574802306063	5.84439387942754	5.08416023271671e-09	3.27980641185462e-07	20908.3411043727	22915.1686214662	15927.8729348861	52848.8146148105	49119.3182034925	34340.3012551799	23078.3699236822	20855.9507873888	31423.4614359982	43633.7048357188	45659.6677161219	44839.2289396275
RNF167	1687.47025201847	0.71404576567686	0.122791778207814	5.81509426851366	6.05997257511302e-09	3.89328401997835e-07	1154.3186665192	1194.87253238459	1281.25683755628	2174.02134235427	1833.70340957435	1944.34751153448	1339.67482037505	1446.99957306715	1461.93494816736	2136.39015149096	2069.0548673805	2213.0683638174
ERBB4	899.06383139078	-1.490353675	0.256393634362014	-5.812756152	6.14525468256814e-09	3.93195968995666e-07	1485.63309243361	1453.0181470062	1127.83394384524	322.449383971033	504.473746715912	619.801261544313	1084.14814741497	1048.05174733077	1586.74750870132	516.850343690508	579.77367973782	459.98497429765
IRS1	1395.82861412412	1.21159700115723	0.208475280367679	5.81170582440464	6.18394398513307e-09	3.94063032158317e-07	895.989447472889	1225.24260469302	658.195925691617	2391.4234765897	2122.30932048624	1928.51054550199	532.08434780987	464.044207558166	491.652955842475	1975.79332697443	2138.78709690223	1925.91011396685
L3MBTL1	416.922646012672	-1.612652061	0.277607706951093	-5.809104074	6.28080386843263e-09	3.9861490462166e-07	836.448883975227	726.983605882921	391.169820606762	218.315588580954	235.812146720694	186.444281927964	461.630491479314	472.413742363824	524.212754242638	344.943883644649	339.695575241575	265.000977485544
ZMAT1	449.816519459013	-1.457898367	0.251055472740889	-5.807076624	6.35730473740323e-09	4.01843181707794e-07	677.994158537899	575.133244340796	448.557009857454	228.363586381752	218.214225323627	174.206626357403	766.580018880227	852.762601865407	511.188834882573	333.634248115317	293.871538698723	317.292140266972
ZNF334	232.017734384493	-1.472347143	0.254689143911924	-5.780957603	7.42766095246662e-09	4.67614510405087e-07	237.201922321333	272.381586016186	267.026105084855	93.1723432437546	66.8721013088534	117.337521058912	416.41383741642	411.037153788997	376.608334828562	188.870913339857	181.3037968	155.987197449685
KAT2A	1117.09768922627	-1.137271887	0.19684805221927	-5.777409905	7.58593183433389e-09	4.74208745837443e-07	1926.42532865018	1650.42361701097	1434.67973126731	868.695082596183	762.57659387289	648.595745239751	1138.82875232824	997.834538496818	1180.83535531261	1065.36766686315	996.174707453298	734.735151623799
DLD	2781.58437049836	0.847202472726184	0.146644459721201	5.77725523580556	7.59290604779269e-09	4.74208745837443e-07	2041.66512896823	1867.75944696813	2281.43356449692	4165.35181560315	3778.86032133012	3192.58837973174	1900.15102073604	2174.21915284768	2236.85815009126	3175.74565663664	3106.07273783938	3458.30707073108
XIRP2	289.573401898659	2.52143237866086	0.436956886060597	5.77043744840123	7.90660109084904e-09	4.91840788492657e-07	121.001790333959	85.415828367445	165.134564986687	993.838327933383	810.677579024872	326.817389943227	31.5465028345773	81.8354514331034	88.9967822937813	296.312450868519	217.166086224819	256.138068539539
TANGO2	845.928206121242	1.90707160704953	0.330866527748297	5.76386986023656	8.22068133015547e-09	5.09357314353823e-07	489.76915135174	432.773530395055	289.278280508593	2181.32897711849	1565.04180957913	802.646233010347	230.289470692414	298.51340806848	402.656173548693	1339.060847	1106.75009998061	1013.03049252835
N4BP3	813.285989746581	2.64271107166573	0.458607217624599	5.76247160991907	8.28909894575679e-09	5.11574468794029e-07	332.27475758373	281.872233612569	243.602762533552	2749.49758003629	2021.41457114306	588.127329479331	272.35147447185	167.390696113166	593.673657496321	953.402275122752	798.932115377545	756.892423988811
BMT2	2572.11851334537	0.914278178718968	0.15878688862011	5.75789466412642	8.5169471427106e-09	5.22868310317251e-07	1655.61179790275	1635.23858085675	1790.71453804712	3408.09816316126	3167.625851	3000.38520106469	1911.71807177538	2041.23654426889	2161.97061377088	3086.39953595491	2855.03671156115	4151.38655030865
MYO1E	1189.21311051646	2.17682863611555	0.37808824048136	5.75746189128795	8.53880374082778e-09	5.22868310317251e-07	533.944408140329	690.919145016666	411.079661775369	3442.80942829129	2907.17661479542	1050.9986548835	544.7029489	336.641288849812	836.786818884212	1072.15344818075	1276.09980024767	1167.24510818883
MSANTD3	458.211569984841	1.44048238580407	0.250294163990897	5.75515770258413	8.65609485458594e-09	5.27988104826806e-07	268.892867408799	337.867054431227	262.341436574595	1009.36705180734	728.553945838561	622.680709913857	266.042173904935	216.677956635376	287.611552534781	417.325551032379	473.182986040317	607.99555369593
YJEFN3	150.283062386946	-2.347268158	0.408107610469483	-5.75159124	8.84073461571702e-09	5.37160293937907e-07	463.840196280177	215.437700437889	173.332734879643	63.0283498413634	55.140153710809	49.6704843746313	145.113913039055	96.7146244209404	166.054971840836	106.310573975728	138.468284336008	130.284761506271
LEPROTL1	1527.87015158361	0.986732549158275	0.171601630388703	5.75013504780334	8.91721919488738e-09	5.39715552506002e-07	1017.95156947617	1099.96605642076	1059.90625044646	2537.57617187402	2131.69487856468	1630.4876392542	975.838487682923	978.305623950282	1126.56902464567	1852.51829970471	1936.56363128921	1987.06418569428
CCDC14	1965.68108711341	-1.07349121	0.186797525796201	-5.746817069	9.09390204885043e-09	5.48292340452997e-07	2431.55978671099	2410.62448948123	2341.16308800274	1116.24121	1093.41751613774	1202.88955637694	3090.50572769408	2801.93426327205	1948.16127094314	1990.49585316257	1709.43579798986	1451.74448535559
PKM	36408.2349281709	1.14595465254547	0.199481055356721	5.74467911499776	9.20954639965488e-09	5.53137353873524e-07	19324.7541816688	23436.2051745076	24316.9430696353	45206.8555601315	51877.4990837928	51352.8020845373	25004.8096967804	24359.0660777126	42535.0353033607	42160.0593262467	42933.1375418222	44391.6520378543
COL6A2	4142.10903205267	-1.335086996	0.23264813241576	-5.738653401	9.54322994980419e-09	5.70991117149353e-07	4546.21012254733	4596.32063092818	7845.64858755897	1812.29342152558	2057.783609	2860.73195514181	5133.6675612802	5391.84031146743	6314.43023640511	3176.87662018957	3297.33828167042	2672.16704722045
MRPL41	1113.43835469393	1.29332385278813	0.225402325164392	5.73784610183094	9.58881863125678e-09	5.71104748407686e-07	752.900028744636	482.124897896245	871.348342908475	1835.12978016376	1576.77375717718	1746.38543612834	757.116068029854	624.925265489154	806.397673710725	1209.00003808567	1144.60473886384	1554.55422912924
MTFP1	692.312394027863	1.49211845473065	0.26007185955542	5.73733143324832	9.61799270092045e-09	5.71104748407686e-07	336.116084260998	336.917989671589	345.49430263172	1136.3372058356	776.654930990543	950.937824041855	381.712684298385	318.972270926755	640.34270186989	930.783004064087	962.304767399886	1191.17496234305
CYB5R1	3000.01075306708	1.57692436720374	0.274917130972883	5.7359989231056	9.69392769632089e-09	5.7344154931142e-07	1575.90426934942	1527.99426301763	1547.11177551357	5554.71587514972	4808.92532043842	3512.92701084349	1006.33344042301	1132.67704369909	2186.93312587767	3885.99076787874	3685.8464175772	5574.76972703702
ARHGAP35	4416.66283128232	1.24311431376611	0.217177800446474	5.72394743482307	1.04076963953707e-08	6.13349807119667e-07	2475.73504349958	2677.31168693958	1872.69623697668	6717.5432570056	5436.5845169338	4480.42166301022	2647.80313791552	2681.04098274588	4120.98515084741	6993.87861133938	6994.14262102961	5901.8110671446
SH3BGRL3	666.80831461535	1.24690985155824	0.217926006190252	5.721712031	1.05455941861538e-08	6.1914881821029e-07	337.076415930315	432.773530395055	555.133218465883	1081.52994510398	1093.41751613774	966.774790074346	492.125444219405	524.490847821254	583.905717976272	680.840058865833	518.010847875715	735.621442518399
SERINC1	5801.75037171768	0.570303150438817	0.0997030358677035	5.72001790592972	1.06512827722351e-08	6.20271191757785e-07	4400.23970881112	4451.11372270352	4080.346272	6046.15431304325	6473.68868460093	6683.19966571127	5238.8225707288	5659.6654252485	5225.8476432263	6912.44923552819	7153.53057422213	7295.94664435116
NLRC3	49.1338939805614	-3.088440297	0.539940117400395	-5.719968191	1.0654399720958e-08	6.20271191757785e-07	143.089418728253	137.61439014755	78.4681975468653	8.22108910974306	17.5979213970667	16.5568281248771	39.9589035904645	51.1471571456897	52.0956774402622	11.3096355293328	22.9120182714259	10.6354907352058
TENM4	1108.51768813129	-1.906114788	0.333291902880412	-5.719055193	1.07117999002619e-08	6.20271191757785e-07	1352.14699039853	1786.13987763924	832.699827698825	263.074851511778	278.047158073654	516.86098233312	2335.4927598532	2372.29814324826	1853.73785558266	694.411621501032	665.444704578803	351.857485156391
EGLN1	3827.16734313615	1.21479870455395	0.212419067976757	5.71887785839866	1.07229837309492e-08	6.20271191757785e-07	2328.80429809406	2064.21585221325	2314.22624406874	6863.69595228992	5097.53123135032	3607.94880703844	3314.48589781958	2836.34235080643	3817.09369911254	4458.25832566298	4160.02557832497	5063.37988085255
LGR4	6424.21265270332	-1.317910455	0.231267422199363	-5.698642904	1.20764880717227e-08	6.95996422839429e-07	13734.6635345737	13239.453396954	7710.96436788898	3856.60424681502	5277.0300296004	4780.60415553517	4576.34601120267	5253.2780130182	6638.94289379341	4324.80462641685	4423.01570109264	3274.84485554878
KLF7	574.149179584929	1.80107715992082	0.316460223094911	5.69132241109698	1.26059221450079e-08	7.23847749249614e-07	261.210214054261	390.065616211332	300.989951784245	1367.44115525393	1405.48732224573	548.534914398103	298.640226833998	326.411857420674	371.181701761868	460.302166043844	572.800456785646	586.724572225518
XBP1	2608.14440561918	1.02836755645898	0.180981035290957	5.68218407418054	1.3298541598082e-08	7.60831890845011e-07	1483.71242909498	1430.24059277488	1974.58777707485	4096.84273968862	3090.19499732491	2780.82726288697	1601.51079390204	1568.82280190506	1398.98600459371	3774.02537613834	3976.72943215357	4121.25265989224
C15orf40	680.47071701379	-1.300206177	0.228896802247822	-5.680316041	1.34446084241944e-08	7.66391569664261e-07	1075.57146963519	1237.58044656831	678.105766860224	425.669725015585	421.176918769796	369.289253393998	870.683478234332	764.417512250125	949.660786671446	470.480838020243	497.091179019196	405.92122972702
PLA2G4B	318.491474607829	-1.644115949	0.289850605064703	-5.672287447	1.40903290221034e-08	8.00289846922076e-07	729.852068681025	693.766339295581	387.656319224066	239.325038528076	198.269914406951	143.252556384806	361.733232503152	305.023046250658	319.086024321606	137.97755345786	162.376477314888	143.579124925278
AMZ1	292.792156963893	-1.462235631	0.257879530998185	-5.67022759	1.42607950600407e-08	8.07047737766059e-07	554.111373195988	453.652955107097	331.440297100939	138.845060520105	181.845187769689	166.288143341157	404.846786377075	328.271754044154	364.669742081835	191.132840445724	229.120182714259	169.281560868692
AIFM1	1233.12322106572	0.854171125358101	0.150887250668258	5.6609893915828	1.50502731874239e-08	8.48662167216034e-07	803.797607218444	673.835979343177	943.960704817514	1423.16187033108	1509.90165586832	1441.1639089567	1178.7876559187	1080.59993824166	1067.96138752538	1542.63428620099	1506.21615766939	1625.45750069728
VCAN	11363.272165241	-1.531021489	0.270504071684117	-5.65988334	1.51475929998306e-08	8.51088415287973e-07	17434.8214564526	19425.4575002763	20662.901631632	3858.43115550607	5678.26263745352	10365.2942682655	14246.4006800951	14674.5843592542	10489.6817179195	6085.71487833396	6731.15249826194	6706.56319944184
MYO1C	3083.42226574788	0.958408946172048	0.169604706341985	5.65083933602376	1.59666274510068e-08	8.93903042578511e-07	2544.87892369041	2327.10679063306	1976.93011132998	4834.91385087444	4749.0923876884	3729.60550065167	2009.51223056257	1964.98078270622	2523.3843760127	3642.83360399808	3648.98795340143	3048.84067742565
LOC112694756	1421.14594512143	1.44167750809058	0.255154996473716	5.65020292769021	1.60258537443548e-08	8.94025919204646e-07	539.706398156231	703.256986891964	933.420200669428	1867.1006822572	2127.00209952546	1914.83316574666	792.868771242375	786.736271731881	1445.65504896728	2174.84291229069	1910.66308889543	1857.66571508261
PRRG3	302.303743024286	-1.651350473	0.292345566526723	-5.648624991	1.61736236767926e-08	8.99069945948227e-07	523.38075977784	536.221589195627	354.863639652242	116.00870188193	186.537966808907	149.011453123894	343.856880896892	376.629066254624	532.895367149349	163.989715175325	204.215815027926	140.033961346876
EIF4G1	6290.24710124694	0.656973502404215	0.116586999197201	5.63504942170248	1.75008140822486e-08	9.69409051425192e-07	4902.49317186399	5136.33847916236	4943.49644545252	7325.90385112659	8439.96310203318	7860.17418676231	4355.52049136063	4809.69266831831	4664.73378413015	8340.85620288292	7819.97145350839	6883.82137836193
NRN1	61.6467446398098	4.23624257704078	0.751902073755894	5.63403496931448	1.76041300431091e-08	9.71698389280911e-07	2.88099500795141	14.2359713945742	8.19816989295608	165.335236540388	278.047158073654	35.2732425269121	25.2372022676618	17.6690179230564	46.6690443735682	49.7623963290642	46.820211250305	49.6322900976269
LOC124903827	1177.31932114531	-2.291341009	0.406829468450209	-5.632190358	1.77935124930856e-08	9.78705620496877e-07	3455.27334620306	2781.70881049979	1264.86049777037	738.984565531348	486.875825318845	307.381113448806	932.724933809001	976.445727326802	1168.89676256588	946.616493805153	764.06600061668	303.997776847965
TMED2	3294.7299410362	0.630499073707483	0.111960282626224	5.63145303779184	1.78697637413985e-08	9.7946299444113e-07	2399.86884162353	2182.84894716804	2575.39651351577	3765.25881226232	3467.96370998194	3842.62384915626	2510.05007553786	2555.497961	2459.35010582571	4480.87759672164	4465.85121351314	4831.17166646722
LUC7L3	5281.39803558358	-1.033247851	0.183518748747273	-5.630203223	1.79997409522681e-08	9.8314961382493e-07	7608.70781599968	6793.40554949079	6485.92355245582	4130.64055047312	3234.49795278086	2842.01554073978	6009.60878998697	5869.83374370169	6192.87365571117	5323.44544365693	5277.73360008757	3608.09023191856
RELL2	98.7929671308581	3.9043442090984	0.693775492653756	5.62767674909345	1.82652966445685e-08	9.94190243750887e-07	17.2859700477085	0	14.0540055307819	189.08504952409	143.129760696142	133.894349183789	37.8558034014927	13.9492246760972	64.034270186989	183.216095575191	200.231116198113	188.779960549902
CASQ2	920.437049601418	1.8709692248638	0.333482568123847	5.61039587583172	2.01864300954596e-08	1.09495667189074e-06	537.785734817597	690.919145016666	401.710324754848	1995.89774497651	1956.88885935382	2013.45427240353	153.526313794943	112.523745720517	177.993564587563	665.006569124767	664.44852987135	1675.08979079491
MT3	39.5914378258696	5.03323456309774	0.898030991460043	5.60474483727402	2.08561982975907e-08	1.12738539487252e-06	1.92066333863428	0	5.85583563782577	110.527975808768	72.7380751078756	59.7485536680348	18.9279017007464	10.2294314291379	17.3652258134207	91.6080477875954	17.9311447341594	68.244398884237
PTPRD	4560.83942254567	-1.010544352	0.180384232744173	-5.602176734	2.11676562169518e-08	1.14028927442246e-06	5654.43286893931	5888.94683355551	5451.78297881579	2085.41627083816	2869.63438248167	3479.09349250135	6467.03308108834	6586.82389205309	7589.6890070782	3138.42385938984	2963.61975467356	2555.17664913319
SORD	1842.62929421524	-1.290369759	0.230912434814602	-5.588134568	2.29521761255612e-08	1.2321860032339e-06	3074.98200515347	2947.79514343649	1966.38960718189	782.830374116644	1093.41751613774	1389.33383830491	2095.73933831042	2152.83034167766	1676.82961760844	1703.23111071751	1746.29426216563	1481.878376
MARCHF3	920.806272759759	1.37675864738997	0.246514461612281	5.58490012466425	2.33834556781066e-08	1.25105478228668e-06	423.506266168858	591.267345254647	579.727728144751	1584.84328948936	1482.91817639282	1073.31437974747	521.56884686501	615.625782371755	886.711843097796	970.366728416751	1024.06759926199	1295.7572879059
PIGH	532.268378253942	1.83918411272869	0.329586564362047	5.58027635710408	2.40136734842975e-08	1.28040253584982e-06	277.535852432653	299.904464045696	311.530455932331	1472.48840498953	1157.94322792699	551.414362767646	266.042173904935	157.161264684028	270.24632672136	558.695995149039	440.309220694358	623.948789798739
TRIM52	677.772643958691	-1.423036185	0.255320688282857	-5.573524787	2.49636114870102e-08	1.32654092769618e-06	1266.6774718293	888.324615021428	763.60096717248	420.188998942423	356.651206980552	312.420148095507	796.023421525833	697.461233804859	1191.688621	484.052400655442	505.060576678822	451.122065351645
PPARGC1A	2680.72404630692	1.42273466665485	0.255304665222069	5.57269357149166	2.50830541447299e-08	1.32838498909725e-06	1454.90247901546	1815.56088518803	1369.09437212367	5397.60172771908	4685.73987065896	2358.9880767488	1530.005387	1453.50921124933	1701.79212971523	3093.18531727251	3229.59840156359	4078.71069695141
TRMT10B	338.08864557741	-1.030886478	0.185164125662186	-5.567420118	2.58538535677214e-08	1.36459598830842e-06	433.109582862029	385.320292413141	357.205973907372	185.431232141982	179.49879825008	209.479868884315	483.713043463518	439.865551452931	486.226322775781	304.229195739051	305.825635188163	287.158249850556
SQSTM1	4281.39301501058	0.994364574619779	0.178728621822318	5.56354412897739	2.64349974485356e-08	1.39058731544713e-06	2490.14001853934	3027.51658324611	2906.83681061671	6785.1388785746	5665.35749509567	4334.28965825587	3551.08466907891	3284.57743706502	2821.84919468087	5137.96742097588	5302.63796777391	6069.32004622409
BRSK2	273.850939141698	1.66014513228854	0.299115399362149	5.55018275832248	2.85371115224905e-08	1.49614635527278e-06	66.2628851828825	109.142447358402	111.26087711869	336.151199153938	303.857442789351	264.909249998034	120.928260865879	149.72167819011	179.078891200901	616.375136348636	630.578589817938	397.944611675616
ZNF610	214.986065490286	-1.891592562	0.341463303518244	-5.539665735	3.03049525622014e-08	1.58353478788356e-06	332.27475758373	372.033385778205	256.485600936769	57.5476237682014	116.14628122064	86.3834510863154	350.166181463807	263.175372222367	490.567629229136	80.2984122582627	73.7169283515441	101.037161984455
IFRD1	1487.78822438264	1.9416647892858	0.350679723754578	5.53686072435903	3.07941233823711e-08	1.60374976126926e-06	718.328088649219	593.165474773924	735.492956110917	4323.37941737932	2461.36260606973	1079.07327648656	876.992778801247	940.17774316895	667.47586720336	1522.27694224819	1781.1603769265	2154.57316477377
PRRT4	222.482856003928	-2.446699978	0.441987428641744	-5.535677758	3.10027117281696e-08	1.60926658626088e-06	244.88457567587	243.909643227037	379.45814933111	31.9709020934452	41.0618165931556	84.9437269015435	495.280094502863	509.611674833417	455.837177602294	65.59588607	90.6518983782501	26.5887268380144
CAV1	2519.8108022974	1.45892675313989	0.263655009446796	5.53346874084064	3.13958957477013e-08	1.62429723346854e-06	1401.1239055337	1777.59829480249	1725.12917890347	5942.02051765318	4689.25945493837	2850.65388584841	1691.94410202783	1789.2205517874	1456.50831510066	1904.54262313964	1867.82757647493	3141.9012213587
SCRN2	599.657699612074	-1.20378195	0.217579114810266	-5.532617188	3.15487522399059e-08	1.62683631616041e-06	1010.26891612163	824.737276125664	799.9071481	362.641375174221	335.533701304071	444.154911002138	718.208714533875	633.294800294812	770.581895470545	325.717503244784	461.228889550877	509.617264395277
CYSTM1	836.524550386427	1.29045923821707	0.233464660945644	5.52742857522886	3.24958454251027e-08	1.66626974818309e-06	410.061622798418	630.179000399817	482.520856556844	1494.41130928218	1221.29574495643	1010.68637770989	566.785500927905	540.299969120831	685.926419630119	865.187117993957	894.564887293062	1236.37579796767
TP53INP1	1286.98304658253	-0.929173593	0.168107285455795	-5.527265462	3.25260616830841e-08	1.66626974818309e-06	1608.55554610621	1792.78333095671	1353.86919946532	728.936567730551	844.700227059201	923.583064531189	1412.23177689457	1699.94551386038	1817.92207734248	1049.53417712208	1104.75775056571	1106.977327
CEP290	815.202996467506	-0.874390362	0.15822397571382	-5.526282336	3.2708761225708e-08	1.67017114323843e-06	1015.07057446821	1050.61468891957	915.85269375595	532.543883442245	624.139612215965	473.669256789963	1065.22024571423	1027.59288447249	1091.83857301883	622.029954113302	641.536511599924	722.327079099392
MRC2	5569.3630522761	-1.212704263	0.219852204310517	-5.515997742	3.46806710158752e-08	1.76510280575277e-06	7748.91623971998	8426.74600082827	9747.62400272478	2715.69976925179	3203.99488902594	5261.47203324899	4911.79049134368	5721.97196213506	5998.60019192353	4492.18723225098	4749.76100513733	3853.59280972289
GOT1	7689.50484794044	1.18678862262033	0.215176139513823	5.51542854752297	3.47931083808117e-08	1.76510280575277e-06	4113.1005396853	5114.50998969068	4836.92023684409	12328.893301578	11311.9438740345	8377.75503118782	3956.98300555047	3758.85107605232	6479.39988163261	10609.5690900671	9978.68204455969	11407.4501044028
BMP2	2444.23561070598	-1.785321956	0.323768046900297	-5.514200593	3.50368810170039e-08	1.77173595749211e-06	1881.28974019227	2444.7908208282	3292.15079558565	480.476985747205	532.630420951218	1194.25121126831	5798.2472209953	5888.43270993649	3975.55138466001	1397.87095142553	1501.23528413212	943.899802749512
ARIH2	2718.87357497151	0.751264240507283	0.136261944551545	5.51338264678216	3.52001775911349e-08	1.77427004475444e-06	1992.68821383306	1864.91225268922	2091.70448983137	3905.93078147348	3225.11239470242	2883.04768000578	2110.46103963322	2147.25065180723	2214.06629121114	3486.76063369329	3324.23499877166	3380.31347200623
PIGA	376.703250920024	1.37150747639784	0.249057810704863	5.50678363596111	3.65448953262929e-08	1.8336377645578e-06	177.66135882367	151.850361542124	216.665918599554	602.879868047824	422.3501135	385.846081518875	358.578582219695	352.450410149389	444.983911468906	406.015915503046	511.037624923542	490.118864714066
C7	7525.93579069687	-1.389688187	0.252374114854839	-5.506460866	3.66119303589304e-08	1.8336377645578e-06	9178.8500953332	8616.55895275593	17019.4006977768	3608.14466483167	4906.30048550219	4771.96581042654	10773.1307180081	12636.1376599206	7827.3755353994	3396.28354945863	3713.7393093859	3863.3420095635
COL6A3	2869.34430320793	-1.831808487	0.332822551320495	-5.503859279	3.71566169084327e-08	1.85499084922481e-06	3937.35984420026	5068.0058164684	10225.4601907714	1166.48119923799	1627.22113184877	2606.62063652957	1318.64381848533	1923.13310867793	1482.5561538208	1596.92053674179	2034.18875261963	1445.54044909338
C11orf87	115.41510030054	-2.66038626	0.483463911756003	-5.502760796	3.73889555848988e-08	1.86066434205992e-06	111.398473640788	241.062448948123	380.629316458675	38.3650825121343	31.67625851	45.3513118203156	200.846068046808	179.480024165784	91.1674355204589	21.4883075057323	24.9043676863325	18.6121087866101
NUDT22	645.26953167774	1.27759342539064	0.232333403638545	5.49896573365003	3.82025357299927e-08	1.89513591804862e-06	468.641854626763	327.427342075206	467.295683898497	1330.90298143285	957.326924000428	773.851749314909	348.063081274836	383.138704436802	389.632254188628	764.531361782895	827.821181893691	704.601261207382
COL1A1	35603.3050034152	-0.993802763	0.1807586853766	-5.497953038	3.84225217705356e-08	1.90003612389564e-06	61581.2682949614	60549.3826001625	90449.2372618568	36126.2059112476	37931.7329739973	32689.6574773389	16279.0470127363	21093.0876068824	21435.2006134412	14762.4672564381	16217.7242373397	18124.6487945798
CTDSPL	676.347028944163	-0.8827158	0.160580579576841	-5.497027117	3.8624732473043e-08	1.904029264929e-06	1056.36483624885	968.046054831044	907.654523862994	506.967161767488	532.630420951218	550.694500675261	826.518374265924	726.289631468793	652.281294616616	429.766150114645	506.056751386275	452.894647140846
ZNF587	1485.1304197427	-0.960156207	0.174688481432361	-5.496391058	3.87642381069771e-08	1.9049159766927e-06	1915.86168028769	2427.70765515472	1634.94931008096	1043.16486259184	993.695961554366	1036.60141303578	1600.45924380755	1436.77014163801	1868.93242816941	1383.1684252374	1257.17248080606	1223.08143454866
TP53I3	325.237249574053	1.16132303348526	0.211403285002872	5.49340107685404	3.94265993853864e-08	1.93141053739161e-06	222.796947281576	247.705902265591	199.098411686076	493.265346584583	415.310944970774	588.127329479331	221.877069936527	193.429248841881	195.358790400983	351.729664962249	397.473708273866	376.673630205204
NHSL2	736.20838479157	-1.603794157	0.292152446036607	-5.489579768	4.02891137440441e-08	1.96751447679637e-06	737.534722035562	878.833967425045	634.772583140314	162.594873503807	183.018382529494	392.324840350349	1438.52052925672	1548.36393904679	1611.71002080811	428.635186561712	451.267142476344	366.924430364599
SOX13	334.014545282314	-1.807152066	0.329311390423482	-5.487669479	4.07271199432101e-08	1.98079301537091e-06	542.587393164183	626.382741361263	352.521305397111	109.614521463241	139.610176416729	185.004557743192	426.929338361279	423.126481841614	774.9232019	166.251642281192	134.483585506195	126.739597927869
DNAJC5G	73.6355005705278	-3.402170619	0.620008800965512	-5.487294073	4.08137371756063e-08	1.98079301537091e-06	177.66135882367	130.970936830082	78.4681975468653	21.0094499471211	1.17319475980445	13.6773797553333	120.928260865879	145.071936631411	106.362008107202	18.0954168469324	33.8699400534121	36.3379266786197
LEFTY2	1283.9555494313	-4.610676314	0.84112007474921	-5.481591098	4.21517578596115e-08	2.03941653150392e-06	5419.15160995661	4096.16350259881	2425.48712118743	18.2690869105401	71.5648803480712	398.083737089437	812.848223037607	670.492732764404	883.45586325778	183.216095575191	255.020725108044	173.713015341694
SSPN	1320.25612912412	1.42121513819372	0.259617567855182	5.47426412601821	4.39333384510262e-08	2.1173528595292e-06	667.430510175411	684.275691699198	1038.82524215029	2594.2103412967	1961.58163839303	1842.84695650806	738.188166329108	675.142474323103	1001.75646411171	1245.19087177954	1325.90853562034	2067.71665710292
KDM1A	1878.33405391233	-0.809310819	0.147850007294832	-5.473863908	4.40327272395074e-08	2.1173528595292e-06	2464.21106346777	2518.81787207999	2252.15438630779	1182.00992311195	1323.36368905941	1621.12943205319	2165.14164454649	2146.32070349549	2313.91633963831	1581.08704700072	1575.94838719112	1395.90815899576
GTPBP2	1888.74766190766	1.54234607406233	0.281847191948542	5.47227759623708	4.44288157676243e-08	2.12660152929801e-06	905.592764166061	784.876556220856	1202.78864000941	4213.76489591608	2433.20593183442	1778.05936819332	1415.38642717803	1392.1326226745	961.599379418173	2613.6567708288	2673.73291480465	2290.17567164764
LTBP3	3451.76112615966	-0.887482077	0.162185804301732	-5.472008363	4.44963831085575e-08	2.12660152929801e-06	5267.4192062045	5424.8541660924	5735.20542368656	3039.97606191388	2917.73536763366	2921.92023299462	2389.12181467198	2930.26713029215	3802.98445313914	2263.05806941949	2436.64333443077	2291.94825343684
RCAN1	2441.26184540814	2.08992708834121	0.382248047395522	5.46746308471972	4.56522244381623e-08	2.17521054800192e-06	824.924903943421	1176.84030195146	1253.14882649471	7598.11324609364	4359.59172743332	1898.99619971417	1886.48086950772	1825.48853594525	1100.52118592554	1868.35178944577	2038.17345144945	3464.51110699328
GPS2	487.56595037152	1.05853587896546	0.193667413673324	5.46574077119129	4.60977605027138e-08	2.18978331406225e-06	277.535852432653	298.006334526419	400.539157627283	696.052211291579	691.011713524819	642.836848500664	327.032079385117	300.373304691959	268.075673494683	610.72031858397	637.551812770111	701.05609762898
CIAPIN1	1388.94367483909	0.814923501514926	0.149123273612558	5.46476402893491	4.63522987886712e-08	2.19522246468644e-06	1028.51521783865	1104.71138021896	981.438052899599	1883.54286047669	2028.45373970189	1572.17880977094	1213.48880903674	1128.95725045213	1392.47404491368	1451.02623841339	1481.31178998305	1401.22590436336
SLC4A2	3707.99878749703	0.854330669398343	0.156494984037768	5.4591568838536	4.78400900638914e-08	2.25885919229386e-06	3043.29106006601	3017.07687089009	2875.21529817245	6402.40150779879	5332.17018331121	4422.83269561935	2048.41958405855	2090.5238047911	2407.25442838545	4336.11426194618	4651.13970909945	3869.5460458257
ZBTB7B	700.338768807788	1.00612643555807	0.184339886034024	5.45799640655289	4.81537401505922e-08	2.26684093273478e-06	463.840196280177	424.23194755831	486.034357939539	916.194708563587	1076.99278950048	768.812714668207	533.135897904355	545.87965899127	576.308431682901	965.842874205018	908.511333197408	738.280315202201
STON1	389.082532739025	-1.338706158	0.245347955437474	-5.456357503	4.8600095205574e-08	2.28100327078616e-06	511.856779746034	522.934682560691	483.692023684409	168.075599576969	236.985341480498	196.522351221368	657.218809053693	677.932319258323	537.236673602704	201.311512422123	298.852412235989	176.371888025496
NTN4	785.29912952621	1.29841647557347	0.238415058719557	5.44603383086124	5.15053444567658e-08	2.41014262598287e-06	366.846697679147	459.347343664927	419.277831668325	1158.26011012824	862.298148456268	1041.64044768249	640.394007541918	761.627667314906	498.164915522507	1186.38076702701	1259.16483022097	770.186787407818
LHFPL2	2387.59817575316	-1.226393483	0.225219616475122	-5.445322668	5.17115586943556e-08	2.41259045860928e-06	2043.58579230687	2415.36981327942	2421.97361980474	749.032563332145	823.582721382721	1364.85852716378	4269.29338361279	4362.38753037146	5154.21608674594	1834.42288285777	1852.88495586313	1359.57023231714
PLXNB3	130.877756856825	2.16428744703426	0.398029183871375	5.43750944587435	5.40304867914491e-08	2.51068876359567e-06	70.104211860151	42.7079141837225	50.3601864853016	246.632673292292	343.746064622703	143.252556384806	33.6496030235491	45.5674672752508	48.8396976002458	221.668856374922	173.334399096874	150.669452082082
LMBR1L	356.502297135366	-1.329182264	0.244462303174556	-5.437166575	5.41345242469594e-08	2.51068876359567e-06	530.10308146306	548.559431070925	436.845338581802	175.383234341185	215.867835804018	212.359317253859	362.784782597638	473.343690675564	582.820391362933	288.395705997986	245.058978033511	206.505778441912
PFKFB4	1374.34569626409	1.39345901915263	0.256545461316003	5.43162608297412	5.58428388579877e-08	2.58227829480181e-06	557.952699873257	677.63223838173	679.27693398779	2402.38492873603	1437.16358076045	1190.65190080638	1383.83992434346	929.948311739812	1493.40941995418	1875.13757076337	1868.82375118239	1995.92709464028
LOC124901232	450.799310873619	-1.892543503	0.348470570098279	-5.43099953	5.60392819804972e-08	2.5837405421361e-06	897.910110811524	746.913965835325	419.277831668325	199.133047324887	174.806019210862	182.125109373648	455.321190912398	455.674672752508	780.349834990594	497.623963290642	373.565515294987	226.890469017723
C1GALT1	851.838603704461	1.13187988724286	0.208431805644146	5.43045666060827	5.62100293772804e-08	2.58401296339662e-06	622.294921717505	452.703890347459	594.952900803098	1342.7778879247	1265.877146	1050.9986548835	595.177353479024	563.548676914326	768.411242243867	876.49675352329	914.488381442128	1174.33543534564
GPNMB	399.299328107232	3.02357916980011	0.557028433677526	5.42805176001216	5.69725192884171e-08	2.61140705369949e-06	164.21671545323	186.965757648741	59.7295235058229	1614.98728289175	1435.99038600064	295.86331997063	39.9589035904645	41.8476740282915	121.556580693945	281.609924680386	211.189037980099	337.676830842783
MAP1LC3B	3306.40333815376	1.3380077777829	0.246592073981163	5.42599669235561	5.76320260901913e-08	2.63393481338145e-06	1914.90134861837	1301.16778546408	2614.04502872542	6043.41395000667	4982.55814488948	3709.44936206486	2706.68994320673	3035.35128951875	2367.09734369191	3353.30693444717	3360.09728823998	4288.76163897173
ANKRD1	21977.4269371379	1.86144149266593	0.344304376127122	5.40638348430014	6.43100291560831e-08	2.93059307282197e-06	13464.8103354956	14174.2821851977	15780.3058768129	85050.820657674	51017.5473248561	21705.2818096215	2691.96824188393	3457.54782304862	4828.6181027443	14237.700167877	15927.8373974708	21392.4033229718
AP3D1	3953.8171514872	0.757005091864344	0.140080675512898	5.40406511528167	6.51472767744266e-08	2.9601411904809e-06	3034.64807504215	2736.15370203716	2559.00017372986	4740.82805328516	4777.2490619237	4561.76607944984	2493.22527402609	2468.08281935746	2980.30688022833	6074.40524280463	6114.52035434834	4905.62010161366
HK1	10524.4336665041	1.11028720028096	0.205799814097972	5.39498641020349	6.8528739022181e-08	3.10478760957141e-06	5908.92076130835	7448.2602336412	7139.43480963718	14591.5197154484	15604.6635001589	14053.8676296511	6154.72270302602	5998.16661072179	10774.0372906142	12698.4587723348	13424.4503576406	12496.7016138668
SERINC5	1448.79088456082	-1.192023535	0.221075682835226	-5.391925152	6.97068045182008e-08	3.14906013725451e-06	2129.05531087609	2122.10880255119	1842.24589165999	601.05295935677	977.271234917103	1088.43148368757	1921.18202262575	1938.94222997751	2445.24085985231	745.304981383029	680.387325190603	894.267512651885
PLCB2	643.742487049673	-1.879961059	0.348800623229292	-5.389786985	7.05412471576028e-08	3.17759939782351e-06	653.025535135654	721.289217325091	660.538259946747	151.633421357483	170.113240171645	230.355869563508	1187.20005667459	1222.88202993785	931.210234244687	779.233887971028	771.039223568853	246.388868698934
SLC38A2	9105.26125327341	0.981939291157506	0.182237856043559	5.38822894691431	7.11553738596025e-08	3.19607919949321e-06	5144.49675253191	5454.27517364118	6759.97666030607	11721.4461618025	11846.9206845053	10715.147245165	7453.38706971612	8407.66268643964	5209.56774402622	10944.3343017353	12495.0193555867	13110.9012038249
SEMA3G	178.933455387332	-1.869866645	0.347466545781745	-5.381429286	7.38967322632962e-08	3.30972907131266e-06	404.299632782515	265.738132698718	227.20642274764	104.133795390079	58.6597379902223	82.0642785319996	288.124725889139	220.397749882335	275.672959788054	52.0243234349307	76.705452473904	92.17425304
KIF1A	4002.51960742503	1.86255790471403	0.346324583021612	5.37807015737545	7.52884801572624e-08	3.36245645283546e-06	1454.90247901546	1474.84663647788	760.087465789785	5137.26723924388	6019.66231255661	2266.84572892339	3179.88748572539	2827.04286768903	3488.23973527089	8838.48016617356	8471.46971218285	4111.50346005163
AOPEP	741.073812853856	1.63504802655411	0.304275340415115	5.37358046933234	7.71883340011944e-08	3.43751228353046e-06	467.681522957446	326.478277315568	497.74602921519	2074.45481869183	1134.4793327309	802.646233010347	309.155727778857	330.131650667633	322.342004161622	934.175894722887	730.196060563268	963.398202430723
ZSCAN23	557.754213970545	-1.275176548	0.237632631335028	-5.366167689	8.04271723031626e-08	3.57160439950248e-06	804.757938887761	845.616700837706	571.529558251795	262.161397166251	395.366634054098	263.469525813262	943.24043475386	744.888597703589	792.288427737321	337.027138774117	407.435455348399	325.268758318377
SAP30	493.295601896877	1.40033776587409	0.261130182134486	5.36260402542399	8.20306986594954e-08	3.63252325476342e-06	273.694525755384	244.858707986676	327.926795718243	1026.72268437235	656.98906549049	549.254776490489	418.516937605391	377.559014566364	336.451250135027	512.326489478774	519.007022583168	676.239952580167
UNC79	112.488660768329	-2.568419979	0.479033512668156	-5.361670762	8.24557242431448e-08	3.64105896686067e-06	272.734194086067	383.422162893864	161.621063603991	55.7207150771474	45.7545956323734	36.712966711684	93.5879584092458	58.5867436396081	172.566931520869	29.4050523762652	22.9120182714259	16.8395269974091
PBX1	4977.47277468357	-0.991861747	0.185029574018546	-5.36055791	8.29653255403709e-08	3.6532709077833e-06	6654.13813669845	5985.75143903862	5106.28867618407	2188.63661188271	3449.19259382507	3286.8903138343	7247.28325119688	7476.78442638809	6885.31203502132	4243.37525060565	3877.11196140824	3328.90860011941
CERCAM	1017.35510179658	-0.847406314	0.158625328283756	-5.342187929	9.18313771745092e-08	4.03234921172999e-06	1421.29087058936	1305.91310926227	1634.94931008096	686.004213490782	854.085785137637	883.270787357575	1061.01404533628	1106.63849097038	1184.09133515263	715.899929006764	650.502083967004	704.601261207382
COL23A1	514.164969139734	-1.645784335	0.308324550543972	-5.337830972	9.40650880422694e-08	4.11889474902406e-06	491.689814690374	496.360869290819	669.907596967268	147.066149629848	106.760723142205	272.827733014279	1029.4675425017	852.762601865407	1105.94781899223	363.039300491582	357.626719975734	276.52275911535
FOSL2	1085.82941453911	1.67454537897503	0.313979461509001	5.33329591345588	9.64459489845102e-08	4.20563201739819e-06	708.724771956047	589.369215735371	673.421098349964	2976.94771207251	2265.43908118239	1052.43837906828	585.713402628651	561.688780290846	554.601899416125	763.400398229962	916.480730857034	1381.72750468215
ZNF596	484.107284995574	-1.677223477	0.3144967535515	-5.333039078	9.6582516347496e-08	4.20563201739819e-06	379.331009380269	603.605187129945	371.259979438154	79.4705280608495	138.436981656925	204.440834237613	996.869489572641	902.049862387618	944.234153604752	343.812920091716	452.263317183797	393.513157202614
FITM2	951.226233647325	1.31231644140199	0.246190813639374	5.3304850087717	9.79508192225679e-08	4.2533990086786e-06	373.569019364367	597.910798572115	535.223377297275	981.049967096005	1362.07911613296	1397.97218341354	653.012608675749	674.212526011364	1056.02279477865	1265.54821573234	1166.52058242781	1351.59361426573
FOXO3	1638.31149710553	0.831137376654595	0.156035478532397	5.32659228831749	1.00072445051613e-07	4.33352389124058e-06	940.164704261478	893.06993881962	1071.61792172212	2001.37847104967	1708.17157027527	1457.72073708157	1825.49096402754	1978.00005907058	1926.45473867636	2056.0917392327	2019.24613200784	1782.33098904157
SYT1	103.605523221148	2.82823742941312	0.531579407474262	5.3204420443056	1.03515422181746e-07	4.4702693061186e-06	27.849618410197	12.3378418752976	25.7656768064334	117.835610572984	123.185449779467	225.316834916806	78.8662570864431	86.4851929918025	21.7065322667759	176.430314257591	177.319097926687	170.167851763292
KIF26A	667.505197222364	-1.71582955	0.322904303992547	-5.313740103	1.07397764549648e-07	4.62518504692383e-06	1177.36662658281	983.231090985256	799.9071481	179.037051723293	376.595517897227	346.253666437647	833.879224927325	864.851929918025	856.32269792431	566.612740019572	720.234313488735	305.770358637166
SORCS2	319.48355742856	-1.408835171	0.26542192973288	-5.307907951	1.10890614124911e-07	4.76252401923863e-06	404.299632782515	343.561442989057	270.539606467551	111.441430154295	134.917397377511	137.493659645719	578.35255196725	584.937488084342	502.506221975863	325.717503244784	253.028375693138	187.007378760701
FRMD3	2133.78320885868	1.21305582414481	0.228960626584699	5.29809794041623	1.17015200490205e-07	5.01183137400123e-06	1146.63601316466	1639.98390465494	1855.1287300632	2965.07280558066	3659.19445583007	4133.44813448019	783.404820392002	797.895651472759	1105.94781899223	2278.89155916055	2153.72971751403	3086.06489499887
SLC7A1	2299.61354170801	1.34036973143955	0.253140227053269	5.29496930236022	1.19036405396142e-07	5.08450869479543e-06	1119.74672642378	1570.70217720135	1473.32824647696	4662.27097956984	3880.92826543311	2001.93647892536	888.559829840593	926.228518492853	831.360185817518	3526.34435804596	3578.25954917225	3135.6971850965
ATP6V1E1	2491.8672140234	0.715546317430238	0.13522836573542	5.2913921834287	1.21388744344141e-07	5.17089662048573e-06	1804.4632066469	1854.4725403332	1891.43491101772	3221.75347667375	3023.32289601606	2869.37030025044	1885.42931941323	1704.59525541908	2067.54719841041	3136.16193228398	2849.05966331643	3594.79586849955
NBPF8	468.652922781472	-1.295874834	0.24546854690168	-5.279188922	1.29756966338637e-07	5.5053255813917e-06	838.369547313861	773.487779105197	550.448549955622	248.459581983346	341.399675103094	292.2640095	564.682400738933	663.053146270486	434.130645335518	273.693179809853	292.87536399127	350.97119426179
CALR	14104.7426854032	1.13579210329661	0.21515583150125	5.27892781418763	1.29941979147418e-07	5.5053255813917e-06	6638.77282998937	6976.57504810098	9823.74986601651	12702.4961288985	16014.1084713307	22782.1954998309	6131.58860094733	5799.15767200947	7463.7911199309	25016.9137908841	25957.3243521106	23950.2388447888
GAPDH	120326.682838194	0.858798600188515	0.162739219666413	5.27714586532308	1.31211442115086e-07	5.54412551643149e-06	72796.021529247	83903.9682053412	89137.5300789839	143000.364337907	151315.140535298	151515.853343305	99408.2881822253	90579.7554083929	128972.617442889	133446.913464809	130582.565351808	169261.176178116
APAF1	415.587466578653	-1.315552786	0.24954155640461	-5.271878578	1.35034406398839e-07	5.69032084598979e-06	697.200791924242	659.600007948603	521.169371766494	207.35413643463	211.1750568	334.016010867086	417.465387510906	563.548676914326	573.052451842884	268.038362045187	249.043676863325	285.385668061355
SLC25A19	199.771873524305	2.07102742840284	0.39310978912567	5.26831812814707	1.37679355764928e-07	5.78622407767027e-06	115.239800318057	41.7588494240842	94.8645373327775	397.352640304248	430.562476848232	230.355869563508	117.773610582422	114.383642343997	142.177786347382	193.39476755159	209.196688565193	310.201813110168
NMRK2	1158.12472542102	4.18350637061531	0.794244758973668	5.26727601705711	1.38462942098663e-07	5.80359647149369e-06	165.177047122548	111.989641637317	241.260428278422	4741.74150763069	3044.44040169254	1630.4876392542	18.9279017007464	8.36953480565831	99.8500484271692	1107.21331832168	1060.92606343776	1667.1131727435
RGS3	2784.87703785577	1.10154916743583	0.209241805316752	5.26447937002026	1.40587184426423e-07	5.87691920818295e-06	2184.75454769649	2236.94563846742	1903.14658229338	5810.48309189729	4404.17312830589	3360.31624725767	1577.32514172886	1440.48993488497	2147.86136779748	2675.85976624013	2776.33890967234	2900.83009802737
HCN2	207.135261754921	2.24818953540069	0.427157109303436	5.2631443710882	1.41612288329409e-07	5.90402721237185e-06	96.9934986010309	71.1798569728709	72.6123619090396	596.485687629135	375.422323137423	173.486764265017	94.6395085037317	123.683125461395	168.225625067513	307.622086397851	227.127833299352	178.144469814697
BDH2	772.930462775819	-1.135782698	0.216058567361835	-5.256827868	1.46561371079738e-07	6.09415398685935e-06	1038.11853453183	1289.77900834842	972.068715879078	449.419537999287	402.405802612925	647.156021054979	916.951682391712	969.936089144624	1034.31626251187	455.778311832111	596.708649764526	502.526937238473
LIMS1	1846.95813475994	1.0113469033492	0.192610013921149	5.25074933935278	1.51481700679556e-07	6.28208238056276e-06	1080.37312798178	1186.33094954785	1501.43625753853	3050.9375140602	2647.90057287863	1896.11675134462	1769.75880901978	1920.34326374271	1764.74107328888	1799.36301271684	1672.57733381409	1873.61895118542
ABRA	187.6856078	2.47427499101462	0.47164153760324	5.24609219872415	1.55359177240905e-07	6.42588512514097e-06	47.0562517965397	110.09151211804	73.7835290366047	655.86022008839	381.288296936445	246.912697688385	25.2372022676618	33.4781392226332	45.5837177602294	127.79888148146	176.322923219234	328.813921896778
ERBB3	425.077524752728	-1.915868134	0.365661964223752	-5.23945152	1.61054547876954e-07	6.63610897499121e-06	998.744936089823	776.334973384111	445.043508474759	157.114147430645	300.337858509938	133.174487091403	558.373100172017	461.254362622947	818.336266457452	174.168387151725	150.422380825448	127.625888822469
SLC27A4	453.475905776449	1.10618998823707	0.211137851507034	5.23918369132511	1.61288435791761e-07	6.63610897499121e-06	305.38547084285	322.682018277014	316.215124442592	661.340946161552	837.661058500374	537.017120919927	297.588676739512	345.01082365547	271.331653334699	510.064562372908	478.163859577583	559.249554492903
ERO1B	393.266710141743	1.07759989091965	0.20574662918723	5.23750933454675	1.62758071095986e-07	6.67904587042062e-06	189.185338855476	204.997988081868	173.332734879643	372.689372975019	347.265648902116	476.548705159507	212.413119086153	174.830282607085	166.054971840836	801.853159029693	797.935940670092	802.093259613435
CRIP3	90.0805065207987	4.68229422815393	0.894578222875364	5.23408027204602	1.65808387839432e-07	6.77904743469908e-06	13.4446433704399	0	7.02700276539093	313.314840515763	126.70503405888	84.9437269015435	0	13.9492246760972	17.3652258134207	166.251642281192	171.342049681967	166.62268818489
NME3	397.834603864112	-1.266623392	0.24200835266266	-5.233800314	1.66059850403448e-07	6.77904743469908e-06	629.977575072042	426.130077077587	712.069613559614	244.805764601238	227.599783402062	261.309939536104	528.929697526412	501.242140027759	482.970342935764	273.693179809853	197.242592075753	288.044540745156
LOC102724428	1319.08546712945	1.34334529429372	0.25675629279903	5.23198586351764	1.67698578441447e-07	6.82816341726785e-06	755.781023752587	882.630226463599	496.574862087625	2266.2802312525	1470.01303403497	1683.75743409076	544.7029489	551.459348861708	629.489435736502	1733.76712664671	1938.55598070412	2876.01395297856
SMO	1300.24820157795	-1.292074322	0.24707852877356	-5.229407543	1.70054119938042e-07	6.90613571022992e-06	1678.65975796636	1658.96519984771	1754.4083570926	458.554081454557	630.005586014987	988.370652845925	1485.84028350859	1590.21161307508	1659.46439179502	1362.8110812846	1368.74404804083	966.943366009125
POSTN	2607.40143865337	-0.83237791	0.159676323527755	-5.212907532	1.85903574985648e-07	7.53029571440574e-06	5292.38782960675	4853.51718079015	5455.29648019849	2807.95865815002	3047.95998597195	2906.08326696213	1148.29270317861	1108.49838759386	807.483000324064	1192.03558479167	1203.37904660358	1465.9251396692
UCHL1	1211.86820053103	1.94817353481067	0.373780260870804	5.21208244189237	1.86732525647317e-07	7.54437905166842e-06	260.249882384944	477.379574098054	717.925449197439	1835.12978016376	1427.77802268201	2348.91000745539	1014.7458411789	1047.12179901903	404.826826775371	1447.63334775459	1418.5527834135	2142.16509224936
NIBAN1	3134.83742228205	1.55002250592513	0.297567720408391	5.20897395657643	1.89887761494916e-07	7.65213508790308e-06	1534.61000756879	1935.14304490245	1598.64312912644	6532.11202486362	5245.35377108568	3065.89265147181	1605.71699427998	1788.29060347566	1377.27947232693	5429.75601763266	5103.40302628325	2401.8483243673
EIF3E	4749.2030026235	-0.941513748	0.180884034140675	-5.205068279	1.93925289096187e-07	7.79480213300468e-06	7861.27504503009	5858.57676124709	6998.89475432936	3899.53660105479	3002.20539033958	3883.65598842226	5077.93540627245	5276.52672081169	3722.67028375207	3658.66709373915	3558.33605502318	4192.15593146027
USP25	1547.6076776277	1.06284581964202	0.204339965984621	5.2013604608411	1.97834978605555e-07	7.93161412946464e-06	997.784604420506	1082.88289074728	988.46505566499	2676.42123239413	2299.46172921671	1439.00432267954	1198.76710771394	1287.97841175964	1127.65435125901	1846.86348194004	1865.83522706003	1760.17371667656
LOC124906262	681.623466093396	-1.024738852	0.197166372606219	-5.197330754	2.02170462254636e-07	8.08475552628487e-06	988.181287727335	1061.05440127559	728.465953345526	435.717722816382	489.222214838454	441.99532472498	769.734669163685	727.219579780533	741.278076910398	713.638001900898	569.811932663287	513.162427973678
ZFAND2A	226.975612122022	1.5058052523599	0.289919233975695	5.19387841817399	2.05957672061669e-07	8.21524800824103e-06	92.1918402544452	129.072807310806	120.630214139211	435.717722816382	293.298689951111	241.873663041683	162.990264645316	133.912556890533	156.287032320787	299.705341527318	292.87536399127	365.151848575398
FH	2463.10632075653	0.759274290906994	0.146219658969584	5.19269636010392	2.07270076377532e-07	8.24661349567053e-06	1795.82022162305	1930.39772110426	1736.84085017912	3111.22550086498	3106.61972396217	3030.6194089449	1746.62470694109	1829.20832919221	2184.762473	2959.73161802639	2637.87062533633	3487.55467025289
NOCT	123.211641291775	2.18196958888863	0.420390702748786	5.19033740428012	2.09913356263483e-07	8.33063739945912e-06	64.3422218442482	55.9948208186584	53.8736878679971	375.429736	259.276041916783	156.92993614014	53.6290548187813	27.8984493521944	46.6690443735682	148.156225434259	85.6710248409836	150.669452082082
CALB2	134.722998744893	3.58434608834549	0.691325111061564	5.18474742345399	2.16307807690512e-07	8.5627302862537e-06	18.2463017170256	0	17.5675069134773	102.306886699025	198.269914406951	125.975866167543	62.0414555746686	57.6567953278683	124.812560533962	402.623024844247	371.57316588008	135.602506873874
MAPK10	59.1944897547082	-3.542168639	0.683257440741388	-5.184237197	2.16900747952714e-07	8.56457462193135e-06	108.517478632837	156.595685340316	87.8375345673866	10.0479978007971	9.38555807843557	10.7979313857894	111.464310015506	144.141988319671	54.2663306669398	0	3.98469882981319	13.2943634190072
NDUFS2	3414.4719573761	0.809871686988794	0.156246759301135	5.18328630053647	2.18009990368676e-07	8.58674524879236e-06	2584.25252213242	2520.71600159927	2512.15348862726	5238.66067159738	4008.80649425179	4105.37351287714	2490.07062374263	2292.32258843864	3136.59391254912	3875.81209590234	4074.35455348399	4134.54702331124
ACSL1	1415.3785321509	1.17420544183313	0.226561698619634	5.18271821312772	2.18675290757688e-07	8.59136305242487e-06	826.845567282055	1037.32778228464	860.807838760388	2481.85545679688	2252.53393882454	1418.12832200034	1108.33379958815	1069.44055850078	1506.43333931425	1324.35832048487	1462.38447054144	1636.09299143249
KCNJ2	72.5767291705879	4.64681756929534	0.89687690238175	5.1811096449861	2.20569782208207e-07	8.64412976473963e-06	18.2463017170256	0	7.02700276539093	279.517029731264	266.315210475609	88.5430373634733	8.41240075588727	0	4.34130645335518	82.5603393641292	38.8508135906786	77.1073078302418
CPZ	180.153604765059	-1.905723426	0.368307587375527	-5.174271428	2.28802011764403e-07	8.92293604252442e-06	475.364176311983	479.27770361733	293.962949018854	129.710517064835	131.397813098098	73.4259334233681	91.484858220274	79.9755548096238	162.798992000819	71.2507038347964	83.678675426077	89.5153803546486
VWA5A	272.563127424781	-1.631307532	0.315273909775867	-5.174254771	2.28822422116281e-07	8.92293604252442e-06	449.43522124042	467.888926501671	460.268681133106	100.479978007971	186.537966808907	158.369660324912	437.444839306138	401.737670671599	237.686528321196	150.418152540126	94.6365972080633	125.853307033268
IGFBP5	5630.88054998237	-1.469854031	0.284202813037358	-5.171848988	2.31788877687665e-07	9.01618473109639e-06	9346.9081374637	10095.2018482724	8851.68115013743	2088.15663387474	2461.36260606973	5661.71535661559	4850.8005858635	5317.44444652824	4740.70664706386	4085.040353	4689.99052269013	5381.55831201412
EXTL2	584.401937990128	-0.994248276	0.19229508147031	-5.170430094	2.33555831567369e-07	9.06242875160912e-06	882.544804102449	684.275691699198	713.240780687179	358.987557792113	358.99759650016	425.438496600103	733.981965951164	899.260017452398	719.571544643622	357.384482726915	433.335997742185	445.804319984042
FGD1	437.404745478464	-1.309940618	0.253586442069091	-5.165657152	2.39595620463793e-07	9.27382949726031e-06	698.161123593559	629.229935640178	600.808736440924	178.123597377766	269.834794755023	328.976976220384	487.919243841461	585.867436396081	535.066020376026	312.145940609584	374.56169000244	248.161450488135
ICE2	848.465587060633	-1.059740563	0.205174919679745	-5.165058988	2.40363108494933e-07	9.28062090829204e-06	1072.69047462724	725.085476363644	1022.42890236438	360.814466483167	444.640813965885	545.655466028559	1365.96357273719	1490.70714371892	1314.33052875328	634.470553195568	613.643619791232	591.156026698521
ATP1B1	6767.87484999641	1.1409017893531	0.221027685491805	5.16180489704038	2.44580128664099e-07	9.4202410244187e-06	4011.30538273768	4825.04523800101	3203.1420938907	10992.509594072	9723.43816925925	5838.80143134253	6062.18629471126	5501.57421225273	6902.67726083474	7627.21820098202	8387.79103675677	8138.80928511622
ATP5F1B	25309.1155969405	0.90855732572527	0.176117207783491	5.15882199791743	2.4850842942643e-07	9.54808367570763e-06	16310.2730716823	16769.0252380487	19934.4356782865	31792.7784960675	33109.9025112011	34610.2495398246	16057.1699427998	14885.6826260192	23270.4879165971	30150.3573576482	30321.5657454635	36497.4590396478
NKPD1	35.567807071749	-3.285196047	0.637168023619005	-5.15593364	2.52370267574203e-07	9.67275382516676e-06	100.834825278299	111.040576877679	50.3601864853016	9.13454345527006	5.86597379902223	11.5177934781754	33.6496030235491	15.8091212995768	36.9011048535191	20.357343952799	10.9579217819863	20.3846905758111
ITGA11	1218.94111487819	1.43094654931753	0.277599410772192	5.15471753105346	2.54013534336882e-07	9.71199064454868e-06	656.866861812922	555.202884388393	1124.32044246255	1605.85273943648	1893.53634232438	2793.78478054992	366.990982975582	441.725448076411	403.741500162032	1335.6679560142	1536.10139889299	1913.50204144244
ABCB6	757.236639786743	1.86936315108503	0.362745691944212	5.15337106022069	2.55845009619215e-07	9.75821501408958e-06	224.71761062021	370.135256258928	256.485600936769	1148.21211232745	1050.00931002498	913.504995237785	320.722778818202	292.003769886301	912.759681817927	1055.18899488675	1224.2987154601	1318.80085116552
B4GAT1	1144.86054624718	-0.676657141	0.131334521800719	-5.152165114	2.57496166433442e-07	9.79735413837534e-06	1236.90719008047	1473.89757171825	1309.36484861784	771.86892197032	849.393006098419	893.348856650978	1252.39616253272	1218.23228837915	1275.25877067309	1175.07113149767	1160.54353418309	1122.04427256421
GRPEL1	744.663672259431	1.00077631566049	0.194364866515253	5.14895687478553	2.61939091663802e-07	9.94226925162653e-06	520.499764769889	411.894105683013	504.773031980581	1070.56849295765	1019.50624627006	786.809266977856	749.755217368453	580.287746525643	666.390540590021	873.10386286449	781.000970643386	971.374820482127
ZSCAN30	1218.37830844615	-1.179918668	0.22922006853565	-5.147536492	2.63929671020642e-07	9.99362686695551e-06	1702.66804969928	1876.30102980488	965.041713113687	569.082057263325	725.034361559148	712.663471462102	1940.1099243265	1666.46737463774	1750.63182731548	896.854097476088	969.277990352059	846.407804343459
CUL4A	1800.52965135761	0.912093702470791	0.177451883328312	5.13994940692335	2.74812453834338e-07	1.03806265694147e-05	1362.71063876102	1317.30188637793	1220.35614692289	2929.44808610511	2518.84914930015	1894.67702715985	1328.1077693357	1145.69632006345	1067.96138752538	2122.81858885576	2468.52092506927	2229.90789081481
CPSF6	2813.32973427786	-0.719447346	0.140001365706116	-5.138859484	2.76410989803701e-07	1.04159102792375e-05	3761.61914871523	3245.80147796291	3047.37686592453	1973.97484068386	1970.96719647147	2161.02600134266	3375.47580329977	3517.06451499997	3614.13762241819	2571.81111937027	2496.41381687797	2024.2884032675
LAMP1	2062.58913544871	0.711451759106234	0.138496955939661	5.1369487096611	2.79235125913298e-07	1.04970979228222e-05	1634.48450117777	1519.45268018088	1574.04861944757	2236.13623785011	2658.45932571687	2846.33471329409	1559.4487901226	1480.47771228978	1364.25555296687	2817.23021035679	2667.75586655993	2392.9854154213
MASP1	5974.52249045358	1.51049482041441	0.294164800698534	5.13485915659363	2.82355395539651e-07	1.05890028241138e-05	2917.48761138546	3847.50853557358	3025.12469050079	9258.77324626174	10734.7320522107	7901.20632602831	2514.25627591581	2743.34751963244	6723.59836963384	7165.78507138524	7562.95837898544	7299.49180792956
STC2	7254.72943880481	1.34446671762655	0.261876477115739	5.13397282732022	2.83689072139567e-07	1.06136274340331e-05	2591.93517548695	3171.77442671113	5552.5033517864	12408.3638296389	9282.31693957277	7040.97112562709	6742.53920584364	5963.75852318741	6708.4037970471	8427.94039645878	8454.53474215614	10711.7117521414
LTBP4	2372.32702771532	-1.678823039	0.327300243240873	-5.129305809	2.9081258950214e-07	1.08542336977037e-05	3083.62499017733	2555.83139770588	4828.72206695113	616.581683230729	813.023968544481	1837.08805976897	2533.18417761655	2895.85904275777	3211.4814488695	1976.92429052737	2078.02043974758	2037.58276668651
IRS2	803.595968129064	2.02108263005561	0.394152393189903	5.12766804153806	2.93353104387273e-07	1.09230481339071e-05	341.878074276901	520.087488281776	332.611464228504	2543.97035229271	1710.51795979488	596.765674587962	423.774688077821	411.967102100737	243.11316138789	744.174017830096	802.916814207358	971.374820482127
FUNDC2	1530.8278189768	1.06740937610349	0.208185272127904	5.12720888078816	2.94069195353987e-07	1.09237647070358e-05	905.592764166061	922.490946368406	1104.41060129394	2164.886799	2029.62693446169	1949.38654618118	1039.98304344656	999.694435120298	1550.93173046114	1725.85038177618	1633.72652022341	2343.35312532367
SYNM	3400.34155610638	1.76061517499392	0.343671238978333	5.12296338857998	3.00770766509781e-07	1.1146294410892e-05	2394.10685160762	2215.11714899574	1558.82344678922	8958.24676658335	8251.07874570467	3694.33225812475	852.807126628072	1099.19890447646	2006.76890806343	2725.6221625692	2701.62580661334	4346.37054712076
LOC131675794	209.5361901	10.2662857790424	2.00431380306978	5.12209503487862	3.02159526254074e-07	1.11471260804985e-05	0	0	0	481.390440092732	0	213.079179346245	189.279017007463	384.998601060282	145.433766187399	533.814796984507	258.009249230404	308.429231320967
PCOLCE	211.11468472609	-1.415606895	0.276374514298083	-5.12206018	3.02215398329412e-07	1.11471260804985e-05	458.078206264275	516.291229243223	373.602313693284	179.037051723293	173.632824451058	153.33062567821	148.268563322513	100.4344177	99.8500484271692	83.6913029170625	127.510362554022	119.649270771065
LAMP3	45.2725491312623	8.30359081482789	1.6216319959934	5.12051491049989	3.0470252268474e-07	1.12124806234882e-05	0	0	0	64.8552585324174	12.9051423578489	100.060830841649	39.9589035904645	71.6060200039655	0	50.8933598819975	88.6595489633435	114.331525403462
BCL2L13	1263.22054431651	0.799463635562578	0.156372202804079	5.11256873809111	3.17807284775779e-07	1.16673231759839e-05	961.292000986455	1010.75396901477	931.077866414298	1826.90869105401	1867.72605760868	1362.69894088663	1134.6225519503	1021.08324629031	997.415157658353	1366.2039719434	1290.04624615202	1388.81783183895
SCRG1	139.204508805207	-1.713808821	0.335884823189706	-5.102370522	3.35425224715016e-07	1.22853407070855e-05	242.003580667919	191.711081446932	204.954247323902	72.1628932966335	38.7154270735467	82.0642785319996	152.474763700457	167.390696113166	205.126729921032	111.965391740394	86.6671995484369	115.217816298063
KLHDC7B	23.0578412846063	7.2046606634221	1.41224656233005	5.10156006436665	3.36865074736121e-07	1.23093168101712e-05	0	0	0	24.6632673292292	30.5030637549156	28.0746216030525	2.10310018897182	1.85989662347962	0	55.4172140937306	98.6212960378765	35.4516357840192
ADHFE1	208.961851590384	-1.538373147	0.301614149486642	-5.100467435	3.38815674079716e-07	1.23380985687287e-05	367.807029348464	391.963745730609	317.386291570157	75.8167106787415	158.3812926	137.493659645719	208.20691870821	228.767284687994	184.505524267595	170.775496492925	125.518013139116	140.920252241476
TBKBP1	1460.93908208661	-1.390629785	0.272659789270592	-5.100237876	3.39226874401764e-07	1.23380985687287e-05	2576.56986877788	2950.64233771541	1511.97676168661	1121.72193630716	847.04661657881	716.982644016418	1447.9844801071	1261.00991071918	1993.74498870337	1110.60620898048	1170.50528125763	822.477950189246
ERO1A	4386.73732605984	1.71500117290144	0.336359609718168	5.09871317289973	3.41970269349178e-07	1.24090878294392e-05	1909.13935860247	2217.96434327466	1852.78639580807	8221.08910974306	7935.48935531727	3477.65376831658	2291.32765588479	2108.19282271415	5340.89226424021	5134.57453031708	5719.03899548939	6432.69931301029
FKTN	590.758798438818	-1.051683932	0.206361981928697	-5.096306609	3.46344023569225e-07	1.25387734722198e-05	854.695185692252	807.654110452175	597.295235058229	293.218844914169	417.657334490383	380.807046872174	764.476918691255	701.181027051818	701.120992216862	490.838181973042	496.095004311743	584.065699541717
CTNNA1	12414.458166411	0.958498926220164	0.18814109055845	5.09457515832984	3.49524156230141e-07	1.26247480946168e-05	8090.79431399688	9012.31895752509	6930.96706093058	18318.4134451986	16029.3600032081	12361.4718504517	8163.18338349411	8017.08439550892	11647.725214352	16544.8658158609	16625.1596926881	17232.1538637172
TPD52	1839.15619345766	1.81794726244808	0.356916908217188	5.09347475727275	3.5155987719665e-07	1.26690865170912e-05	852.774522353618	756.404613431708	1089.18542863559	4730.78005548437	3362.37618159954	1420.2879082775	966.37453683255	1066.65071356556	2038.24337985026	2059.4846298915	2061.08546972087	1666.2268818489
CCDC34	707.919370164298	-2.040760924	0.400900051982502	-5.090448139	3.57218264741105e-07	1.28434713717467e-05	1977.32290712399	1371.39857767731	1467.47241083914	166.248690885915	278.047158073654	724.181264940277	457.42429110137	452.884827817288	739.10742368372	280.478961127453	304.829460480709	275.63646822075
KCTD7	1035.77983429204	1.11467288680847	0.219040439072564	5.08889085288582	3.60163823468218e-07	1.29197439283473e-05	707.76444028673	578.92950337935	596.124067930664	1702.67890006234	1467.66664451536	909.905684775855	801.281171998262	751.398235885768	701.120992216862	1444.24045709579	1312.95826442345	1455.28964893399
ST8SIA2	442.02868664134	1.89839154207448	0.373273216252433	5.0857962999163	3.66086806783159e-07	1.31022300984767e-05	206.471308903185	161.341009138507	202.611913068772	630.283498413634	797.772436667023	698.266229614383	206.103818519238	149.72167819011	525.298080855977	600.54164660757	477.16768487013	648.764934847552
TMEM8B	930.169892994804	-1.192255538	0.234495151146736	-5.084350494	3.68886198882793e-07	1.3172346363751e-05	1632.56383783913	1157.8590067587	1123.14927533498	441.198448889544	744.978672475823	529.098637903682	1070.47799618665	1184.75414915652	1291.53866987317	697.804512159832	545.903739684407	742.711769675203
MT2A	83.2186056752736	4.31522433142777	0.849075693948078	5.08226105420897	3.72968337766612e-07	1.32617135576856e-05	12.4843117011228	0	12.8828384032167	233.844312454914	124.358644539271	142.53269429242	9.46395085037318	22.3187594817555	8.68261290671037	66.7268496230633	49.8087353726649	315.519558477771
CTNND2	315.082200257459	2.82118947252274	0.55511144391697	5.08220376905924	3.73080867500597e-07	1.32617135576856e-05	146.930745405522	74.976116011424	118.287879884081	1130.85647976243	1024.19902530928	249.792146057929	64.1445557636404	89.2750379270219	295.208838828152	177.561277810524	171.342049681967	238.412250647529
TGFA	185.284961544955	3.3728415713919	0.664694217977642	5.07427547911263	3.88975200908368e-07	1.37954191163791e-05	58.5802318283454	66.4345331746795	33.9638466993895	1119.89502761611	387.154270735467	142.53269429242	14.7217013228027	20.4588628582759	81.3994960004097	87.0841935758623	82.6825007186238	128.51217971707
MTUS2	1547.90314947116	-1.381330887	0.272263960746556	-5.073498832	3.90566872499857e-07	1.38001099753734e-05	2484.37802852343	2372.6618990957	1609.18363327452	681.436941763147	699.22407684345	1099.94927716575	1726.64525514586	1625.54964892119	2595.01593249306	1418.22829537833	1372.72874687064	889.836058178883
GMIP	166.059167215195	-1.857625492	0.366153467496227	-5.073352179	3.90868131479063e-07	1.38001099753734e-05	299.623480826947	372.982450537843	163.963397859122	54.8072607316204	96.2019703039646	80.6245543472277	221.877069936527	214.818060011897	220.321302507776	108.572501081595	66.743705399371	92.17425304
PDP1	564.796577338393	1.3851705409281	0.273361421146742	5.06717639642549	4.03760093757455e-07	1.42232432129031e-05	322.671440890558	404.301587605906	454.41284549528	1238.64409253462	1161.4628122064	686.028574043821	359.630132314181	387.788445995502	274.587633174715	460.302166043844	406.439280640946	621.289917114937
BAK1	696.180466577381	1.20168163929418	0.237290594900784	5.06417727932551	4.10167826360067e-07	1.44165714036332e-05	454.236879587006	470.736120780586	505.944199108147	1454.21931807899	1084.03195805931	753.695610728102	368.042533070068	439.865551452931	486.226322775781	801.853159029693	693.337596387496	841.976349870457
CEBPB	721.522613578984	1.69249662279098	0.334354476399737	5.06198284232783	4.14918373589496e-07	1.45509181753667e-05	290.020164133776	231.57180135174	543.421547190232	1753.83234341185	902.186770289619	781.770232331154	383.815784487357	406.387412230298	336.451250135027	1050.66514067501	1036.02169575143	942.127220960311
PACRG	130.243407442415	-2.682891351	0.530328878011182	-5.058919969	4.21637768231676e-07	1.4753557265178e-05	309.226797520118	341.66331346978	122.972548394341	75.8167106787415	24.6370899558934	20.1561385868069	156.6809641	130.192763643574	166.054971840836	71.2507038347964	94.6365972080633	49.6322900976269
OLFM2	220.128736608802	-1.605129762	0.317356608814096	-5.057811047	4.24096334479512e-07	1.4806534831405e-05	394.696316089343	231.57180135174	279.908943488072	103.220341044552	86.816412225529	107.259451765508	344.908430991378	373.839221319404	299.550145281508	89.3461206817289	175.32674851178	155.100906555084
SLC30A3	980.527522874011	-1.123639442	0.222203157492443	-5.056811318	4.26324659477899e-07	1.48512563599457e-05	1353.10732206785	937.675982522619	1169.99596043759	369.949009938437	574.865432304179	642.836848500664	1259.75701319412	1485.12745384848	1415.26590379379	850.484591805824	926.442477931567	780.822278143024
ADD2	1208.56938766852	1.4288207769654	0.282633243515809	5.05538824517462	4.29516084778248e-07	1.49292553103854e-05	600.207293323211	875.037708386492	502.430697725451	1479.79603975375	2518.84914930015	1331.02500882164	829.673024549382	733.729217962712	1203.62721419272	1543.76524975392	1549.05167008988	1335.64037816292
TRAK2	1499.78005875342	1.15479958683382	0.228701584142798	5.04937292481882	4.43262677654465e-07	1.5372977289627e-05	905.592764166061	726.034541123283	1021.25773523681	1794.93778896057	2132.86807332448	1977.46116778424	1262.91166347758	1238.69115123743	669.646520430037	2110.37798977349	2088.97836152957	2068.60294799752
GOLGA7B	50.3815653096983	-4.179948333	0.82915466637411	-5.041216678	4.62581333790049e-07	1.60075606809996e-05	92.1918402544452	137.61439014755	60.900690633388	0	2.34638951960889	12.9575176629473	93.5879584092458	98.57452104	70.5462298670217	4.52385421173311	18.9273194416127	12.4080725244067
PERM1	26.4243852431301	4.25826672376394	0.844775636787724	5.0407073053812	4.63814389497945e-07	1.60148774664533e-05	5.76199001590282	0	2.34233425513031	74.9032563332145	32.8494532745245	47.5108980974735	7.36085066140136	5.57968987043887	8.68261290671037	47.5004692231976	43.8316871279451	40.7693811516221
ZNF345	77.4326683217689	-1.803743863	0.358292096318589	-5.034283149	4.79640283119393e-07	1.65033643053599e-05	102.755488616934	152.799426301763	129.999551159732	29.2305390568642	43.4082061127645	38.152690896456	91.484858220274	93.924779485721	91.1674355204589	54.2862505407973	56.781958324838	45.2008356246245
PIK3IP1	355.325213421197	-1.475170413	0.293034841861236	-5.03411268	4.80067244401894e-07	1.65033643053599e-05	573.318006582331	670.039720304624	367.746478055458	219.229042926481	188.884356328516	172.047040080245	427.980888455765	504.961933274718	691.353052696813	179.823204916391	152.414730240355	116.104107192663
DCST2	41.1553088078375	-2.354632109	0.468150108793702	-5.029651953	4.91370959537192e-07	1.68088340818164e-05	83.548855230591	68.332662693956	64.4141920160835	16.4421782194861	12.9051423578489	12.9575176629473	59.9383553856968	63.2364851983072	61.8636169603114	13.5715626351993	18.9273194416127	17.7258178920096
SLC25A27	352.94495255715	-1.308243805	0.260108857415261	-5.029601137	4.91501195988546e-07	1.68088340818164e-05	588.683313291405	335.019860152312	406.394993265108	221.055951617535	147.82253973536	167.727867525929	459.527391290342	516.121313015596	482.970342935764	329.110393903584	308.814159310522	272.091304642348
SH3BP1	275.026621	-1.333905026	0.265224643643454	-5.029340439	4.92169867539789e-07	1.68088340818164e-05	253.527560699724	404.301587605906	329.097962845808	148.893058320902	100.894749343182	140.373108015262	478.455292991088	509.611674833417	410.253459842065	197.918621763323	176.322923219234	150.669452082082
HEY2	332.091730750818	-1.809863863	0.360292033228365	-5.023324682	5.07845831483285e-07	1.73065027268087e-05	883.505135771767	681.428497420284	905.312189607864	166.248690885915	191.230745848125	345.533804345262	171.402665401203	134.842505202273	223.577282347792	132.322735693193	95.6327719155166	54.0637445706293
BCAS4	241.019064437864	-1.721903972	0.342995418396899	-5.020195256	5.16189826714096e-07	1.75526935435361e-05	356.283049316658	316.987629719185	338.46729986633	132.450880101416	46.9277903921778	125.256004075157	425.877788266793	369.189479760705	409.168133228726	95.0009384463953	137.472109628555	139.147670452275
MDFI	539.898813454375	-1.067814448	0.21286911768107	-5.01629574	5.26772234349214e-07	1.78386269569837e-05	683.756148553802	670.988785064263	768.285635682741	267.642123239413	341.399675103094	402.402909643752	641.445557636404	697.461233804859	889.967822937813	403.75398839718	377.5502141	334.131667264381
UCP2	313.678912774016	1.85740111362561	0.370276200452055	5.01625843453612	5.26874475700653e-07	1.78386269569837e-05	210.312635580453	185.067628129464	158.107562221296	765.474741551631	863.471343216072	379.367322687402	197.691417763351	213.888111700157	146.519092800737	165.120678728258	149.426206117995	329.700212791379
FAM210A	939.795752330976	1.18882597642401	0.237118260554539	5.01364160501073	5.3409427912222e-07	1.80440989644826e-05	663.589183498142	529.578135878159	604.32223782362	1902.72540173275	1229.50810827506	966.05492798196	604.641304329397	584.937488084342	749.960689817108	1188.64269413287	1130.65829295949	1122.93056345881
PICALM	4305.16858191032	0.990565541990047	0.197598937127147	5.01301047663358	5.35849780713782e-07	1.80644756182134e-05	3253.60369564646	3068.32636791055	2802.60293626341	7208.0682405536	6923.02227760603	4003.87295785072	3367.06340254388	3707.70391890663	3921.28505399307	4372.30509564005	4541.56049127959	4492.60854472984
NDRG1	1787.05461346483	2.06611788173424	0.412257450219502	5.01171750961481	5.39463595991392e-07	1.8147277533822e-05	687.59747523107	929.134399685874	598.466402185794	4670.49206867958	3343.60506544267	1264.79769632213	820.209073699009	595.16691951348	1760.39976683553	2438.35742012414	2657.7941194854	1678.63495437331
SSH1	1938.90056653434	0.648128318284751	0.129659641937942	4.99868971252411	5.77211992871389e-07	1.93755357607107e-05	1506.76038915859	1669.40491220373	1437.02206552244	2508.34563281716	2408.56884187853	2315.07648911325	1612.0262948469	1349.35500033447	1568.29695627456	2349.01129944242	2408.75044262208	2134.18847419796
RUNDC1	658.843358113359	1.1091188062786	0.22195431588816	4.99705897513372	5.82112703315412e-07	1.9498287899941e-05	457.117874594957	287.566622170398	422.791333051021	978.309604059424	762.57659387289	776.011335592067	584.661852534165	474.273638987304	665.305213976682	866.31808154689	767.05452473904	864.133622235469
SULT1E1	1374.50314787744	-1.945876821	0.389732855410655	-4.992847779	5.94954485801012e-07	1.98437822662177e-05	4629.75897777792	3452.69759556406	3348.36681770878	1053.21286039264	725.034361559148	1187.77245243684	458.475841195856	529.140589379953	107.447334720541	289.526669550919	337.703225826668	374.901048416003
TANC1	4817.25228470975	1.54225403587765	0.308892752033147	4.99284630580181	5.94959024312474e-07	1.98437822662177e-05	2472.85404849163	3217.32953517376	1530.71543572766	9472.52156311505	7683.25248195932	3880.05667796033	1684.58325136643	1675.76685775514	2374.69462998529	8663.1808154689	8878.90516753125	6273.1669519822
ACO2	5930.7213056346	0.91407915606629	0.183216386999959	4.98906877836477	6.06710449270348e-07	2.01927664602165e-05	3835.56468725265	4004.1042209139	4471.51609304376	7958.9277125768	8237.00040858702	7002.81843473063	3507.97111520499	3370.13268174508	5477.6434175209	7757.27900956935	7409.54747403763	8136.15041243241
CRYL1	232.945273604514	-1.456941456	0.292378974078456	-4.983058239	6.25871028975321e-07	2.078634375046e-05	325.55243589851	204.04892332223	351.350138269546	84.9512541340116	116.14628122064	119.49710733607	381.712684298385	334.781392226332	489.482302615797	133.453699246127	120.537139601849	133.829925084673
DSCAML1	111.173279151325	-2.586825179	0.519512665857441	-4.97933034	6.38046575005492e-07	2.11459156655097e-05	290.020164133776	101.549929281296	159.278729348861	36.5381738210802	31.67625851	23.7554490487367	225.031720219984	133.912556890533	169.310951680852	70.1197402818632	70.7284042291842	22.157272365012
AKR1A1	1417.29895212441	-1.306149457	0.262410658830809	-4.977501534	6.44102715490109e-07	2.13015910717784e-05	1526.92735421425	1645.67829321277	2585.93701766386	756.340198096361	564.306679465938	1004.9274809708	2370.19391297124	2227.22620661685	1600.85675467472	921.735295640621	770.0430489	1033.41518310416
DONSON	516.174449289222	-1.149119698	0.230903993577376	-4.976612489	6.47066789373679e-07	2.13219493528534e-05	934.402714245575	659.600007948603	645.3130873	349.853014336843	252.236873357956	405.282358013296	607.795954612855	649.103921594389	617.550842989775	329.110393903584	339.695575241575	404.148647937819
CSAD	277.883158752201	-1.411435067	0.283619957031045	-4.976501238	6.4743862541198e-07	2.13219493528534e-05	511.856779746034	501.106193089011	508.286533363277	273.122849312575	171.286434931449	128.135452444701	262.887523621477	276.194648586724	237.686528321196	144.763334775459	138.468284336008	180.803342498498
SARAF	6095.90004538274	0.572427050283501	0.115063962828492	4.97485951476164	6.52949760252507e-07	2.14583657059084e-05	3982.49543265817	4006.95141519281	4589.80397292784	6059.85612822616	5792.06252915455	6846.60836068288	4041.10701310935	4225.6851285457	4087.3400258339	9514.79637082766	10321.3661439236	9682.72802351025
VEGFA	19380.9633607941	1.45366100014046	0.292538539752659	4.96912646576252	6.72551964932065e-07	2.20563276198223e-05	12281.6817188969	11203.7094875299	9304.92282850515	44882.5792674694	30921.8942841658	14012.1156282927	11964.5369750607	10539.1042169473	13554.6440739882	26323.176694522	25912.4964902752	21670.6986638764
OPTN	1306.77355791157	1.09822211923474	0.221047962484997	4.96825262213978	6.75589141205127e-07	2.21096771973519e-05	980.498634372797	791.520009538324	777.654972703262	2174.02134235427	2013.20220782443	1274.87576561554	982.147788249838	784.876375108401	1135.25163755238	1706.62400137631	1561.00576657932	1499.60419366401
PRSS8	199.446296836566	-1.842729837	0.371103821527356	-4.965537218	6.85111521651913e-07	2.23746004446154e-05	199.748987217965	345.459572508333	209.638915834163	60.2879868047824	56.3133484706134	92.862209917789	262.887523621477	230.627181311473	473.202403415715	169.644532939992	138.468284336008	154.214615660484
ADAM28	149.873993562309	-1.636192108	0.329598465516526	-4.964198197	6.89854681078006e-07	2.24474166964778e-05	301.544144165581	228.724607072825	263.51260370216	99.5665236624437	87.9896069853334	68.3868987766663	211.361568991668	210.168318453197	118.300600853929	73.512630940663	78.6978018888106	56.7226172544308
TNK2	1332.93179591577	-0.841154844	0.169447615277036	-4.96409963	6.9020508086899e-07	2.24474166964778e-05	2030.14114893643	1818.40807946694	1620.89530455017	1122.63539065269	965.539287319059	965.335065889574	1301.81901697355	1357.72453514013	1202.54188757939	1220.30967361501	1401.61781338679	988.214347479536
GPR153	279.305163353379	-1.512352723	0.304817038098357	-4.961509805	6.99473386207745e-07	2.27017490728625e-05	579.079996598234	321.732953517376	430.989502943977	162.594873503807	177.152408730471	128.135452444701	370.14563325904	323.622012485455	251.795774294601	256.728726515854	197.242592075753	152.442033871283
EVL	1441.05126758904	-0.926120741	0.186684501370014	-4.960887136	7.01719575013457e-07	2.2727595160973e-05	2049.34778232277	2290.09326500716	2056.56947600441	904.319802071736	1012.46707771124	1446.2029436034	1371.22132320962	1307.50732630618	1594.34479499469	1107.21331832168	1129.66211825204	1023.66598326356
TBRG4	1027.0788356879	0.991726000126198	0.200081576606173	4.95660828422122	7.17343954028004e-07	2.31857398419443e-05	784.590973832101	554.253819628754	844.411498974476	1634.16982414781	1433.64399648103	1271.99631724599	773.940869541629	697.461233804859	798.800387417354	1007.68852566355	1163.53205830545	1360.45652321174
OSTM1	1011.7453886146	0.810801765568333	0.163647909110162	4.95455010685489	7.24978333026844e-07	2.33365149256808e-05	762.503345437807	730.779864921474	665.222928457008	1308.06662279467	1412.52649080455	1070.43493137792	669.837410187524	733.729217962712	632.745415576518	1287.03652323807	1317.93913796071	1550.12277465624
ARL4C	228.074841741951	2.55225435995618	0.51513364158967	4.95454801220142	7.24986142434712e-07	2.33365149256808e-05	76.826533545371	131.920001589721	53.8736878679971	711.580935165538	698.050882083645	134.614211276175	170.351115306717	98.57452104	157.372358934125	152.680079645992	153.410904947808	197.642869495907
BST2	425.44841730105	-1.964103537	0.396831834859091	-4.949460614	7.44194352252891e-07	2.39057185776974e-05	302.504475834898	286.61755741076	612.520407716576	50.2399890039853	122.012255019662	135.334073368561	1120.95240072198	1128.02730214039	595.844310722999	265.77643493932	271.95569513475	213.596105598716
LPCAT3	676.361811418852	1.07497702993332	0.217247289284318	4.94817234992731	7.49135630569989e-07	2.40152354699696e-05	577.1593333	376.778709576396	386.485152096501	1001.1459626976	1031.23819386811	794.727749994101	487.919243841461	465.904104181646	560.028532482819	928.52107695822	777.016271813573	729.417406256196
ACTA1	12043.7455392106	5.43560062306453	1.09929221553966	4.94463669097855	7.6285998949167e-07	2.44052922352478e-05	751.939697075319	857.954542713003	818.645822168043	55094.0853961159	44516.8751607797	5494.70735118204	858.064877100501	1194.05363227392	20360.7272662358	4491.05626869804	4201.86491603801	5884.97154014719
CHCHD3	1452.88164937628	1.13752273255437	0.23050705820221	4.93487158886253	8.02035104393292e-07	2.56063183227479e-05	795.15462219459	909.20403973347	1260.17582926011	2810.6990211866	2058.9568034568	1649.92391574862	908.539281635825	824.864152513213	942.063500378075	1555.07488528326	1656.63853849483	2063.28520262992
SOCS2	481.266163303575	-0.978805406	0.198625779344305	-4.927887053	8.31236430218247e-07	2.64846794311001e-05	517.618769761937	520.087488281776	532.881043042145	297.786116641804	234.638951960889	263.469525813262	589.919603006595	606.326299254357	756.472649497141	555.303104490239	492.110305481929	408.580102410822
GYG2	499.125967508293	-1.136090893	0.230905809925685	-4.920148579	8.64785393584768e-07	2.74977197359733e-05	677.033826868582	730.779864921474	529.36754165945	219.229042926481	289.779105671698	371.448839671156	679.301361037897	580.287746525643	643.598681709906	471.611801573176	404.446931226039	392.626866308013
HOXB3	1440.6120120397	-1.381579557	0.28113136777707	-4.914355763	8.9074873821344e-07	2.82382315535887e-05	1200.41458664642	1553.61901152786	1031.7982393849	429.323542397693	488.049020078649	535.577396735155	2474.29737232534	2326.73067597301	3795.38716684577	1402.39480563726	1363.76317450357	685.989152420772
TPP2	1248.61078973238	0.680506882514403	0.138479013129519	4.91415173415431	8.91676742729421e-07	2.82382315535887e-05	906.553095835378	1021.19368137079	895.942852587343	1488.01712886349	1629.56752136838	1411.64956316887	947.446635131803	854.622498488887	1046.2548552586	1653.46871438845	1582.92161014329	1545.69132018324
ABAT	985.424321751582	-1.628477814	0.331423704190893	-4.913582804	8.94269382330175e-07	2.8263239591548e-05	1553.81664095513	2239.79283274634	963.870545986122	490.524983548002	436.428450647254	611.162916435681	1306.0252173515	1331.68598241141	844.384105177583	950.009384463953	676.40262636079	420.988174935228
ADGRB2	2966.79900034901	-1.243075344	0.253115263602975	-4.911103845	9.05651066770428e-07	2.85653644319783e-05	3396.69311437472	2812.07888280822	3111.79105794061	989.271056205748	1129.78655369168	1816.21205908978	5047.44045353236	5120.2954044394	5072.81659074553	2773.12263179239	2811.20502443321	1520.87517513443
UBE2L6	541.257020545934	-1.132198731	0.230643466901074	-4.908869722	9.16028021006955e-07	2.88346491110543e-05	712.566098633316	589.369215735371	597.295235058229	236.584675491495	315.589390387396	314.579734372665	1061.01404533628	827.653997448433	653.366621229955	454.647348279177	356.630545268281	375.787339310604
TMEM120A	693.936085646309	-1.333510618	0.271701075147812	-4.908006407	9.20068495856904e-07	2.89037950722501e-05	1413.60821723483	1904.77297259402	790.537811106479	563.601331190163	583.07779562281	485.187050268138	427.980888455765	326.411857420674	384.205621121934	471.611801573176	502.072052556462	474.165628611257
TMEM92	46.5424218636174	-3.072680852	0.626280424927166	-4.906238053	9.28398361565162e-07	2.90778974369222e-05	75.8662018760539	67.3835979343177	43.3331837199107	13.7018151829051	5.86597379902223	2.87944836954385	74.6600567084995	91.1349345505016	123.727233920623	23.7502346115988	22.9120182714259	13.2943634190072
ATP5F1A	15315.9219187681	0.522644746533967	0.106532113468179	4.90598308358992	9.29605371331655e-07	2.90778974369222e-05	12253.8321004867	11826.2959698526	13331.3954130741	18153.0782086582	17345.6845237087	18242.0252831527	12180.1047444303	12141.405158075	13580.6919127084	17663.3887697119	17424.0918080656	19649.0691332927
TRIM66	384.489633739305	-1.265241387	0.257915034959476	-4.905651921	9.31175332567933e-07	2.90778974369222e-05	654.946198474288	604.554251889583	405.223826137543	282.257392767845	228.772978161867	182.844971466034	556.269999983046	505.891881586458	441.72793162889	226.192710586655	293.871538698723	231.321923490726
PGM1	4109.57848476138	0.785013024931064	0.160135212565009	4.90218867141653	9.47747438414364e-07	2.94324017650578e-05	2932.85291809454	3351.14766628276	2875.21529817245	5093.42143065859	5111.60956846797	5577.49149180643	2491.12217383712	2365.78850506608	3502.34898124429	5351.71953248027	5465.01444508879	5197.20980593722
NTN5	18.3331866236875	-5.78861859	1.18089774012696	-4.901879641	9.49239911037247e-07	2.94324017650578e-05	49.9372468044912	61.6892093764881	28.1080110615637	0	0	2.15958627715788	13.6701512283168	29.758345975674	15.1945725867431	10.1786719763995	3.98469882981319	5.31774536760289
SETX	2637.75657273176	0.685880461490464	0.139923020971338	4.90184143201826	9.49424599793437e-07	2.94324017650578e-05	1507.72072082791	1824.10246802477	1611.52596752965	2348.49112234993	2678.40363663355	2924.79968136416	2489.01907364814	2206.76734375857	2193.44508555771	4173.25551032379	4040.48461343058	3655.06364933238
CAV2	2577.71317449348	1.32987467433411	0.271308059844424	4.90171458635138	9.50037974809852e-07	2.94324017650578e-05	1461.62480070068	1794.68146047598	1764.94886124069	5990.43359796611	4291.54643136466	2341.71138653153	2120.97654057808	2319.29108947909	2194.53041217105	1846.86348194004	2037.17727674199	2768.7727547319
ACSL4	1385.30697552193	1.12107487295162	0.228746565303449	4.90094734958941	9.53756165966107e-07	2.94893129342893e-05	1062.12682626475	827.584470404578	874.86184429117	2417.91365260999	2287.72978161867	1310.86887023484	906.436181446853	953.197019533307	1196.02992789935	1478.16936368379	1689.51230384079	1619.25346443508
RILP	334.49732540625	1.99569446455032	0.407530124984711	4.89704770813001	9.72872248542963e-07	3.00211522995266e-05	259.289550715627	106.295253079487	166.305732114252	973.742332331789	838.834253260179	310.260561818349	111.464310015506	119.033383902696	158.457685547464	363.039300491582	338.699400534121	268.546141063946
IL17RD	775.152698148481	-1.863518619	0.380698200329703	-4.895002438	9.83045098159768e-07	3.02666053276101e-05	894.068784134255	1175.89123719183	1036.48290789516	109.614521463241	246.370899558934	495.984981653927	1347.03567103645	1389.34277773928	1265.49083115304	512.326489478774	503.068227263916	326.155049212977
ATP6V0D1	1493.99114518698	0.808976124555273	0.165276812485994	4.89467404645058	9.84687976338424e-07	3.02666053276101e-05	1002.58626276709	1237.58044656831	1023.60006949194	1554.69929608696	2107.05778860878	2058.08572213146	960.065236265634	919.718880310674	1052.76681493863	1846.86348194004	2114.87890392335	2049.99083921091
MPC1	1710.06797905358	1.70494805502662	0.348856970623602	4.88724089984193	1.02258940249487e-06	3.1370081161467e-05	1011.22924779095	960.453536753937	797.56481387187	4137.94818523734	3047.95998597195	1844.28668069283	533.135897904355	494.73250184558	1352.31696022014	2023.29379619763	1838.93850995879	2478.95563219755
SEZ6L2	387.376469778604	-1.196768156	0.245048850668633	-4.8837942	1.04063689894366e-06	3.18613750543767e-05	549.309714849403	576.082309100435	627.745580374923	217.402134235427	212.348251524605	332.576286682314	379.609584109413	488.222863663401	469.946423575699	217.145002163189	315.787382262696	262.342104801742
ENO2	11777.0831576046	2.30790044198139	0.472635078051135	4.88304941625957	1.04457679196837e-06	3.19133483644714e-05	4152.4741381273	4890.53070641605	3528.72655535381	26823.5868564005	23815.8536240302	11612.8152743703	4206.20037794363	3583.0908451335	11474.0729562177	15565.4513790207	15978.6423075509	15693.5528706907
SNCB	20.8380365121592	7.1403077236113	1.4624183790445	4.88253418168647	1.04731077240212e-06	3.19133483644714e-05	0	0	1.17116712756515	34.7112651300262	104.414333622596	16.5568281248771	11.567051039345	7.4395864939185	20.6212056534371	14.7025261881326	14.9426206117995	23.929854154213
TGFBI	948.943031923303	-1.611026332	0.329971380186077	-4.882321402	1.04844184790143e-06	3.19133483644714e-05	1538.45133424605	1989.23973620183	1695.85000071434	557.207150771474	790.733268108197	364.250218747297	1072.58109637563	1370.74381150448	1035.40158912521	326.848466797717	473.182986040317	172.826724447094
TIMM21	723.064279271541	1.18211798539904	0.242480841506798	4.87509849459961	1.08754179054202e-06	3.30393509855363e-05	368.767361017781	548.559431070925	459.09751400554	1210.32700782328	998.388740593583	914.944719422557	497.383194691835	386.858497683762	627.318782509824	760.007507571162	815.867085404251	1089.25150946399
FAM227A	138.131171795848	-1.637758007	0.336103036569233	-4.872785512	1.10035666685748e-06	3.33640060148122e-05	217.034957265673	187.914822408379	141.711222435384	69.4225302600525	63.3525170294401	43.9115876355437	239.753421542787	259.455578975407	191.017483947628	102.917683316928	65.7475306919177	75.3347260410409
KCNIP2	1846.96697666012	-4.251934767	0.87292743268562	-4.870891449	1.11095865940297e-06	3.36204400478782e-05	2850.26439453326	2790.25039333654	5516.19717083188	53.8938063860934	34.0226480343289	496.704843746313	3768.7555386375	3418.48999395555	2465.86206550574	212.621147951456	176.322923219234	380.218793783606
ARRDC1	460.562058822744	-0.91559272	0.188043460966695	-4.86904844	1.12136919276939e-06	3.38701030170578e-05	757.701687091222	613.095834726328	564.502555486404	353.506831718951	375.422323137423	299.46263043256	488.970793935947	477.063483922523	505.762201815879	375.479899573848	382.531087662067	333.245376369781
C2orf88	200.41391241973	2.4168679137293	0.496479832644266	4.86800823480985	1.12728633993758e-06	3.39833474324258e-05	25.9289550715627	33.2172665873397	100.720372970603	378.170099048181	274.52757379424	195.802489128982	113.567410204478	175.760230918824	60.7782903469726	352.860628515182	366.592292342814	327.041340107577
HM13	1809.15631723496	0.794498652792152	0.163230998414628	4.8673270427105	1.13117752827038e-06	3.40351994878434e-05	973.776312687578	1062.00346603523	1171.16712756515	1614.98728289175	1721.07671263312	2221.49441710308	1363.86047254822	1167.08513123346	1381.62077878029	2785.56323087466	3059.25252658908	3187.98834787793
ACAA1	977.672584880664	0.775384934880746	0.159344260161764	4.86609893631303	1.13822554624282e-06	3.4181654526633e-05	853.734854022935	596.012669052839	717.925449197439	1244.12481860778	1262.35756154958	1204.32928056171	648.806408297805	681.652112505282	692.438379310152	1285.90555968514	1199.39434777377	1345.38957800353
KANTR	164.8992155	-1.64812164	0.338922959233662	-4.862820871	1.15724567216268e-06	3.46863922692585e-05	293.861490811044	288.515686930037	147.567058073209	66.6821672234715	69.2184908284623	96.4615203797188	243.959621920731	221.327698194075	170.396278294191	121.013100163861	129.502711968929	130.284761506271
TUBB3	631.373845157335	2.04254714991388	0.420128091430531	4.86172477293539	1.16367344757383e-06	3.47927913620497e-05	363.965702671195	345.459572508333	346.665469759286	1746.52470864764	1967.44761219206	638.517675946348	228.186370503442	238.996716117132	657.70792768331	294.050523762652	313.795032847789	435.168829248836
ICAM1	120.110835225979	2.12617570678856	0.437353375989702	4.86145945936091	1.16523446447283e-06	3.47927913620497e-05	58.5802318283454	95.8555407234661	42.1620165923456	374.516281666073	321.455364186418	165.568281248771	21.0310018897182	24.1786561052351	27.1331653334699	79.1674487053294	91.6480730857034	140.033961346876
HLA-DQB1	112.612166407813	2.83526397124279	0.58332819147639	4.8604953655108	1.17092385281495e-06	3.48353151952557e-05	16.3256383783913	45.5551084626373	37.4773480820849	354.420286064478	279.220352833458	75.585519700526	49.4228544408377	47.4273638987304	117.21527424059	97.2628655522618	121.533314309302	109.90007093046
SLC22A15	203.99817860282	1.47298243999757	0.30305380594063	4.86046507624504	1.17110303061366e-06	3.48353151952557e-05	130.605107027131	95.8555407234661	84.3240331846911	330.670473080776	340.226480343289	195.082627036596	167.196465023259	169.250592736646	202.956076694355	225.061747033722	231.112532129165	275.63646822075
GREB1	725.528362162939	-1.698659196	0.349539695999649	-4.859703249	1.17561834630834e-06	3.48615250720454e-05	1207.13690833164	1525.14706873871	568.0160569	203.700319052522	369.5563493	443.435048909752	814.951323226579	964.356399274185	1145.01957707243	590.36297463117	489.121781359569	385.536539151209
LRRFIP1	4869.57270838371	1.18301962948484	0.243441402142512	4.85956628196009	1.17643191905537e-06	3.48615250720454e-05	3004.87779329332	3403.34622806286	2807.28760477367	8845.89188208353	7523.69799462591	4557.44690689552	3252.44444224491	3151.59482848622	5139.0215141592	6018.9880287109	5800.72532150056	4929.54995576787
CLPTM1	2051.45391741902	0.585019357118186	0.120476503298458	4.85587928850252	1.19853701174678e-06	3.54495588606463e-05	1554.77697262445	1751.97354629226	1609.18363327452	2267.19368559803	2643.20779383942	2466.2475285143	1340.72637046953	1376.32350137492	1453.25233526065	2885.08802353279	2655.80177007049	2613.67184817682
ADGRA2	1482.8753104818	-1.128989427	0.232580130613872	-4.854195517	1.20876434830391e-06	3.56359129699702e-05	2178.99255768058	1763.36232340792	2357.55942778866	789.224554535333	702.743661122863	1384.2948036582	1944.31612470444	2074.71468349152	1853.73785558266	910.425660111288	904.526634367595	930.605439330505
SEC11C	154.733831746408	1.77872016060157	0.366437112699171	4.85409391941647	1.20938413498495e-06	3.56359129699702e-05	55.699236820394	56.9438855782967	46.8466851026062	175.383234341185	119.665865500053	251.231870242701	65.1961058581263	81.8354514331034	47.754370986907	270.300289151053	288.890665161456	397.058320781015
GALNT18	399.724826779101	-1.707587563	0.351953304486553	-4.851744654	1.22380122530825e-06	3.59930731856137e-05	892.148120795621	900.662456896726	609.00690633388	232.01740376386	132.571007857902	368.569391301612	264.990623810449	280.844390145423	338.621903361704	199.049585316257	220.154610347179	358.061521418594
ANKS6	314.017665847437	-1.323103345	0.27282690772449	-4.849607234	1.23706179000203e-06	3.6314944981408e-05	528.182418124426	531.476265397436	452.07051124015	137.018151829051	190.05755108832	275.707181383823	373.300283542497	319.902219238495	312.574064641573	197.918621763323	255.020725108044	194.983996812106
SLC30A1	796.759075865022	1.40264211499361	0.289254652233964	4.84916008838843	1.23985331080907e-06	3.63288607481178e-05	571.397343243697	338.816119190865	337.296132738764	1302.58589672151	1230.68130303486	768.092852575821	624.62075612463	706.760716922257	619.721496216452	855.008446017557	812.878561281891	1393.24928631196
NR3C1	1209.45217105587	1.169565876	0.24163284604961	4.84026031518859	1.29669162751072e-06	3.79233917030933e-05	702.002450270828	668.141590785348	878.375345673866	2236.13623785011	1728.11588119195	1093.47051833428	1039.98304344656	889.03058602326	809.653653550742	1339.060847	1630.73799610105	1498.71790276941
NARS1	4889.24235554464	0.779854508081572	0.161250136966846	4.83630291887389	1.32276294173188e-06	3.85439685691045e-05	3436.06671281672	3231.56550656834	3759.44647948414	7201.67406013492	6037.26023395368	4664.70635866103	4279.80888455765	4388.42608310017	3827.94696524593	5782.61664614784	5904.3274910757	6157.06284478954
GBE1	4562.61756620973	2.3997662377877	0.496199503510501	4.83629310551478	1.32282821447934e-06	3.85439685691045e-05	1513.48271084381	1961.71685817232	1202.78864000941	9805.93239923241	9393.7704417542	5488.94845444296	1175.63300563525	1434.91024501453	4298.97871543497	6063.0956072753	6255.97716280671	6156.17655389494
CLU	1064.26021193324	-1.331881258	0.275429874333114	-4.835645592	1.32714194840221e-06	3.8597916851861e-05	1322.3767086497	1425.49526897669	1261.34699638767	390.045005540032	578.385016583592	624.120434098629	1177.73610582422	1430.26050345583	2427.87563403889	787.150632841561	795.943591255185	550.386645546899
ARFGEF3	575.502125668833	2.02324767369008	0.418779590664312	4.83129483574067	1.3564795323254e-06	3.93780984235795e-05	132.525770365765	269.534391737271	209.638915834163	1024.8957756813	945.594976402383	516.86098233312	284.970075605681	268.755062092806	861.749330991004	798.460268370893	686.364373435322	906.675585176292
RORA	2123.45824267495	1.25873403156437	0.260626216878207	4.82965239123502	1.36771605846759e-06	3.9630900060144e-05	1206.17657666232	1239.47857608759	1047.02341204325	4125.15982439996	2440.24510039325	1793.89633422582	1525.79918709905	1335.40577565837	1973.12378304993	2773.12263179239	2753.42689140092	3268.64081928657
PPM1E	35.0385047776524	4.30358991697423	0.89141130707415	4.82783860023019	1.38022883025739e-06	3.99196810758576e-05	3.84132667726855	0	7.02700276539093	115.095247536403	73.9112698676801	20.1561385868069	42.0620037794363	27.8984493521944	16.2798992000819	32.797943035065	38.8508135906786	42.5419629408231
LOC105379504	125.337534530674	-2.906038895	0.602230543072847	-4.825459168	1.39681081109728e-06	4.03248734341822e-05	258.32921904631	379.625903855311	70.2700276539093	20.0959956015941	46.9277903921778	28.0746216030525	185.07281662952	121.823228837915	204.041403307694	80.2984122582627	84.6748501335303	24.8161450488135
IFITM10	75.8221695579817	-2.140775046	0.443934111704567	-4.822281032	1.41925792591793e-06	4.08975868505322e-05	178.621690492988	126.225613031891	107.747375735994	20.0959956015941	25.8102847156978	46.7910360050875	79.917807180929	76.2557615626646	75.9728629337157	54.2862505407973	74.7131030589974	43.4282538354236
ROCK2	1326.71394051455	0.66765555312223	0.138523039471167	4.81981593582633	1.43690731930897e-06	4.13302002522704e-05	1138.95335981013	970.893249109958	1034.14057364003	1856.13923011088	1570.90778337815	1567.13977512424	1044.18924382451	1050.84159226599	1136.33696416572	1593.52764608299	1405.6025122166	1551.89535644544
SH2B3	561.993118049934	1.67613295137318	0.347786107048851	4.81943619196308	1.439644869264e-06	4.13331006787225e-05	338.036747599632	349.255831546886	343.15196837659	1598.54510467226	1250.62561395154	445.59463518691	293.382476361568	306.882942874138	369.011048535191	490.838181973042	534.945817902421	423.64704761903
DECR2	228.204164175227	-1.318959903	0.273847784666791	-4.816397929	1.46172882210983e-06	4.18692798936591e-05	375.489682703001	337.867054431227	371.259979438154	131.537425755889	120.839060259858	180.685385188876	164.041814739802	277.124596898464	210.553362987726	201.311512422123	200.231116198113	167.508979079491
NDRG2	4875.01988720905	0.881008879317034	0.182928644851417	4.8161340725649	1.46366199168954e-06	4.18692798936591e-05	2969.34552152859	2931.66104252264	4130.7064589223	6573.21747041234	6010.27675447818	5887.75205362478	3171.4750849695	3143.22529368056	4567.05438892965	6362.80094880262	6242.03071690237	6510.69291173513
CLMN	98.3303561304375	-2.7048158	0.561805121607685	-4.814508975	1.47562272234016e-06	4.21345387894431e-05	118.120795326008	231.57180135174	76.125863291735	13.7018151829051	30.5030637549156	21.5958627715788	160.887164456344	128.332867020094	220.321302507776	89.3461206817289	63.7551812770111	25.7024359434139
PLD3	6730.12265321586	-0.627378759	0.130350078879628	-4.81302938	1.48659424160488e-06	4.23706387843603e-05	8835.05135771767	8049.96729125187	7329.16388430273	4763.66441192334	5510.49578680148	5402.56500335664	6864.51901680401	6864.87843726329	8281.04205977501	6324.34818800288	6516.97493615948	6018.80146523187
TFDP2	1879.52541148523	-1.030105132	0.214108833526582	-4.811128599	1.50080408839011e-06	4.25972378960159e-05	2681.24602073345	2468.51743981916	2437.19879246309	818.455093592197	1252.97200347115	1642.00543273238	2474.29737232534	2429.95493857613	2500.59251713259	1138.88029780381	1324.91236091289	1385.27266826055
GPAM	572.125594143006	-0.995259804	0.206887432629536	-4.81063442	1.50451980685388e-06	4.25972378960159e-05	758.662018760539	722.23828208473	626.574413247357	288.651573186534	409.444971171752	360.650908285367	913.797032108254	721.639889910094	803.141693870709	352.860628515182	420.385726545292	487.459992030265
NAAA	184.715965511977	2.09419819961197	0.435337321802713	4.81051840660016	1.50539338885577e-06	4.25972378960159e-05	31.6909450874655	105.346188319849	115.94554562895	441.198448889544	330.840922264854	305.941389264034	97.7941587871895	88.3450896152821	118.300600853929	148.156225434259	157.395603777621	275.63646822075
PCIF1	1021.97272858928	0.862770821602916	0.179351585141986	4.8105001186351	1.50553114192363e-06	4.25972378960159e-05	751.939697075319	641.567777515476	710.898446432049	1408.54660080264	1166.15559124562	1251.1203165668	695.074612455185	746.748494327069	911.674355204589	1566.38452081259	1255.18013139116	1158.38219924283
COLQ	1367.2146908135	1.8602716101539	0.386738374426532	4.81015521904794	1.50813134934223e-06	4.25972378960159e-05	589.643644960722	566.591661504052	1102.06826703881	3119.44658997473	2610.35834056489	2466.2475285143	252.372022676618	297.58345975674	806.397673710725	1123.04680806274	1344.83585506195	2127.98443793575
SELENOW	4902.07018719694	-0.828693125	0.172385529834432	-4.807208155	1.53052611004248e-06	4.31520275198309e-05	6221.98888550573	5943.0435248549	7539.97396726446	3695.83628200227	3376.4545187172	4019.70992388321	5531.15349699588	5141.68421560942	7634.18739822509	3088.66146306078	3141.9350273077	3490.21354293669
ABCC4	115.371523648738	2.09030756055129	0.43491247031751	4.80627184367754	1.53770782010527e-06	4.32766746642193e-05	62.4215585056139	65.4854684150412	33.9638466993895	251.199945019927	326.148143225636	115.89779687414	70.4538563305559	57.6567953278683	45.5837177602294	109.703464634528	124.521838431662	121.421852560266
RSPO4	89.6090094840202	-2.946343287	0.613106225841043	-4.805600013	1.5428808635779e-06	4.33444451925575e-05	96.9934986010309	129.072807310806	42.1620165923456	6.39418041868904	14.0783371176533	14.3972418477192	186.124366724006	257.595682351928	233.345221867841	12.440599082266	58.7743077397446	23.929854154213
BMAL1	239.83441341834	1.6859779777527	0.350897653472233	4.80475705969951	1.54939519961115e-06	4.34495870288093e-05	108.517478632837	118.633094954785	127.657216904602	303.266842714966	561.96028994633	277.866767660981	182.969716440548	178.550075854044	95.508741973814	247.681018092388	313.795032847789	361.606684996996
PITPNM1	1638.39639216535	1.13892925944949	0.237095047333862	4.80368220364267	1.55774004379856e-06	4.36055945117612e-05	1216.74022502481	1162.60433055689	917.023860883516	3116.70622693814	2650.24696239824	1496.59329007041	806.538922470692	754.188080820987	846.554758404261	2399.90465932441	2302.15974892457	1991.49564016728
GRK3	547.327592836474	-1.313591153	0.273493715547785	-4.803003061	1.56303495052765e-06	4.36758215409474e-05	726.971073673073	852.260154155174	532.881043042145	320.622475279979	211.1750568	316.739320649823	626.723856313601	624.925265489154	1022.37766976515	458.040238937977	486.13325723721	389.081702729611
SEMA7A	203.71380929577	-1.759676841	0.366420784678717	-4.802339045	1.56822864438453e-06	4.37257617222524e-05	401.418637774563	253.40029082342	443.872341347193	61.2014411503094	114.973086460836	147.571728939122	213.464669180639	216.677956635376	306.06210496154	79.1674487053294	90.6518983782501	116.104107192663
GPR146	475.713769487786	1.52914496053026	0.31845317178487	4.80178907297324	1.5725428917632e-06	4.37257617222524e-05	203.590313895233	329.325471594482	192.071408920685	889.704532543304	668.721013088534	536.297258827541	246.062722109703	212.028215076677	443.898584855567	713.638001900898	655.48295750427	617.744753536535
CDC42EP3	4312.4486451919	1.00581185482655	0.209469657733049	4.80170668015495	1.57319020230609e-06	4.37257617222524e-05	3001.03646661605	3236.31083036653	3623.59109268659	7436.43182693536	7619.89996492988	4746.77063719303	2497.43147440403	2973.97470094392	2805.56929548079	3766.10863126781	4247.68895258086	5794.56986889794
NDUFAF4	679.148429849718	1.28715825036493	0.268356363163337	4.7964513872231	1.61501128228135e-06	4.47374376699957e-05	463.840196280177	433.722595154693	514.142369001103	1606.766194	1010.12068819163	827.841406243856	245.011172015217	298.51340806848	345.133863041737	634.470553195568	774.027747691213	996.19096553094
REXO2	711.8794631	0.993077137884931	0.207045665207696	4.79641598334712	1.6152966140098e-06	4.47374376699957e-05	503.21379472218	518.1893588	542.250380062666	1146.38520363639	1053.52889430439	912.785133145399	486.867693746976	698.391182116599	454.751850988955	672.923314	687.360548142776	865.90620402467
TARBP1	687.638888604994	-1.050243682	0.219043629097098	-4.794678056	1.62936287972721e-06	4.50474294578549e-05	1105.34175138403	950.962889157555	681.61926824292	488.698074856948	424.696503049209	409.601530567612	803.384272187234	681.652112505282	986.561891524966	540.600578302106	608.662746253965	569.885045228109
LYN	436.01874643815	1.00681529730535	0.210047945185497	4.79326420649446	1.64089294225651e-06	4.52863340894596e-05	313.068124197387	349.255831546886	288.107113381028	673.215852653404	708.609634921885	531.25822418084	269.196824188392	343.150927031991	395.058887255322	430.897113667578	464.217413673237	466.189010559853
SDF2L1	504.451067758825	2.1162204897086	0.441663294488276	4.79147920173107	1.65556184700708e-06	4.56108743649965e-05	122.922453672594	48.4023027415522	199.098411686076	322.449383971033	357.824401740356	919.983754069259	127.237561432795	172.040437671865	137.836479894027	1289.29845034394	1218.32166721538	1137.99750866702
ATP13A3	19243.5633943172	0.884819508313899	0.184680266798429	4.79108853183347	1.65878908438943e-06	4.56196099769978e-05	14256.1236310129	14649.7636297765	10152.8478288623	26739.5490566121	27358.9017986397	18031.825552176	15740.6533643596	16000.6906517952	17913.3157531568	23522.9109374592	23985.8946060605	22570.2839218958
ARHGAP8	21.7170313161613	-7.822090926	1.63329114438826	-4.789158965	1.67481769958425e-06	4.59797587717736e-05	26.8892867408799	30.3700723084249	57.3871892506926	0	0	0	30.4949527400913	15.8091212995768	44.4983911468906	0	17.9311447341594	37.2242175732202
LRRC59	1804.20811716681	0.711837613809261	0.148721060691574	4.78639414282763	1.69804434693072e-06	4.65359146546957e-05	1134.15170146354	1395.12519666827	1468.6435779667	2306.47222245569	2214.99170651079	2025.6919279741	1368.06667292617	1335.40577565837	1468.44690784739	2170.31905807896	2163.69146458856	2599.49119386321
IFT27	409.807108776532	-0.89138395	0.186380193459517	-4.782610928	1.73032842339004e-06	4.73379203578747e-05	549.309714849403	590.318280495009	549.277382828057	278.603575385737	288.605910911894	341.934493883332	457.42429110137	431.496016647273	464.519790509005	272.56221625692	366.592292342814	327.041340107577
C3	58.7551534676599	2.7286276209976	0.57094263779697	4.77916245934309	1.76026920634439e-06	4.80731360255308e-05	7.6826533545371	10.4397123560211	36.3061809545198	124.229790991673	105.5875284	125.256004075157	12.6186011338309	9.29948311739812	11.9385927467268	80.2984122582627	69.7322295217309	111.672652719661
NAPEPLD	356.081920357601	-1.271339382	0.266264367888124	-4.774725933	1.79952153885151e-06	4.90596515531064e-05	559.873363211891	588.420150975732	318.557458697722	174.469779995658	184.191577289298	248.352421873157	431.135538739222	404.527515606818	465.605117122343	287.264742445052	320.768255799962	289.817122534357
WARS1	2490.81688844256	1.84232653886986	0.385936991159531	4.77364590871342	1.80920363347455e-06	4.91539935972222e-05	556.032036534623	836.126053241323	1251.97765936715	3761.60499488021	2909.52300431503	2807.46216030525	2157.78079388508	2327.66062428475	573.052451842884	4705.93934375536	4534.58726832741	3468.05627057168
ELAVL3	17.7851653913436	8.23854819221808	1.72584181595953	4.7736403858297	1.80925327287555e-06	4.91539935972222e-05	0	0	0	44.7592629308233	117.319475980445	8.63834510863154	0	0	0	3.39289065879983	18.9273194416127	20.3846905758111
SLC6A16	104.137258062988	-2.024983827	0.424245259271589	-4.773144267	1.81371771055753e-06	4.91828356209068e-05	260.249882384944	171.780721494528	121.801381266776	35.6247194755532	68.0452960686579	33.8335183421402	139.856162566626	101.364365979639	166.054971840836	47.5004692231976	54.7896089099314	48.7459992030265
ING5	660.058315403698	-0.992629039	0.207975127855314	-4.772825719	1.8165898076362e-06	4.91828356209068e-05	919.037407536501	1053.46188319849	914.681526628385	490.524983548002	513.859304794347	447.754221464068	653.012608675749	531.000486003433	789.032447897305	657.089824254234	452.263317183797	498.981773660071
MATN2	3298.92918447335	-1.233179227	0.258433585065728	-4.771745231	1.82636432949155e-06	4.93622193605336e-05	3520.57589971663	4024.98364562594	4818.18156280304	1129.94302541691	1675.32211700075	2451.85028666658	4536.38710761221	4898.03775793359	3944.07691287318	3182.53143795424	3308.2962034524	2096.96425662474
DLGAP4	1644.99193786117	0.951167285292209	0.199348879160554	4.77137011904715	1.8297695389723e-06	4.93691347554729e-05	1333.9006886815	1290.72807310806	1220.35614692289	3142.2829486129	2559.9109658933	1734.86764265017	970.580737210493	1100.1288527882	1044.08420203192	1905.67358669257	1811.0456181501	1626.34379159188
TAX1BP1	3167.19003714681	0.582907914951847	0.122204670046988	4.76993158058293	1.84288502876794e-06	4.96375699501138e-05	2582.33185879378	2518.81787207999	2341.16308800274	3682.13446681936	3934.89522438411	3534.52287361507	3050.54682410362	3085.5684983527	2750.21763820051	3275.27044929477	3351.1317158729	3899.67993624212
ANKRD27	418.175464662664	1.27493846250761	0.267325114835977	4.769243112	1.84919387489986e-06	4.96600276679056e-05	228.558937297479	230.622736592102	299.818784656679	733.503839458186	715.648803480712	388.005667796033	363.836332692124	288.283976639342	384.205621121934	455.778311832111	475.175335455223	454.667228930047
PUS7L	524.751185341983	-0.995793354	0.208798944917696	-4.769149356	1.85005461584951e-06	4.96600276679056e-05	662.628851828825	640.618712755838	521.169371766494	293.218844914169	256.929652397174	362.810494562525	771.837769352657	729.079476404012	759.728629337157	439.944822091045	355.634370560827	503.413228133073
HECTD3	607.875087865667	0.814345956709895	0.171041355700478	4.76110560147775	1.92535262905723e-06	5.15928680565831e-05	489.76915135174	402.40345808663	425.133667306151	702.446391710268	886.935238412161	729.940161679365	512.104896014637	505.891881586458	502.506221975863	737.388236512496	639.544162185018	760.437587567213
LOC728743	134.729206699061	-1.937277486	0.407137201833645	-4.758291498	1.95238418468333e-06	5.22279427970919e-05	227.598605628162	296.108205007143	153.422893711035	52.0668976950394	49.2741799117867	74.86565761	157.732514172886	121.823228837915	176.908237974224	153.811043198926	86.6671995484369	66.4718170950361
RIMS4	242.322653579852	-1.412319648	0.296994659637573	-4.755370516	1.98082787091325e-06	5.28985650842184e-05	367.807029348464	221.132088995719	320.899792952852	91.3454345527006	111.453502181422	138.213521738105	350.166181463807	366.399634825486	465.605117122343	128.929845034394	195.250242660846	150.669452082082
TXNDC16	202.283656918653	-1.567845824	0.330161026551027	-4.748730766	2.04697229160243e-06	5.45720027944894e-05	297.702817488313	220.18302423608	259.999102319464	55.7207150771474	76.257659387289	128.855314537087	347.01153118035	348.730616902429	358.157782401803	134.58466279906	111.571567234769	88.6290894600481
HMGA2	1339.80261316801	-0.939408912	0.197846489533508	-4.748170739	2.05264721089882e-06	5.46303865501696e-05	2002.29153052623	1490.98073739173	2058.91181025954	1013.93432353498	759.057009593476	1118.66569156778	1768.7072589253	2025.42742296931	1512.94529899428	729.471491641964	820.847958941518	776.390823670021
GOT2	2913.30756152067	0.698294141902003	0.147376419242556	4.73816737773178	2.15659654869179e-06	5.72996737242246e-05	2046.46678731482	2512.17441876252	2341.16308800274	3799.97007739235	3804.67060604582	3591.39197891356	2323.92570881386	2207.69729207031	2667.73281558676	2949.55294604999	2976.57002587046	3738.37499342483
TCP1	2675.45371119849	0.758355848671426	0.160096861024283	4.7368564493991	2.17058800265988e-06	5.74942358191191e-05	1854.40045345139	1607.71570282724	2351.70359215083	3386.17525886861	3150.02793007494	3293.36907266577	2229.28620031013	2180.72879102986	1959.01453707653	3102.23302569598	3235.57544980831	3755.21452042224
PTCHD1	86.5048876393682	2.47717641640835	0.522964755445348	4.73679419237121	2.17125463159725e-06	5.74942358191191e-05	4.80165834658569	34.166331346978	21.0810082961728	123.316336646146	110.280307421618	100.780692934035	42.0620037794363	42.7776223400313	36.9011048535191	141.37044411666	155.403254362715	225.117887228522
TIA1	3627.92230999516	-0.754516538	0.159535412457244	-4.729461169	2.25116504850757e-06	5.95097188876975e-05	4589.4250476666	3950.95659437415	3846.11284692397	2787.86266254842	2224.37726458923	2329.47373096097	4708.8413231079	4772.49473584871	3942.99158625985	3707.29852651528	3765.54039417347	2909.69300697338
CPLX1	27.0079692659679	4.869171391	1.03001998813467	4.72725912853972	2.27570771599933e-06	6.00572292188646e-05	2.88099500795141	0	1.17116712756515	57.5476237682014	11.7319475980445	48.9506222822454	15.7732514172886	14.879172987837	27.1331653334699	50.8933598819975	40.8431630055852	52.2911627814284
KIFAP3	4524.61344962377	1.12119877464913	0.237345266542875	4.72391462016618	2.31347575450902e-06	6.08522399335761e-05	3437.02704448604	3416.6331346978	3283.95262569269	9298.96523746492	7243.30444703265	5511.26417930692	2110.46103963322	2163.98972141854	2801.22798902743	3862.24053326714	4249.68130199577	6916.61414146215
ZNF445	1802.87636152712	-0.959362597	0.203086809134617	-4.723904033	2.31359626182772e-06	6.08522399335761e-05	2521.8309636268	2674.46449266067	1714.58867475539	1026.72268437235	1352.69355805453	1176.97452105105	2073.65678632621	1974.28026582362	2732.85241238709	1544.89621330686	1471.35004290852	1370.20572305234
DUSP3	4502.90943474904	1.10645163694871	0.234252889354089	4.72332119360215	2.32023962068844e-06	6.09247509110752e-05	3510.01225135414	3646.30680653026	2417.28895129448	8076.76332314979	7597.60926449359	4944.01285050678	1955.88317574379	2086.80401154414	3102.94878753562	5762.25930219505	5905.32366578315	5029.70082685773
MYL3	14334.4885935227	1.29894452998632	0.275113408482361	4.721487539	2.34125977414635e-06	6.13738933436759e-05	7985.15783	10407.4441541934	9441.94938243027	21401.3218613522	24509.2117270747	22576.3149414085	6998.06587880372	7059.23763441691	17254.5224988602	14959.2549146485	14841.0107916392	14580.3715070725
NAT14	587.241725846988	-0.977338766	0.20701453957705	-4.721111707	2.34559065255394e-06	6.13847730708439e-05	767.305003784393	1030.68432896717	866.663674398214	363.554829519748	498.60777291689	491.665809099612	615.156805274256	556.109090420407	451.495871148939	502.147817502375	437.320696571998	466.189010559853
CORIN	4720.5275250055	-1.462577975	0.309883783449798	-4.719762869	2.36119735947104e-06	6.16902163451134e-05	5503.66079685651	5884.20150975732	3657.55493938598	1306.23971410362	2232.58962790786	1921.31192457813	9536.5078068927	9257.63544336983	8027.07563225373	3837.35933510261	3989.67970335046	1492.51386650721
NAA11	16.0142323068849	-7.030380902	1.49139758293169	-4.713954872	2.4295449274258e-06	6.33702933150197e-05	27.849618410197	21.8284894716804	16.3963397859122	0	0	0	48.3713043463518	53.9370020809091	22.7918588801147	0	0.996174707453298	0
NPEPL1	595.809336422953	-1.878110405	0.398559519842028	-4.712245753	2.45001661412558e-06	6.37021035206465e-05	1532.68934423015	1180.63656099002	1023.60006949194	485.957711820367	389.500660255076	142.53269429242	505.795595447722	521.701002886034	594.75898410966	298.574377974385	343.680274071388	130.284761506271
RNF14	1457.4639833696	1.09076450768306	0.231475992230045	4.71221441659935	2.45039349470208e-06	6.37021035206465e-05	1182.1682849294	852.260154155174	969.726381623948	2626.18124339014	2369.85341480498	1405.1708043374	1083.09659732049	1429.33055514409	1216.65113355279	1359.4181906258	1414.56808458368	1581.14295596726
DDX1	2174.80236473907	0.468328542890973	0.0994494955580682	4.70920983824918	2.48678953713852e-06	6.45412463314295e-05	1933.1476503354	1888.63887168017	1926.56992484468	2619.78706297145	2715.94586894729	2618.13843000774	1895.94482035809	1754.81246425302	1826.60469024919	2284.54637692522	2241.39309176992	2392.0991245267
ADAMTS15	1431.33308964425	1.13876224450388	0.241857684556134	4.70839802586292	2.4967121525265e-06	6.46916689305875e-05	737.534722035562	854.15828367445	1365.58087074097	1786.71669985082	1920.51982179988	2798.10395310423	597.280453667996	585.867436396081	537.236673602704	1772.21988744644	2035.18492732709	2185.59334608479
RASL12	282.06307434073	-1.680951748	0.357115047669288	-4.707031415	2.51350185895198e-06	6.5019232905827e-05	804.757938887761	681.428497420284	267.026105084855	164.421782194861	199.443109166756	183.56483355842	155.629413983914	228.767284687994	179.078891200901	194.525731104524	168.353525559607	157.759779238886
ABHD14B	407.921845672922	-1.204279584	0.256038904558309	-4.703502329	2.55736177685918e-06	6.60448158386235e-05	647.263545119751	517.240294002861	489.547859322234	156.200693085118	293.298689951111	269.22842255235	521.56884686501	429.636120023793	531.81004053601	376.610863126781	318.775906385055	343.880867104987
FBXO32	2191.92846059832	0.923201128649158	0.196367190995248	4.70140212308429	2.58381108366633e-06	6.6618129190055e-05	1325.25770365765	1659.91426460735	1725.12917890347	3649.25011038039	3185.22377286907	2099.11786139746	1380.685274	1377.25344968666	1391.38871830034	2690.56229242827	2964.61592938102	2854.74297150815
SPCS2	1733.05492617756	0.653207750320828	0.138979857903154	4.700017399	2.60139325372098e-06	6.6961314688555e-05	1078.45246464315	1210.0575685388	1193.41930298889	1571.14147430645	1946.33010651558	1958.02489128982	1414.33487708355	1305.6474296827	1440.22841590058	2741.45565231026	2523.3105339792	2414.25639689171
RNPC3	970.725290294608	-1.013006447	0.215584899496382	-4.69887478	2.61598778084168e-06	6.72265974630724e-05	1300.2890802554	1037.32778228464	942.789537689949	610.18750281204	536.150005230632	480.148015621436	1296.56126650112	1219.16223669089	1410.92459734043	1097.03464634528	1041.0025692887	677.126243474767
RFTN1	1403.8215917941	1.11504416067095	0.237409927243153	4.69670402421263	2.64393132805768e-06	6.78334983611001e-05	1021.79289615343	1151.21555344123	833.87099482639	2388.68311355312	2301.80811873632	1825.5702662908	683.50756141584	743.95864939185	1243.78429888626	1651.20678728258	1674.56968322899	1325.89117832232
TAGLN2	848.7611062	0.829562407381217	0.176778070788025	4.69267711590736	2.69652903679592e-06	6.90699169621124e-05	731.772732019659	772.538714345558	857.294337377693	1587.58365252594	1494.65012399086	1115.78624319824	548.909149321644	584.937488084342	531.81004053601	615.244172795703	619.620668035951	724.985951783193
MBOAT1	647.338969987186	-1.044915954	0.222705722342449	-4.69191336	2.70661753497172e-06	6.91086405657247e-05	773.066993800296	910.153104493109	924.050863648907	355.333740410005	333.187311784463	571.570501354453	970.580737210493	958.776709403746	905.162395524556	378.872790232648	373.565515294987	313.74697668857
VANGL2	935.494163370317	-1.191113711	0.253866222939111	-4.691895192	2.7068579553046e-06	6.91086405657247e-05	1355.02798540648	1535.58678109473	970.897548751513	382.737370775816	583.07779562281	724.901127032663	1256.60236291066	1288.90836007138	1241.61364565958	671.792350442366	720.234313488735	494.550319187068
SLC35B1	1155.36733520474	0.958305258768471	0.204279066859048	4.69115741276467	2.71663853869623e-06	6.9245570296914e-05	518.579101431254	608.350510928136	694.502106646136	971.915423640735	1023.02583054948	1539.06515352119	760.270718313312	757.907874067947	738.022097070381	1895.49491471617	2027.21552966746	2330.05876190466
METTL21A	270.809945557654	-1.196800479	0.255205501188501	-4.689555959	2.73798551867649e-06	6.96763977122933e-05	331.314425914412	442.264177991438	360.719475290067	136.104697483524	143.129760696142	213.799041438631	330.186729668575	331.991547291113	349.475169495092	239.764273221855	181.3037968	189.666251444503
ETFDH	704.193340313715	1.05155314211785	0.224392206159498	4.68622845737522	2.7828561728217e-06	7.0703490056974e-05	536.82540314828	463.14360270348	502.430697725451	1414.94078122133	885.762043652357	813.444164396137	471.094442329687	413.826998724216	382.034967895256	833.520138511825	929.431002053927	803.865841402636
PANX2	146.691181033434	-1.598425805	0.341279364287913	-4.683628639	2.81840434787879e-06	7.14907873096245e-05	205.510977233867	156.595685340316	137.026553925123	55.7207150771474	34.0226480343289	73.4259334233681	258.681323243533	215.748008323636	296.294165441491	108.572501081595	118.544790186942	100.150871089854
VDAC1	6091.69256768363	0.906510960594038	0.19357984404688	4.68287886612052	2.8287369309769e-06	7.16369630533018e-05	3954.64581424797	5333.74394916712	3939.80621712918	8243.0120140357	8802.48028281276	7753.63459708919	3359.70255188248	3250.16934953064	5083.66985687892	7722.21913942841	7078.81747116314	8578.40956883805
STBD1	2526.29818580849	1.383677817	0.295605041520701	4.68083294532751	2.85711689620756e-06	7.22389749434672e-05	1364.63130209965	1773.80203576394	1427.65272850192	5583.94641420659	4307.97115800192	2024.97206588171	1630.95419654764	1608.81057930987	2424.61965419887	2489.25078000614	2503.38703983014	3175.58027535352
PTH1R	1251.19076942892	-1.153968115	0.246761676036848	-4.676447874	2.91886749867816e-06	7.36814281952961e-05	2255.81909122596	1510.91109734414	1629.09347444313	705.186754746849	861.124953696463	858.795476216452	1364.91202264271	1115.00802577603	2202.12769846442	819.948575876626	870.656694314183	820.705368400045
BTN3A1	153.218896750783	-1.909766202	0.408550595892077	-4.674491289	2.94683142848213e-06	7.42677322715208e-05	293.861490811044	249.604031784867	263.51260370216	100.479978007971	29.3298689951111	83.5040027167715	238.701871448301	131.122711955313	217.065322667759	74.6435944935963	79.6939765962639	77.1073078302418
WDR25	253.307285659349	1.31087898475698	0.28056388894328	4.67230116353995	2.97843802905282e-06	7.4943811466183e-05	143.089418728253	164.188203417422	178.017403389903	420.188998942423	516.205694313956	269.22842255235	171.402665401203	149.72167819011	168.225625067513	324.58653969185	292.87536399127	241.957414225931
PATL1	1137.46355904458	1.07211135387098	0.229508642222568	4.67133325999678	2.9925096369923e-06	7.517721325239e-05	663.589183498142	920.59281684913	701.529109411527	1908.20612780592	1809.06631961846	1092.0307941495	701.383913022101	705.830768610517	837.87214549755	1314.17964850847	1643.68826729794	1351.59361426573
GTF3A	1039.12101477262	0.904251141041122	0.193617420916418	4.67029845125081	3.00762446695623e-06	7.54360338304094e-05	776.908320477564	652.007489871497	838.55566333665	1393.93133127421	1424.2584384026	1423.88721873943	740.291266518079	688.161750687461	1005.01244395173	1015.60527053408	1132.6506423744	1378.18234110375
TET3	1071.74663574787	0.953892288724616	0.204330106283384	4.66838835487938	3.03571667255121e-06	7.60190008928318e-05	703.923113609462	551.40662534984	796.393646744305	1582.10292645277	1237.72047159369	1152.49920990992	667.734309998552	654.683611464828	531.81004053601	1697.57629295285	1876.79314884201	1408.31623152016
ACTR3	2453.9211702856	0.675346318867381	0.144701700086218	4.66716229640002	3.05388103918609e-06	7.63518966033192e-05	1868.80542849115	1766.20951768684	2294.31640290014	3279.30110044195	3094.88777636413	3091.08782470532	2117.82189029462	2112.84256427285	1725.66931520869	2594.43039042894	2655.80177007049	2845.88006256214
ZNF862	759.873713780414	-1.018810558	0.218472378404452	-4.663338063	3.11121025227398e-06	7.76613565519854e-05	1136.07236480217	1083.83195550691	785.853142596218	622.975863649418	488.049020078649	374.328288	992.663289194697	990.394952	1116.80108512562	516.850343690508	532.953468487515	477.710792189659
HMGN3	1717.86647593238	-0.955503669	0.205024258052047	-4.660442029	3.15531022852073e-06	7.86369525314642e-05	2527.59295364271	1824.10246802477	2494.58598171378	975.569241022843	1067.60723142205	1484.35563449985	2245.05945172741	2159.33997985984	1789.70358539567	1542.63428620099	1262.15335434333	1241.69354333527
BEX4	1233.00770439775	-0.891972086	0.191467619643069	-4.658605394	3.18358802092557e-06	7.91317338625836e-05	1294.5270902395	1436.88404609235	1570.53511806487	587.351144173865	760.230204353281	968.214514259118	1600.45924380755	1817.11900113959	1723.49866198201	1115.13006319221	978.243562719139	943.899802749512
WTIP	767.738710055388	-0.964489938	0.207038851457549	-4.658497338	3.18525925410119e-06	7.91317338625836e-05	1300.2890802554	1252.76548272253	921.708529393776	636.677678832323	498.60777291689	644.276572685436	692.971512266214	584.937488084342	846.554758404261	625.422844772102	640.540336892471	568.112463438908
SRXN1	523.946377108977	0.927773275950953	0.199172474056264	4.65814003841146	3.19079137505839e-06	7.91437430307204e-05	375.489682703001	305.598852603526	311.530455932331	596.485687629135	721.514777279734	573.010225539225	454.269640817912	405.457463918558	320.171350934945	685.363913077566	762.073651201773	776.390823670021
CKMT2	2996.52806660061	1.57057398974885	0.337281282959877	4.65657025485071	3.21520595760952e-06	7.9623331108194e-05	1740.12098480265	1799.42678427418	1679.45366092843	6864.60940663545	5049.43024619834	3588.51253054402	1100.97294892675	1016.43350473161	2542.9202550528	2915.62403946199	2616.95095647981	5043.88148117134
TTC14	971.299470797267	-0.88565438	0.190296459571846	-4.654077023	3.25435145009049e-06	8.04656361697454e-05	1361.7503070917	1170.196849	1118.46460682472	529.803520405664	809.504384265068	639.237538038734	1150.39580336758	1181.03435590956	1190.60329483266	778.102924418094	972.266514474419	754.233551305009
CLDND1	1404.40940375625	0.78491275696164	0.168670801654428	4.65351886196502	3.26317738034833e-06	8.04723024011602e-05	960.331669317138	1083.83195550691	1098.55476565611	2198.6846096835	1777.39006110374	1439.72418477192	1177.73610582422	1134.53694032257	1052.76681493863	1626.32558911805	1661.6194120321	1641.41073680009
SLC2A6	100.297684770287	2.75911485097001	0.592923114057711	4.65341084797288	3.26488800249668e-06	8.04723024011602e-05	30.7306134181484	7.59251807710622	65.5853591436486	295.045753605223	272.181184274631	131.734762906631	21.0310018897182	34.408087534373	24.9625121067923	82.5603393641292	130.498886676382	107.241198246658
ERV3-1	392.904691018161	-1.308086821	0.281238039811258	-4.651173154	3.30052052361117e-06	8.11741553275156e-05	740.415717043513	429.92633611614	529.36754165945	227.450132036225	281.566742353067	179.245661004104	531.032797715384	606.326299254357	472.117076802376	182.085132022258	241.074279203698	294.24857700736
CERS4	487.856131191494	-0.954666382	0.20526163108854	-4.650973379	3.30371976900708e-06	8.11741553275156e-05	671.271836852679	573.23511482152	668.736429839703	390.045005540032	258.102847156978	336.89545923663	566.785500927905	512.401519768636	581.735064749595	421.849405244112	492.110305481929	381.105084678207
SGSM3	1238.10584387928	-0.730513052	0.157089299542609	-4.650304345	3.31445551284561e-06	8.13104923620778e-05	1689.22340632884	1906.6711021133	1483.86875062505	1090.66448855925	1082.8587632995	891.18927037382	1112.53999996609	1098.26895616472	1306.73324245991	1047.27225001621	1041.0025692887	1106.977327
RAB7A	3625.83914872056	0.57920236833071	0.124716726079734	4.64414346444928	3.41490213777068e-06	8.35327287885954e-05	3271.84999736349	2913.62881208951	3080.16954549636	5100.7290654228	4433.502997	4309.09448502237	2483.76132317572	2757.29674430854	2982.47753345501	4191.35092717072	4088.30099938834	3897.90735445292
BHLHE40	2489.78908119189	1.62693323494584	0.350322960551593	4.64409535813522	3.41569782811238e-06	8.35327287885954e-05	1442.41816731434	1437.83311085199	829.186326316129	5162.84396091864	4609.48221127167	1688.79646873747	1563.65499050055	1231.25156474351	2456.0941259857	3234.55576138917	3386.99400534121	2834.35828093234
XPOT	3343.55079419222	1.30990958267174	0.282482384500681	4.63713723242301	3.5326787633571e-06	8.62589911127506e-05	1323.33704031902	1600.12318475014	2102.24499397945	5923.75143074264	3605.22749687906	2929.11885391848	2107.30638934976	2220.71656843467	1318.67183520664	6357.14613103795	6326.7055670359	4308.26003865294
EDEM1	1147.14851200045	1.03733557181986	0.223752777068596	4.63607909322995	3.55080144749797e-06	8.65666617278044e-05	719.288420318536	977.536702427426	576.214226762056	1880.80249744011	1623.70154756935	1165.45672757287	753.961417746396	646.314076659169	734.766117230365	1569.77741147139	1598.86040546254	1519.10259334522
CHST6	225.956380307859	-1.627013155	0.35141937109733	-4.629833438	3.65959984302594e-06	8.90681369712539e-05	520.499764769889	296.108205007143	353.692472524677	73.9898019876875	125.531839299076	178.525798911718	283.918525511195	226.907388064514	288.69687914812	102.917683316928	113.563916649676	147.12428850368
PI4K2A	670.233611940906	0.896440781299734	0.1936349139671	4.62954104161218	3.66477088201447e-06	8.90681369712539e-05	485.927824674472	365.389932460737	489.547859322234	789.224554535333	939.729002603361	767.372990483435	545.754499038186	611.905989124796	447.154564695584	926.259149852354	854.71789899493	819.819077505445
F8A1	517.563356024986	0.855560582639866	0.184829303068894	4.62892284088178	3.67572683850303e-06	8.91961206197732e-05	346.679732623487	420.435688519757	440.358839964498	751.772926368726	824.755916142525	609.723192250909	418.516937605391	447.30513794685	449.325217922262	514.588416584641	521.995546705528	465.302719665252
KCNK3	754.715587237782	1.16024976638208	0.25069388898143	4.62815336702535	3.68940757732616e-06	8.93897267112285e-05	386.053331065489	353.052090585439	557.475552721013	1167.39465358351	794.25285238761	932.22140963982	288.124725889139	277.124596898464	424.362705815469	1365.07300839047	1427.51835578058	1083.93376409639
KLF6	1252.15139796302	1.1880554254684	0.25676822402996	4.62695658684688	3.7107825910595e-06	8.97688702121122e-05	823.964572274104	890.222744540705	1363.23853648584	2514.73981323585	2945.89204186896	1550.58294699936	761.322268407798	691.88154393442	729.339484163671	809.769903900226	846.748501335303	1098.114418
KCNN1	321.47118385887	2.30755711482645	0.498841668456244	4.62583072093317	3.73099938421236e-06	9.01188695638104e-05	124.843117011228	85.415828367445	138.197721052688	901.579439035155	604.19530129929	218.838076085332	175.608865779147	99.5044693561599	405.91215338871	326.848466797717	380.53873824716	396.172029886415
KCNE1	20.1213843013039	-7.193918708	1.55557737991577	-4.624597144	3.75327153309887e-06	9.05173608505506e-05	12.4843117011228	37.0135256258928	24.5945096788682	0	0	0	14.7217013228027	30.6882942874138	23.8771854934535	78.0364851523961	12.9502711968929	7.09032715680385
RNF216	2085.68533285631	0.82437133674572	0.178320274189512	4.62298154538283	3.78263386750032e-06	9.10853586896083e-05	1471.22811739385	1801.32491379345	1284.77033893897	3173.34039636082	2724.15823226592	2176.86296737515	1516.33523624868	1468.38838423716	1693.10951680852	2425.91682104188	2722.54547546986	2570.24359434139
FLII	3480.41334243725	1.0651449503632	0.230469153488392	4.62163779508501	3.80722317830361e-06	9.1536856661177e-05	2687.96834241867	2741.84809059499	1822.33605049138	5846.10781137284	5724.01723308589	3609.38853122321	2238.7501511605	2133.30142713113	3206.0548158028	4037.5398839718	4104.23979470759	3613.40797728616
NREP	23904.8552257054	-0.972223696	0.210483697118639	-4.618997618	3.85598284042662e-06	9.25672082795218e-05	25889.5814731207	27309.3384585915	31615.6566086213	10731.2616512513	13958.6712521533	18539.3283273081	33512.9015112659	34409.9474309965	41840.4262708239	18557.9809400821	17976.9687707022	12516.200013548
SEPHS2	1318.55092101972	0.661816653214488	0.14339067463015	4.61547903949487	3.92189624168474e-06	9.40055741355505e-05	1092.8574396829	1016.4483575726	915.85269375595	1708.1596261355	1539.23152486343	1540.50487770596	1237.67446120991	1095.4791112295	995.244504431676	1453.28816551926	1590.89100780292	1636.97928232709
NT5E	120.29694591139	2.63661679723995	0.57136255698155	4.61461249958158	3.93829407161443e-06	9.42545005597372e-05	79.7075285533224	64.5364036554029	35.1350138269546	488.698074856948	537.323199990436	92.862209917789	13.6701512283168	12.0893280526176	10.853266133388	23.7502346115988	38.8508135906786	46.087126519225
RPN2	3936.15718298279	0.725157931641724	0.157295435393269	4.6101651318024	4.02349250371086e-06	9.61467507441637e-05	2188.59587437376	2482.75341121374	2744.04457988516	3419.05961530758	4431.15660778139	4406.27586749447	3310.27969744164	3318.98552459939	4171.99550167433	5773.56893772438	5454.05652330681	5533.1140549908
KLHL41	3086.88728344568	-0.960041642	0.20826328754459	-4.60974977	4.03153919385506e-06	9.61924024396834e-05	5206.91831103752	5778.85532143747	3330.7993107953	2847.23719500768	2468.40177462855	2045.8480665609	2399.63731561684	2314.64134792039	2621.06377121319	2548.06088475867	2413.73131615934	3067.45278621226
ZNF891	258.371433354967	-1.489746374	0.323544113289386	-4.604461379	4.13534748572689e-06	9.85193118332138e-05	300.583812496264	486.870221694437	316.215124442592	129.710517064835	119.665865500053	143.252556384806	394.331285432216	308.742839497618	329.939290454994	197.918621763323	258.009249230404	115.217816298063
NOL3	1014.35504942764	1.46537393172825	0.318298711131276	4.603769605	4.14911461190959e-06	9.86972999336793e-05	548.349383180086	532.425330157074	575.043059634491	1870.75449963931	1644.81905324583	1057.47741371498	562.579300549961	464.044207558166	1254.63756501965	1201.08329321514	1179.47085362471	1281.5766335923
LOC124905366	21.9690514932247	19.5629111613314	4.24982810728083	4.60322409930325	4.16000179715462e-06	9.8785645594942e-05	0	0	0	0	0	82.0642785319996	0	84.6252963683229	40.1570846935354	0	56.781958324838	0
KIZ	244.742269621536	-1.114983208	0.242232176093168	-4.602952529	4.16543198126159e-06	9.8785645594942e-05	371.648356025732	377.727774336035	285.764779125898	146.152695284321	151.342124014774	179.96552309649	345.959981085864	279.914441833683	286.526225921442	151.549116093059	157.395603777621	202.96061486351
IRF8	43.8495785540973	-2.937882571	0.638448499716526	-4.601596796	4.19264231713069e-06	9.92807567422065e-05	61.4612268362968	37.0135256258928	50.3601864853016	9.13454345527006	0	9.3582072010175	111.464310015506	85.5552446800627	97.6793952004916	23.7502346115988	20.9196688565193	19.4983996812106
FUBP1	2754.87776526988	-0.616260014	0.134016124916458	-4.598401982	4.2574393334278e-06	0.000100658084294475	3045.21172340464	2878.5134159829	2683.14388925177	1841.52396058244	1898.22912136359	1875.96061275782	3455.3936104807	3309.68604148199	3654.29470711173	3145.20964070744	2889.90282632202	2381.46363379149
LOC124903698	45.0370123955353	-3.659517082	0.795876226766534	-4.598098246	4.26364939854115e-06	0.000100658084294475	58.5802318283454	122.429353993338	31.6215124442592	0	8.21236331863112	8.63834510863154	63.0930056691545	76.2557615626646	125.8978871	20.357343952799	12.9502711968929	12.4080725244067
MELTF	749.295200096383	2.20709452471394	0.4804344435046	4.59395564692231	4.3492185735712e-06	0.00010252383512677	352.441722639389	364.440867701099	347.836636886851	2074.45481869183	2193.87420083431	649.315607332137	226.08327031447	132.052660267053	691.353052696813	592.624901737037	654.486782796817	712.577879258787
TNFRSF10D	399.67661687404	1.52051824715472	0.331233810934525	4.59046811333909	4.42253019823395e-06	0.000104095470551825	261.210214054261	193.609210966209	234.233425513031	649.466039669701	864.644537975877	464.311049588945	426.929338361279	389.648342618981	172.566931520869	399.230134185447	371.57316588008	368.6970122
FAM83G	166.326816996555	1.93385811186406	0.421379022064057	4.58935545104113	4.44616761154504e-06	0.000104494937748996	73.9455385374196	69.2817274535943	48.0178522301713	411.054455487153	206.482277725582	115.177934781754	144.062362944569	152.511523125329	163.884318614158	180.954168469324	207.204339150286	223.345305439321
WDR27	232.766409794522	-1.373971893	0.299447967587805	-4.588349368	4.46764500696217e-06	0.0001048425196544	416.783944483638	280.92316885293	291.620614763723	114.181793190876	136.090592137316	131.734762906631	355.423931936237	319.902219238495	283.270246081426	163.989715175325	198.238766783206	101.037161984455
TTC3	6401.48681813771	-0.631432558	0.137668536139059	-4.586614894	4.50490535907153e-06	0.000105558888503446	7578.93753425085	7823.14081369833	6606.55376659503	4067.61220063176	4711.55015537465	5427.04031449776	7110.58173891371	6916.95554272072	7419.29272878401	6906.79441776352	6162.3367403061	6087.0458641161
ND2	88930.8827797127	0.99862232071325	0.217782922786927	4.58540232601376	4.53113063430268e-06	0.000106014931079595	45348.7820884939	52195.7145858264	67057.516222998	76989.5860583982	110559.527774451	141336.283494875	57125.458882947	60678.197392711	74352.4703000009	127710.666324331	112539.849050414	141276.541181106
PLEKHB2	2344.10641529724	0.692983965146578	0.151303749130284	4.58008455923895	4.64787976820252e-06	0.000108584445970705	1771.81192989012	1993.98506000002	1624.40880593287	3090.21605091786	3108.96611348178	2519.51732335087	1935.90372394856	1955.68129958882	2151.11734763749	2482.46499868854	2468.52092506927	3026.68340506064
EEA1	1225.4954855468	0.776271437556781	0.169518138865791	4.57928244582346	4.66573798958421e-06	0.000108839447507027	966.09365933304	1098.06792690149	763.60096717248	1813.20687587111	1611.96959997131	1422.44749455466	1027.36444231273	1181.03435590956	1077.72932704542	1214.65485585034	1256.17630609861	1273.60001554089
RPS3A	16115.1914536498	-0.725073939	0.158433615496453	-4.576515764	4.72784097256396e-06	0.000110124272044447	23682.7392970299	20694.3570839127	24646.0410324811	14882.9116516715	11238.0326041668	15631.0854740688	17444.1645174267	15651.9600348928	16193.0730710148	10343.7926551277	10105.1962324063	12868.943789599
HAPLN3	263.302115040084	-1.880503458	0.411058864187012	-4.574778996	4.76722944510901e-06	0.000110876986322743	850.853859014984	559.948208186584	372.431146565719	221.969405963063	163.074071612818	100.060830841649	139.856162566626	153.441471437069	325.597984001639	95.0009384463953	97.6251213304232	79.7661805140433
KCTD9	1025.15549491477	1.18995822856438	0.260291406515197	4.57163855117477	4.83925152224673e-06	0.000112385343500355	805.718270557078	710.84950496907	705.042610794223	2187.72315753718	1920.51982179988	963.175479612417	607.795954612855	601.676557695658	720.65687125696	890.068316158489	1040.00639458124	1148.63299940222
CYP46A1	78.6392594837523	-2.39478221	0.523879394846274	-4.571247186	4.84829966837748e-06	0.000112428913611665	130.605107027131	133.818131108997	108.918542863559	33.7978107844992	8.21236331863112	28.0746216030525	87.2786578423304	74.395864939185	169.310951680852	66.7268496230633	61.7628318621045	40.7693811516221
HDAC1	790.082608604883	-0.739315632	0.161745041654297	-4.570870454	4.85702481310488e-06	0.00011246487587922	950.728352623966	895.917133098534	933.420200669428	510.620979149596	506.820136235521	644.996434777821	981.096238155352	1015.50355641987	821.592246297468	729.471491641964	764.06600061668	726.758533572394
PSMD7	1746.59801167733	0.814713512698263	0.178346347161249	4.56815362728821	4.92039349233832e-06	0.000113764142162088	1038.11853453183	1156.90994199906	1420.62572573653	2363.10639187837	1954.54246983421	2038.64944563704	1603.61389409101	1825.48853594525	1342.54902070009	2094.54450003243	1837.94233525134	2283.08534449084
MLF1	1914.3991834676	-0.615303599	0.134770280541462	-4.56557333	4.98131024812727e-06	0.000115002974152641	2496.86234022456	2027.20232658736	2239.27154790457	1520.90148530247	1470.01303403497	1424.60708083182	2705.63839311224	2666.16180975804	2485.39794454584	1203.34522032101	1270.12275200296	1463.26626698539
SLC15A4	632.418288527047	1.15797094067845	0.253652244812215	4.56519098238505	4.9903980895485e-06	0.000115043353605533	387.013662734806	504.902452127564	367.746478055458	1193.8848296038	1005.42790915241	614.762226897611	392.228185243244	412.897050412476	505.762201815879	738.51920006543	666.440879286257	799.434386929634
ETS2	913.139626349557	0.815090800215565	0.178558053008149	4.56485040290154	4.99850653032429e-06	0.000115061069558537	587.722981622088	745.964901075686	647.65542154353	1342.7778879247	1048.83611526517	1094.19038042666	644.600207919862	545.87965899127	706.547625283556	1126.43969872154	1145.60091357129	1321.45972384932
ZNF664	4314.22873398635	0.934814929425396	0.205147600434085	4.55679192662922	5.19408319012025e-06	0.000119387753795198	3401.4947727213	3009.48435281298	2567.19834362282	6789.70615030224	6579.27621298333	3799.4321236131	3436.46570877995	3388.73164797987	3717.24365068538	5218.26583323414	5229.91721412982	4633.52879697131
N6AMT1	323.62605773849	-1.250767739	0.274551471129171	-4.555676695	5.22171994962082e-06	0.000119847264905206	430.228587854078	518.1893588	402.881491882413	136.104697483524	193.577135367734	237.554490487367	394.331285432216	362.679841578527	240.942508161213	353.991592068116	310.806508725429	302.225195058764
ARHGEF12	4960.91616787662	0.691204057025258	0.151820042539239	4.5527852941196	5.29402957447815e-06	0.00012132925089111	2941.49590311839	4001.25702663498	3041.52103028671	5429.57262981252	5678.26263745352	5016.71892183777	4469.08790156511	5002.19196884845	5234.53025613301	6582.20787807167	6547.85635209053	5586.29150866683
SV2C	621.565717450485	2.29493382044987	0.504127718108476	4.55228652981159	5.30659948835955e-06	0.000121439786247481	185.344012178208	108.193382598764	64.4141920160835	483.217348783786	1042.97014146615	234.675042117823	881.198979179191	919.718880310674	499.250242135846	1207.86907453274	1373.7249215781	458.212392508449
ARGLU1	2176.37178645245	-0.740275896	0.162632297755768	-4.551838145	5.31792412745121e-06	0.000121521543180649	2872.35202292756	2632.70564323658	2590.62168617412	1819.6010562898	1477.0522025938	1549.14322281459	2191.43039690863	2455.99349130484	2110.96026294396	2502.82234264134	2168.67233812583	1745.10677146835
RMC1	270.959794296235	1.21857882823287	0.267885712526143	4.54887577520187	5.39332671829464e-06	0.000123065195976691	192.066333863428	151.850361542124	181.530904772599	479.563531401678	455.199566804125	289.384561139157	229.237920597928	185.989662347962	180.16421781424	251.073908751187	317.779731677602	337.676830842783
AMH	72.1019400621654	-1.726520266	0.379617293633875	-4.54805483	5.41440309045231e-06	0.000123366544834201	133.486102035082	148.054102503571	128.828384032167	42.0188998942423	45.7545956323734	36.712966711684	62.0414555746686	72.5359683157053	37.9864314668579	58.8101047525304	53.7934342024781	45.2008356246245
FXYD6	4824.19334224886	-0.990053275	0.217777743423574	-4.546163715	5.46325469655147e-06	0.00012429895591167	5601.61462712686	5249.27718555932	5916.73632845916	2132.91589680556	2214.99170651079	4089.53654684465	5566.9062002084	5533.19245485188	5492.83799010765	5934.1657622409	4976.88883843668	5181.25656983441
TCF3	1310.11131720658	-0.768431727	0.169169211069275	-4.54238524	5.56212770020553e-06	0.000126365092504959	1912.02035361042	1757.66793485009	1699.36350209704	911.627436835952	1119.22780085344	1121.54513993733	1470.0670320913	1366.09406994578	1308.90389568659	1045.01032291035	1186.44407657688	823.364241083847
CHST1	92.608564408509	-3.022398425	0.665483379611574	-4.541658767	5.58133295345877e-06	0.000126617909375426	556.032036534623	248.654967025229	94.8645373327775	22.8363586381752	32.8494532745245	54.7095190213331	35.7527032125209	13.9492246760972	17.3652258134207	3.39289065879983	14.9426206117995	15.9532361028087
PCBP1	6540.49140594254	0.609770972065315	0.134355231665723	4.53849816270966	5.66562894073217e-06	0.000128344507622713	5411.46895660207	5648.83344936703	5285.47724670154	9444.20447840372	7597.60926449359	7901.9261881207	4906.53274087125	4513.03915687331	5675.17286114856	6927.15176171632	7378.66605810658	7795.81470890583
IPO7	5036.21906257701	0.635515589557776	0.140049008570552	4.5378085574781	5.68418257450216e-06	0.000128578998611682	3792.34976213338	4278.38393644936	3452.60069206207	6503.79494015228	5916.42117369382	5484.62928188864	4104.2000187785	4355.87789218928	3384.04838039037	6261.01422903862	6464.17767666445	6437.13076748329
TES	1550.12004356072	0.888733546742153	0.195931765530946	4.53593394789159	5.7349128107355e-06	0.000129532616432535	940.164704261478	1384.68548431225	969.726381623948	2334.78930716703	1989.73831262834	1778.05936819332	1390.14922491037	1566.03295696984	1235.10168597955	1479.30032723673	1655.64236378738	1878.05040565842
ADAMTS19	463.87082369441	-1.933695537	0.426333417044542	-4.535641495	5.74286606408598e-06	0.000129532616432535	430.228587854078	360.644608662546	546.935048572927	30.1439934023912	131.397813098098	187.884006112736	1024.20979202927	1161.50544136303	987.647218138304	228.454637692522	222.146959762086	255.251777644938
ILRUN	3073.50288605424	0.709399390610465	0.156424087871033	4.53510325849138	5.7575310346173e-06	0.000129676805314168	2129.05531087609	2440.99456178965	2150.26284620962	3801.7969860834	4150.76306018813	3040.6974782383	2515.30782601029	2530.38935624403	3159.38577142923	3800.03753785581	3658.94970047596	3504.3941972503
BTBD2	1745.44995484944	-0.517844744	0.114204089179131	-4.53438005	5.77729225199439e-06	0.000129935198482445	2121.37265752156	2218.91340803429	2321.25324683414	1422.24841598555	1558.0026410203	1670.08005433543	1714.02665401203	1775.2713271113	1747.37584747546	1441.97852998993	1486.29266352032	1468.584012
DNM1	479.029579556862	-1.13375247	0.250112961530953	-4.532961681	5.81623695680635e-06	0.000130623682714751	637.660228426579	536.221589195627	556.304385593448	212.834862507792	348.43884366192	229.636007471122	678.249810943411	801.615444719718	733.680790617026	427.504223008779	324.752954629775	261.455813907142
DNAJB4	1326.70457740961	0.861105513228894	0.190081573484488	4.53018931526873	5.89308562070145e-06	0.000132160243476561	949.768020954649	823.788211366025	901.798688225169	1806.81269545242	1562.69542005952	1490.11453123894	1086.25124760394	1141.04657850475	921.442294724638	1529.06272356579	1481.31178998305	2226.36272723641
ZC2HC1A	945.981084788966	-0.933905432	0.206170531049603	-4.529771674	5.90474632218924e-06	0.000132232576209484	977.617639364846	1028.78619944789	1441.7067340327	501.486435694326	625.31280697577	676.670366842804	1469.01548199681	1435.84019332627	1396.81535136703	592.624901737037	503.068227263916	702.828679418181
NOTCH3	1769.85353979031	-1.077299864	0.237846807378797	-4.52938543	5.91555008137073e-06	0.000132285539337472	3050.01338175123	2672.56636314139	2971.2510026328	1169.22156227457	1160.2896174466	1788.13743748673	1530.005387	1950.10160971839	1113.5451052856	1423.883113	1392.65224101971	1016.57565610675
SLC39A8	786.510419124219	1.29145139717587	0.285612036875779	4.5216980744322	6.13455187194652e-06	0.000136987514451045	453.276547917689	274.279715535462	486.034357939539	841.291452230373	1091.07112661813	1036.60141303578	515.259546298095	473.343690675564	902.991742297878	956.795165781552	1084.83425641664	1322.34601474392
CDK2AP1	1161.57585140026	0.684246745108867	0.151348491518079	4.5210014202694	6.15477752311344e-06	0.000137243659249397	911.354754181963	942.42130632081	1001.34789406821	1420.42150729449	1362.07911613296	1800.37509305729	859.116427194987	764.417512250125	833.530839044195	1279.11977836754	1409.58721104642	1355.13877784414
MST1	572.806731608793	-0.902571481	0.199697713314142	-4.519688612	6.19306525082297e-06	0.000137812874365663	691.438801908339	664.345331746795	703.871443666658	386.391188157924	329.667727505049	384.406357334103	603.589754234911	595.16691951348	666.390540590021	715.899929006764	673.41410223843	459.098683403049
ANK2	2706.08024488615	0.988223137663396	0.218656472140298	4.51952383567826	6.19788698824909e-06	0.000137812874365663	1985.96589214784	1991.13786572111	1168.82479331002	3376.12726106781	3929.02925058509	2908.96271533167	2158.83234397957	2043.09644089237	2883.71281164118	3184.79336506011	3321.2464746493	3521.23372424771
DZIP1	414.104250800228	-1.037505639	0.229856272578377	-4.513714713	6.37018942339047e-06	0.000141443469406613	612.691605024334	684.275691699198	572.70072537936	245.719218946765	353.131622701138	313.140010187893	504.744045353236	536.580175873871	429.789338882163	187.739949786924	293.871538698723	234.867087069127
LRRC4B	340.49966465225	-1.599245894	0.354656861707566	-4.509276619	6.50490468481231e-06	0.000144218380145755	407.180627790466	473.583315059501	425.133667306151	70.3359846055795	146.649344975556	213.079179346245	521.56884686501	468.693949116865	537.236673602704	257.859690068787	370.576991172627	194.097705917505
DIAPH1	1247.45399099249	1.04132440237514	0.230943822793517	4.50899439430417	6.51356297162507e-06	0.000144218380145755	1080.37312798178	613.095834726328	936.933702052123	2024.21482968785	1956.88885935382	1433.24542594045	953.755935698719	1176.38461435086	995.244504431676	1047.27225001621	1350.81290330667	1401.22590436336
RBM5	3013.34979528053	-0.653680303	0.145000298920272	-4.508130726	6.54012772780707e-06	0.000144602316306211	3634.85536836537	3878.82767264164	3160.98007729835	2514.73981323585	2190.3546165549	2081.8411711802	3562.65172011826	3759.78102436406	3487.15440865755	2696.21711019293	2916.79954342326	2275.99501733403
LOC124900389	257.865792378371	-1.279680447	0.284061494219604	-4.504941617	6.63911930838963e-06	0.000146584273631431	471.522849634715	299.904464045696	487.205525067104	195.479229942779	177.152408730471	146.13200475435	300.74332702297	317.112374303276	341.877883201721	90.4770842346621	112.567741942223	154.214615660484
ZDHHC5	1268.49003538835	0.632485699587842	0.140497672435547	4.50175215449204	6.73955454981685e-06	0.000148592485404963	931.521719237623	1072.44317839125	1078.64492448751	1589.41056121699	1748.06019210862	1443.32349523385	1006.33344042301	1049.91164395425	976.793952004916	1337.92988312007	1420.5451328284	1566.96230165365
PGA4	68.9875293804968	3.26086029195943	0.72451117072958	4.50077296762141	6.77067934821051e-06	0.000148981739503649	5.76199001590282	18.9812951927656	10.5405041480864	51.1534433495123	89.1628017451379	197.962075406139	10.5155009448591	9.29948311739812	0	108.572501081595	158.391778485074	167.508979079491
LRRC20	705.37680764539	-0.937187824	0.208236233128737	-4.500599199	6.77621716420652e-06	0.000148981739503649	965.133327663723	809.552239971451	979.095718644469	454.900264072449	366.036765058987	613.322502712839	860.167977289473	863.921981606285	926.868927791332	529.290942772774	489.121781359569	607.10926280133
ATXN1	2779.21447141987	-0.634790268	0.141092869864671	-4.499095303	6.82432606931377e-06	0.000149829321376138	3578.19579987565	3270.47716171351	2710.08073318577	2212.38642486641	2080.07430913328	1866.6024055568	3360.75410197696	3332.00480096375	3659.72134017842	2401.03562287735	2581.0886670115	2298.15228969905
MAP3K9	484.46773841732	1.53092293273403	0.340549892826108	4.49544388350682	6.94249663858642e-06	0.000152210597631442	287.139169125824	233.469930871016	146.395890945644	735.33074814924	732.073530117974	463.591187496559	320.722778818202	262.245423910627	619.721496216452	714.768965453831	656.479132211723	641.674607690748
PPIF	1579.92654545614	0.712906902278769	0.158597965344744	4.49505705025362	6.95512972648873e-06	0.000152274599989438	1202.33524998506	1355.26447676346	1314.0495171281	2374.98129837022	2183.31544799607	1789.5771616715	861.219527383959	974.585830703323	1099.4358593122	1872.87564365751	1830.96911229916	2100.50942020314
NR4A3	369.972704922357	1.73882185007173	0.386998767518524	4.49309402513407	7.01957726458791e-06	0.00015347125969272	170.93903713845	133.818131108997	86.6663674398214	528.890066060137	244.024510039325	534.137672550383	63.0930056691545	50.2172088339498	62.9489435736502	645.780188724901	605.674222131605	1313.48310579791
ALDOA	51401.7500622486	0.964793371760953	0.214762509485591	4.49237333867942	7.04338095291243e-06	0.000153777214230996	29864.3942524243	35399.1664697481	38288.9669014876	65745.8765193063	67787.1932215009	68577.6622311486	30954.4801313817	28505.7055997605	54777.5195018224	63321.5183651812	61722.9848738064	71875.5326794152
BAZ1B	2083.56411548563	0.794512959941739	0.177037470298726	4.48782372794363	7.19544244436545e-06	0.000156878658912201	1454.90247901546	1226.19166945266	1483.86875062505	2388.68311355312	2474.26774842758	2360.42780093357	1933.80062375959	2265.35408739818	1392.47404491368	2649.84760452267	2774.34656025744	2598.60490296861
SMIM38	180.444773406863	-1.976448325	0.440432309081125	-4.487518931	7.20574107801582e-06	0.000156884996026356	242.963912337236	220.18302423608	167.476899241817	87.6916171705926	28.1566742353067	43.9115876355437	320.722778818202	343.150927031991	455.837177602294	127.79888148146	78.6978018888106	48.7459992030265
TLR5	30.3950063245237	-6.737857274	1.50201707492125	-4.485872622	7.26161166404583e-06	0.000157733223497305	59.5405634976625	25.6247485102335	19.9098411686076	0	0	0.719862092385962	80.9693572754149	89.2750379270219	60.7782903469726	16.9644532939992	10.9579217819863	0
NRP2	6660.46929994963	-1.087215139	0.242369341776871	-4.485778322	7.26482440450714e-06	0.000157733223497305	10044.1089293879	12237.241010776	7193.30849750518	3939.72859225798	4727.97488201192	5205.32279004289	6408.14627579712	6125.56952943014	11036.6863310422	4149.50527571219	4029.52669164859	4828.51279378342
KAT5	647.553262039325	0.742979246539794	0.165763282651293	4.48217020474166	7.38877749441607e-06	0.000160202594747533	372.608687695049	426.130077077587	511.800034745972	709.754026474484	702.743661122863	776.731197684452	524.723497148468	485.433018728182	472.117076802376	957.926129334485	936.404225	894.267512651885
SLK	4889.80260209117	1.00385856921841	0.224007803162253	4.48135535926532	7.41704927438711e-06	0.000160593459150956	3114.35560359548	2920.27226540698	2900.98097497889	8340.7516290071	5824.91198242907	3755.52053597756	4456.46930043128	5050.54928105892	4982.73448183841	5649.16294690172	6176.28318621045	5505.63903725819
ACSF2	1005.03261046712	-0.816804688	0.182384256462182	-4.478482432	7.51755559498826e-06	0.000162545105526946	1257.07415513613	1272.69584267493	1100.89709991124	728.936567730551	577.211821823787	752.975748635716	1307.07676744598	1254.50027253701	1087.49726656547	1016.73623408702	968.281815644606	736.5077334
ZNF318	1128.35290183578	0.786420048078237	0.175637173396359	4.47752621424583	7.55129575497246e-06	0.000163049741398	898.870442480841	674.785044102816	754.231630151959	1511.7669418472	1400.79454320651	1104.98831181245	965.322986738064	982.025417197241	1026.7189762185	1491.74092631899	1479.31944056815	1249.67016138668
FAM3A	1398.40339213077	-0.630076119	0.140818201322103	-4.474394025	7.66283202225347e-06	0.000165230474251507	1920.66333863428	2030.04952086628	1636.12047720852	1182.00992311195	1249.45241919173	1180.57383151298	1187.20005667459	1258.22006578397	1425.03384331384	1280.25074192047	1279.08832437004	1152.17816298063
ARHGAP18	173.875561283427	1.75461840769974	0.392190305140353	4.47389541429846	7.68073207304441e-06	0.000165388950517918	96.0331669317138	41.7588494240842	133.513052542428	350.76646868237	341.399675103094	220.99766236249	127.237561432795	165.530799489687	122.641907307284	140.239480563726	167.357350852154	179.030760709297
NOD1	647.075201072504	-0.977707287	0.21857025132509	-4.473194689	7.7059556113275e-06	0.000165704472103114	848.93319567635	815.246628529281	991.978557047686	330.670473080776	568.999458505156	450.633669833612	913.797032108254	898.330069140658	811.824306777419	378.872790232648	430.347473619825	325.268758318377
FBLN1	831.68555452514	-0.8735046	0.195415760141964	-4.469980309	7.8226798656117e-06	0.000167984013114149	1331.98002534287	1160.70620103761	1188.73463447863	572.735874645433	655.815870730685	779.610646053996	953.755935698719	1063.86086863034	735.851443843704	460.302166043844	578.777505030366	498.09548276547
RAB15	898.337540980027	1.35552761208264	0.30334086952755	4.46866132543846	7.8710638103815e-06	0.000168791786992531	523.38075977784	641.567777515476	722.6101177	1829.64905409059	2225.55045934903	776.731197684452	501.589395069778	549.599452238229	513.35948810925	776.971960865161	768.050699446493	950.990129906316
PTN	655.510350533648	-1.57301543	0.352123509852665	-4.467226373	7.92402668255664e-06	0.000169538573770969	872.941487409278	796.265333336515	1406.57172020575	161.68141915828	409.444971171752	462.151463311787	983.199338344324	1185.68409746826	675.073153496731	333.634248115317	295.86388811363	283.613086272154
RDH11	1432.6413046256	0.785118230755697	0.175754424375448	4.46713209949423	7.92751815349072e-06	0.000169538573770969	913.275417520598	931.981593964789	1092.69893001829	1891.76394958643	1839.56938337337	1332.46473300641	1431.15967859532	1280.53882526572	1536.82248448773	1495.13381697779	1650.66149025012	1795.62535246057
ELMOD1	219.416586887648	3.01685263274358	0.675620280464577	4.46530798434455	7.99536521798592e-06	0.000170756601031536	59.5405634976625	32.2682018277015	145.224723818079	944.511793274924	886.935238412161	83.5040027167715	51.5259546298095	56.7268470161285	66.2049234136665	79.1674487053294	60.7666571546512	166.62268818489
GASK1B	1621.48646067064	0.750549486161444	0.168132323176953	4.46404041756754	8.04283824757402e-06	0.000171536778733293	1274.36012518384	1502.36951450739	1331.61702404158	2004.11883408625	2762.87365933947	2148.7883457721	1246.0868619658	1523.25533462981	1320.84248843331	1395.60902431966	1342.84350564705	1605.07281012147
SLC25A30	891.505333867251	1.63427902550999	0.366123648054412	4.46373522768763	8.05430843066077e-06	0.000171548014889998	595.405634976625	703.256986891964	438.016505709368	2938.58262956038	1708.17157027527	747.216851896628	364.88788278661	355.240255084608	437.386625175535	666.1375327	751.115729419787	992.645801952539
CCNL2	3010.85729114461	-0.793572817	0.177815750497411	-4.462893836	8.08601211743301e-06	0.000171677868684643	4786.29303987661	4321.09185063308	3668.09544353406	2836.27574286135	2589.24083488841	1947.94682199641	2842.33990539541	2741.48762300897	2727.42577932039	2781.03937666293	2758.40776493818	2130.64331061956
CFAP298-TCP10L	96.2083265832072	-2.130819625	0.477464559404169	-4.462780709	8.0902838707929e-06	0.000171677868684643	147.891077074839	209.743311880059	115.94554562895	13.7018151829051	61.0061275098312	34.5533804345262	147.217013228027	125.543022084875	130.239193600656	53.155286987864	50.8049100801182	64.6992353058351
PURB	1908.51627149038	-0.605314616	0.135638594462876	-4.462701924	8.09326007641943e-06	0.000171677868684643	2418.11514334055	2472.31369885771	2343.50542225787	1691.71744791602	1374.98425849081	1685.19715827554	2042.11028349163	2000.31881855234	2170.65322667759	1413.7044411666	1716.40902094203	1573.16633791585
RBM12B	1045.26502605421	-0.943098138	0.211390728794872	-4.461397826	8.14267674642831e-06	0.000172492703617581	1156.23932985783	1561.21152960497	895.942852587343	682.350396108674	627.659196495379	570.850639262067	1698.25340259474	1641.35877022077	1562.87032320787	806.377013241426	739.161632930347	600.905226539126
STC1	716.590484304997	1.73190064906685	0.388302137660424	4.46018829435708	8.18876767251623e-06	0.000173234982502516	298.66314915763	310.344176401717	173.332734879643	1014.8477778805	1052.35569954459	534.857534642769	623.569206030144	378.488962878103	1240.52831904624	1173.94016794474	995.178532745845	802.979550508036
CAMTA2	1018.2190254021	1.42416126340986	0.319531713826119	4.45702633505997	8.31043972645084e-06	0.000175572039288199	589.643644960722	737.423318238942	579.727728144751	2592.38343260564	1657.72419560368	868.873545509856	503.69249525875	555.179142108668	811.824306777419	966.973837757952	1127.66976883713	1227.51288902167
PALM	874.52574714515	-0.616290762	0.138289321633773	-4.456531818	8.32962429068162e-06	0.000175740498493574	1283.96344187701	1131.28519348883	1185.22113309594	733.503839458186	767.269372912108	846.557820645891	869.631928139846	900.189965764138	789.032447897305	659.3517514	640.540336892471	687.761734209973
CNTN5	843.027590151789	-2.012290276	0.451673614054064	-4.455186696	8.3820220656628e-06	0.00017660830363082	420.625271160906	522.934682560691	361.890642417633	159.854510467226	24.6370899558934	137.493659645719	1676.17085061054	1964.05083439448	3002.01341249511	714.768965453831	748.127205297427	383.763957362008
RHPN2	432.890502190008	1.4038138925549	0.315200680622823	4.45371466134216	8.43972461369959e-06	0.000177585400059537	152.692735421425	115.78590067587	291.620614763723	542.591881243042	490.395409598258	444.874773094524	356.475482030723	505.891881586458	504.67687520254	591.493938184104	698.318469924762	499.868064554671
UBE4A	1819.99537741825	0.660221560065232	0.14832398806249	4.45121230011073	8.5386873493662e-06	0.000179426893952633	1224.42287837935	1261.30706555927	1247.29299085689	2068.06063827314	2101.19181480976	1732.70805637301	1814.97546308268	1876.63569309094	1444.56972235394	2508.47716040601	2196.56522993452	2363.73781589948
EPOP	386.766168465866	1.14644170517481	0.257628094661654	4.44998712846302	8.58754360498424e-06	0.000180115718729317	162.296052114596	279.025039333654	216.665918599554	429.323542397693	587.770574662027	441.275462632594	281.815425322223	282.704286768903	366.840395308513	501.016853949442	615.635969206138	476.824501295059
FNDC3B	2881.37335876593	0.795274537942759	0.178724622923056	4.44972004940325	8.59822934580686e-06	0.000180115718729317	1950.43362038311	2425.80952563544	1919.54292207929	4176.31326774947	4059.25386892338	2695.16367389304	2304.99780711311	2379.73772974218	2349.73211787849	3602.11891609249	3484.61912667164	3228.75772902955
TPBGL	16.0443977638065	5.69655073086829	1.28025967051013	4.44952759356892	8.60593731361687e-06	0.000180115718729317	1.92066333863428	0	0	49.3265346584583	32.8494532745245	22.3157248639648	5.25775047242954	8.36953480565831	9.76793952004916	18.0954168469324	18.9273194416127	25.7024359434139
UQCRC1	4951.07037779357	0.780855812097141	0.175561190779445	4.44777008307103	8.67663279782125e-06	0.000181353194318194	3479.28163793599	3392.90651570684	4418.81357230333	6321.10407104688	6886.6532400521	6190.09413242688	3398.60990537846	3377.572268	4997.92905442516	5496.48286725573	5534.74667461052	5918.65059414201
TMEM50B	1442.00668851048	0.718556650347271	0.161591770778393	4.44674036855935	8.71831032653742e-06	0.000181905193680234	983.379629380749	772.538714345558	763.60096717248	1452.39240938794	1211.91018687799	1480.75632403792	963.219886549092	920.648828622414	957.258072964818	2769.7297411336	2754.42306610837	2274.22243554483
CAPNS1	2934.17822120924	0.992233644045557	0.223156681369844	4.44635418466857	8.73399033192354e-06	0.000181905193680234	1474.10911240181	1804.17210807237	2637.46837127673	3231.80147447455	3987.68898857531	4543.76952714019	2355.47221164843	2356.48902194868	3244.04124726966	3141.81675004864	2994.50117060461	3438.80867104987
SSH2	2306.50130936364	0.824851250260535	0.185515785269317	4.44625910977376	8.73785473597959e-06	0.000181905193680234	1650.81013955616	1676.0483655212	1694.67883358678	3403.53089143363	2830.91895540813	2660.61029345851	1442.72672963467	1697.15566892516	2377.9506098253	2589.9065362172	2780.32360850216	2873.35508029476
HILPDA	650.923567356667	1.60696348029493	0.361690162602346	4.44292835816406	8.87427211255968e-06	0.000184500118881281	249.686234022456	349.255831546886	224.86408849251	1274.26881201017	842.353837539592	395.204288719893	802.332722092748	569.128366784765	1056.02279477865	617.506099901569	626.593890988125	803.865841402636
SFRP1	10359.935192288	-2.085463893	0.469730300433774	-4.43970485	9.00823343592078e-06	0.000187037175286747	13456.1673504717	13557.3900914328	19340.653944611	1471.57495064401	2744.1025431826	6704.79552848285	13616.522173498	15429.702388387	13842.255626523	8770.62235299756	8704.57459372692	6680.86076349843
GSTA4	459.635486140969	-1.55908356	0.351209083023366	-4.439189176	9.02984206309279e-06	0.00018723783621831	595.405634976625	667.192526025709	669.907596967268	113.268338845349	206.482277725582	334.735872959472	862.271077478445	831.373790695392	487.311649389119	194.525731104524	250.039851570778	303.111485953364
DDX41	1618.30543700325	0.952947868321772	0.214753071942191	4.43741204586026	9.10469051534973e-06	0.000188540460394481	997.784604420506	1342.92663488816	959.185877475861	2106.42572078528	2498.90483838347	1786.69771330196	1196.66400752496	1088.03952473558	1741.94921440877	1936.20960262177	1807.06091932028	1957.81658617246
NYNRIN	1479.5178629275	-1.364845867	0.30787927766637	-4.43305531	9.29070197204809e-06	0.000192036417124169	1478.91077074839	1617.20635042363	2144.4070105718	363.554829519748	558.440705666916	1110.02734645915	2513.20472582132	2660.5821198876	2281.35654123815	1000.90274434595	1096.78835290608	928.832857541304
ROGDI	1775.15984885792	-0.745186113	0.168104063078364	-4.432885796	9.29801228612173e-06	0.000192036417124169	2569.84754709266	2383.10161145172	2369.27109906431	1321.76843797758	1525.15318774578	1521.78846330392	1884.37776931875	1898.9544525727	1276.34409728642	1472.51454591913	1541.08227243025	1537.71470213183
ETF1	2127.25164008377	0.735680981367206	0.165988996025863	4.43210694070696	9.33167117347555e-06	0.000192477996467635	1417.4495439121	1292.62620262733	1848.10172729781	2576.85470873168	2528.23470737858	2481.36463245441	1842.31576553931	2115.63240920807	1715.90137568864	2351.27322654828	2479.47884685126	2877.78653476776
KLF5	138.331226193523	2.70427503707562	0.610214646560577	4.43167834845991	9.35024277949675e-06	0.000192607629187111	82.5885235612738	30.3700723084249	49.1890193577365	471.342442291935	488.049020078649	98.6211066568767	105.155009448591	124.613073773135	30.3891451734863	71.2507038347964	58.7743077397446	49.6322900976269
MYCBP2	1439.57805707887	0.781073070345173	0.176293676472367	4.4305223305477	9.40051116691028e-06	0.000193388993507199	843.171205660447	873.139578867216	849.096167484737	1190.23101222169	1594.37167857424	1624.00888042273	1589.94374286269	1465.59853930194	1114.63043189894	1998.4125980331	2077.02426504013	2055.30858457852
BAG3	2316.09844883134	1.08044697645626	0.244018060692823	4.42773364147157	9.5228395997293e-06	0.000195648798906103	1868.80542849115	1370.44951291767	1909.0024179312	4183.62090251369	3984.1694042959	2719.63898503416	1166.16905478487	1342.84536215229	1952.50257739649	2166.92616742016	2105.91333155627	3023.13824148224
BPNT1	705.716143025541	-0.789233881	0.178289615484393	-4.426695741	9.56875521039346e-06	0.000196334825494932	900.791105819475	987.027350023809	913.51035950082	527.063157369083	455.199566804125	635.638227576804	763.425368596769	852.762601865407	657.70792768331	622.029954113302	565.827233833473	587.610863120119
FAM200C	217.272787853333	-1.48435569	0.335659533073116	-4.422206266	9.7698119682627e-06	0.000200114927074101	427.347592846126	270.483456496909	275.224274977811	70.3359846055795	147.82253973536	130.295038721859	297.588676739512	275.264700274984	324.5126574	141.37044411666	150.422380825448	96.6057075114524
MIPEP	278.988817646152	1.30267470687713	0.294588560969118	4.42201388469287	9.77851710504983e-06	0.000200114927074101	150.772072082791	204.997988081868	175.675069134773	404.660275068464	558.440705666916	349.852976899577	157.732514172886	201.798783647539	105.276681493863	395.837243526647	323.756779922322	319.064722056173
CYC1	2913.94763046136	0.659659259105754	0.149193756583927	4.42149372875849	9.80209098723827e-06	0.000200335825705277	2308.6373330384	2282.50074693006	2755.75625116081	4051.17002241227	3933.72202962431	3619.46660051661	1780.27430996464	1690.64603074298	2087.0830774505	3250.38925113024	3217.64430507415	3990.08160749137
MPV17L	17.3038023405041	7.02613338139091	1.58943506822494	4.42052243709307	9.84625610206754e-06	0.000200976446166681	0	0	0	59.3745324592554	10.55875284	3.59931046192981	16.8248015117745	26.0385527287147	15.1945725867431	26.0121617174654	35.8622894683187	14.1806543136077
FEM1B	3783.70114719251	1.08433614412924	0.245353155260729	4.41949133679143	9.89334871130158e-06	0.000201675077241045	2548.72025036768	2459.02679222278	2734.67524286464	7544.21943970754	5754.52029684081	3119.88230840076	2953.80421541092	3186.93286433234	3394.90164652375	3588.54735345729	3686.84259228466	4432.340764
HADHA	4422.34364105305	0.717932920773665	0.162510773692494	4.41775584757324	9.97309846467379e-06	0.000203036742249645	2973.18684820586	3467.88263171827	3511.15904844033	5673.46494006824	5708.76570120843	4987.92443814233	4163.08682406971	3979.24882593466	5170.49598594602	3931.22930999607	4183.93377130385	5317.74536760289
DGKD	2112.79655764931	1.23232647388998	0.279210149484839	4.41361632506446	1.01658054937352e-05	0.000206691526484816	1513.48271084381	1490.98073739173	1292.96850883193	4644.91534700483	3445.67300954566	2008.41523775683	1071.52954628114	1062.9309203186	1868.93242816941	2379.54731537161	2161.69911517366	2412.48381510251
CEBPG	2012.2199617995	1.50778916604317	0.341697098478269	4.41264843265581	1.02113740026447e-05	0.000207349091794635	607.889946677748	673.835979343177	1478.01291498722	3716.84573194939	2557.56457637369	1570.01922349378	1004.23034023404	1040.61216083685	685.926419630119	3916.52678380794	3975.73325744611	2919.44220681398
DNAJA2	1964.38289959513	0.561383201500032	0.12727335904241	4.41084611676641	1.02967476214261e-05	0.000208812180741882	1660.41345624933	1554.5680762875	1469.81474509427	2585.07579784143	2231.41643314806	2099.11786139746	1750.83090731904	1903.6041941314	1843.96991606261	2157.87845899669	2078.02043974758	2237.88450886621
PEG10	11270.366392402	-0.96034027	0.217741439774623	-4.410461652	1.03150472795441e-05	0.000208913024746942	11025.5678954301	10703.5523592005	6610.06726797773	3522.27995635214	5979.77369072326	5064.94968202763	22049.953931275	22236.9240303224	19282.9979391904	9066.93480386608	9376.9925212579	10324.402631201
KPNB1	5000.02133193542	0.487849757029166	0.110661187557485	4.4084992019062	1.04089403964683e-05	0.000210542644716177	3891.26392407304	3960.44724197053	4022.9590831863	5100.7290654228	5469.43397020833	6079.23537019945	4919.15134200508	5224.44961535426	4585.50494135641	5426.36312697386	5609.45977766952	5711.2585248055
NFX1	969.811050521867	0.803776746240126	0.182685692867744	4.39977938952243	1.08360982993219e-05	0.000218900356881662	782.670310493467	557.101013907669	715.583114942309	1315.37425755889	1271.74311962802	1002.04803260126	842.291625683213	826.724049136693	980.049931844933	1040.48646869861	1134.64299178931	1169.01768997803
TRAPPC6A	427.985805109102	-1.260565491	0.286574274904505	-4.398739178	1.08881585925802e-05	0.000219668949932158	597.32629831526	838.0241828	609.00690633388	219.229042926481	285.08632663248	348.413252714805	442.702589778567	365.469686513746	663.134560750004	303.098232186118	208.200513857739	256.138068539539
WSB2	1318.06386790179	0.845220960191435	0.192174338332244	4.39819888298592	1.09152933490403e-05	0.000219933340025136	1054.44417291022	978.485767187065	1070.44675459455	2093.6373599479	1640.12627420662	1839.96750813852	811.796672943121	884.380844464561	1300.22128277988	1285.90555968514	1397.63311455698	1459.72110340699
TRAM1	2816.47891079735	0.608348186291933	0.138402457637457	4.39550132762448	1.10517388508257e-05	0.000222396737131636	1928.34599198881	2177.15455861021	1911.34475218633	2669.11359762991	3267.34740605538	3237.93969155206	2040.00718330266	2285.81295025646	2063.20589195705	4272.78030298192	4298.49386266098	3646.20074038638
H2BC5	222.653573196193	1.21912760966427	0.277480413581889	4.39356275250931	1.11507982214464e-05	0.000224102452460762	119.081126995325	98.7027350023809	138.197721052688	211.007953816738	245.197704799129	369.289253393998	198.742967857837	199.00893871232	171.48160490753	314.407867715451	301.840936358349	304.884067742565
PPAT	380.848524457246	-1.033198357	0.235239237627717	-4.392117434	1.12252036348199e-05	0.000225308952854593	484.007161335837	596.012669052839	475.493853791453	217.402134235427	218.214225323627	322.498217388911	439.54793949511	480.783277169483	371.181701761868	279.347997574519	326.745304044682	358.947812313195
KCNH7	375.843482673995	-1.886014676	0.429492878995583	-4.391259478	1.12695953647972e-05	0.000225910712197649	226.638273958844	275.228780295101	80.8105318019956	29.2305390568642	73.9112698676801	55.429381113719	1167.22060487936	864.851929918025	898.650435844523	305.360159291985	346.668798193748	186.121087866101
SSBP3	1305.51413890702	-0.935781487	0.213209491230325	-4.389023592	1.13860718391359e-05	0.000227954102363084	1477.95043907907	1628.59512753928	1732.15618166886	599.226050665716	820.063137103308	1107.86776018199	1747.67625703558	2003.10866348755	1620.39263371482	966.973837757952	1075.86868404956	886.290894600481
CTBS	427.06962605832	-1.075006903	0.244963207645768	-4.388442301	1.14165413591765e-05	0.000228272579523535	491.689814690374	551.40662534984	558.646719848579	317.882112243398	180.671993009885	259.870215351332	562.579300549961	666.772939517445	843.298778564244	234.109455457188	214.177562102459	243.729996015132
LRP12	983.425768134073	0.762058740218738	0.173713778913064	4.38686409901953	1.14996590057785e-05	0.000229641598184184	572.357674913014	694.715404055219	736.664123238482	1048.645589	1278.78228818685	1071.15479347031	896.97223059648	827.653997448433	1073.38802059207	1238.40509046194	1265.14187846569	1097.2281275154
ASL	248.188409804909	1.19986475041176	0.273530576688774	4.38658363147816	1.15144904398535e-05	0.000229645231724101	111.398473640788	160.391944378869	215.494751471988	377.256644702654	307.377027068765	430.477531246805	138.80461247214	148.79172987837	144.34843957406	291.788596656785	319.772081092509	332.35908547518
KCNMB1	123.472868784954	2.32653238384013	0.530595188870602	4.38475966733182	1.16113901046435e-05	0.000231283546734931	42.254593449954	44.6060437029991	90.1798688225169	312.401386170236	313.243000867787	259.870215351332	39.9589035904645	13.9492246760972	87.9114556804425	106.310573975728	71.7245789366375	99.2645801952539
CNGA1	69.7416874401162	-3.728097546	0.850345434552177	-4.384215396	1.16404554610363e-05	0.000231568248486301	61.4612268362968	149.952232022848	77.2970304193002	0	7.03916855882667	14.3972418477192	138.80461247214	195.28914546536	176.908237974224	6.78578131759966	8.96557236707968	0
DDIT4	3251.58003374264	1.25018207813211	0.285496532801364	4.37897464415768	1.1923900291381e-05	0.000236906287665004	1455.86281068478	1314.45469209901	1952.33560165111	5664.33039661297	3147.68154055533	2420.1763546016	3538.46606794508	2795.42462508987	2749.13231158717	5002.25179462388	5566.62426524903	3412.21994421185
UQCRFS1	2789.46860779159	0.70977394849116	0.162097633755493	4.37868173672281	1.19399349487909e-05	0.00023692458260411	2148.26194426244	2159.12232817708	2458.27980075926	3842.90243163212	3587.629575	3633.14398027195	1836.0064649724	1772.48148217608	2390.97452918537	2861.33778892119	3019.40553829095	3764.07742936824
MOCS1	358.63937499212	0.951534838833636	0.217402700564325	4.37683081380168	1.20417370949955e-05	0.000238611898678875	279.456515771287	272.381586016186	236.575759768161	610.18750281204	507.993330995325	408.881668475226	223.980170125498	232.487077934953	246.369141227907	489.707218420109	383.52726236952	412.125265989224
LRRC75A	270.03817490912	1.70216730170416	0.38893153969626	4.37652164448654	1.20588221766271e-05	0.000238611898678875	138.287760381668	58.8420150975732	163.963397859122	440.284994544017	457.545956323734	275.707181383823	131.443761810739	177.620127542304	271.331653334699	380.003753785581	426.362774790012	319.064722056173
ATP6V1D	1718.28868228599	1.03120119015585	0.235632892136725	4.37630409237389	1.20708582419362e-05	0.000238611898678875	1476.99010740976	1211.00663329844	1160.62662341707	3450.1170630555	2772.25921741791	1646.32460528669	1091.50899807637	1081.5298865534	1266.57615776637	1733.76712664671	1688.51612913334	2040.24163937031
ZNF737	339.25752280197	-1.441886357	0.329516184588337	-4.375767942	1.2100569694989e-05	0.000238611898678875	475.364176311983	376.778709576396	400.539157627283	77.6436193697955	179.49879825008	203.720972145227	494.228544408377	546.809607303009	561.113859096158	301.967268633185	269.963345719844	183.4622152
DNAJC13	1814.30359059442	0.563456862928967	0.12876780584638	4.37575882593799	1.21010754943675e-05	0.000238611898678875	1331.98002534287	1310.65843306046	1186.3923002235	1798.59160634268	1982.69914406951	1880.27978531213	1838.10956516137	2026.35737128105	1668.14700470173	2320.73721061908	2320.09089365873	2107.59974735994
AMIGO2	255.481462489723	2.24649115095554	0.513562946369711	4.37432483561286	1.21808884820805e-05	0.000239883929453636	24.9686234022456	94.9064759638278	173.332734879643	490.524983548002	518.552083833565	378.647460595016	179.81506615709	129.262815331834	60.7782903469726	290.657633103852	355.634370560827	368.6970122
E2F7	229.019722508153	2.00453661617667	0.458302105973108	4.37383243509315	1.22084101771478e-05	0.000240121717021225	64.3422218442482	76.8742455307005	104.233874353299	319.709020934452	344.919259382507	318.898906926981	237.650321353815	363.609789890266	103.106028267186	301.967268633185	383.52726236952	129.39847061167
CAMK2A	914.95361046157	-1.016997713	0.232533095592222	-4.373561149	1.22235985061838e-05	0.000240121717021225	1109.18307806129	1019.29555185151	962.699378858557	388.218096848978	451.679982524712	685.308711951435	1093.61209826534	1013.64365979639	1337.1223876334	1067.62959396901	1064.91076226758	786.140023510627
TSPEAR	191.450334898487	-1.96948265	0.450457187820481	-4.372186088	1.23008608607938e-05	0.000241337039867088	235.281258982699	256.247485102335	373.602313693284	45.6727172763503	36.3690375539378	136.773797553333	364.88788278661	255.735785728448	360.32843562848	76.9055215994628	60.7666571546512	94.8331257222515
LSM8	833.450797679042	-0.802935599	0.18369191194442	-4.371099359	1.2362251780334e-05	0.000242043532450566	986.2606244	851.311089395535	934.591367796993	436.631177161909	516.205694313956	634.198503392032	1137.77720223375	1138.25673356953	1325.18379488667	594.886828842904	720.234313488735	725.872242677794
PANK4	948.713460614908	0.925102670446182	0.211645434063398	4.37100225922696	1.23677513072789e-05	0.000242043532450566	601.167624992528	566.591661504052	757.745131534655	1488.01712886349	1233.02769255447	934.380995916978	805.487372376206	807.195134590157	1032.1456092852	992.985999475417	1162.535884	1003.28129268774
MOV10	742.990194335904	-0.940845889	0.215300481505858	-4.36992004	1.24292040526689e-05	0.000242942896171617	1076.53180130451	999.365191899107	824.501657805868	432.977359779801	594.809743220854	485.187050268138	912.745482013768	761.627667314906	1040.82822219191	642.387298066101	673.41410223843	471.506755927456
CUL7	2123.27237144579	-0.852270023	0.195084058938808	-4.368732265	1.24969860200898e-05	0.000243963577647482	2904.04296801502	2749.44060867209	2294.31640290014	1502.63239839193	1430.12441220162	1469.95839265213	2079.96608689313	1845.94739880353	3079.07160204216	2043.65114015043	2238.40456764756	1841.7124789798
RAP2B	397.814382633097	1.4261241729813	0.326558549832873	4.3671316329374	1.25888864086581e-05	0.000245451969331	196.867992210013	204.997988081868	386.485152096501	790.13800888086	865.817732735681	460.711739127015	298.640226833998	263.175372222367	274.587633174715	291.788596656785	293.871538698723	446.690610878642
IFT81	560.808201931005	-0.973421823	0.222924838915354	-4.366592023	1.26200132001138e-05	0.000245644413155168	709.685103625365	678.581303141369	672.249931222398	237.498129837022	396.539828813903	415.3604273	728.724215478734	754.188080820987	828.104205977501	482.921437102509	440.309220694358	385.536539151209
NACAD	291.161387138191	1.99489455923394	0.456872153103001	4.3664174883169	1.26300967723313e-05	0.000245644413155168	186.304343847525	77.8233102903388	174.503902007208	703.359846055795	857.60536941705	187.884006112736	192.433667290921	225.977439752774	197.529443627661	205.835366633856	256.016899815498	228.663050806924
ANKRD36C	143.466136698446	-1.814346206	0.415617870585689	-4.365419138	1.26879233180928e-05	0.000246463303512296	243.924244006553	167.984462455975	139.368888180253	29.2305390568642	57.4865432304178	69.8266229614383	258.681323243533	269.685010404545	168.225625067513	127.79888148146	69.7322295217309	119.649270771065
SLC16A1	6973.15436947448	0.795193813594846	0.182345303990752	4.36092290940037	1.29514995362058e-05	0.00025127191426926	4505.87619243601	5649.78251412667	4811.15456003765	9304.44596353808	9872.43390375441	6799.09746258541	6269.34166332499	6248.3227065798	8678.27160025701	6884.17514670486	7192.38138781281	7462.56933253605
PDIA6	5659.13457655543	0.911347036210451	0.209070868079131	4.3590340662168	1.30637777951427e-05	0.000253136935372876	2812.8114594299	2843.39801987628	3531.06888960894	4448.52266271652	4900.43451170317	7924.96177507705	2866.52555756859	2987.92392562002	3628.24686839159	10816.5354202539	11173.0955187962	9976.09030962301
TBC1D10C	45.0133532500757	-2.439169708	0.559753188448366	-4.35758073	1.31507997771224e-05	0.00025450856457552	89.3108452464938	78.7723750499771	48.0178522301713	13.7018151829051	5.86597379902223	19.436276494421	73.6085066140136	97.6445727326802	56.4369838936174	21.4883075057323	19.923494149066	15.9532361028087
BMI1	797.192484751264	1.05367749115547	0.241863536132878	4.3564958488682	1.32161198457144e-05	0.000255378024660596	419.664939491589	370.135256258928	621.889744737097	1217.6346425875	899.84038077001	809.844853934207	839.136975399755	966.216295897665	711.97425835025	963.580947099152	782.993320058292	963.398202430723
RAPGEF4	361.166856144382	1.48071390640059	0.339902199234997	4.3562939861324	1.32283079882881e-05	0.000255378024660596	148.851408744156	320.783888757738	217.837085727119	803.839824063765	725.034361559148	391.604978257963	155.629413983914	170.180541048386	215.97999605442	465.95698380851	405.443105933492	312.86068579397
GRIA3	382.236913144322	1.02279553309957	0.234805147598954	4.35593317931217	1.32501196319935e-05	0.000255484471526606	278.49618410197	327.427342075206	214.323584344423	456.727172763503	651.123091691467	562.212294153436	254.47512286559	305.952994562398	331.024617068333	430.897113667578	357.626719975734	416.556720462226
RHBDL1	79.3763359259769	-2.255675545	0.517915007307474	-4.355300606	1.32884430405644e-05	0.000255908640176766	198.788655548647	123.378418752976	113.60321137382	44.7592629308233	23.4638951960889	23.0355869563508	72.5569565195277	99.5044693561599	129.153866987317	70.1197402818632	24.9043676863325	29.2475995218159
CYTB	112533.749212416	1.02957514584473	0.236437774851696	4.35452899389921	1.33353330687684e-05	0.000256496541332532	56777.6892850371	59783.4873391344	75730.008802618	88712.8591288918	126140.727379414	177690.039022458	69598.9461037388	77311.2528964893	107406.092309234	174607.201010263	151438.47902705	185208.208244662
ARHGEF4	164.324905612315	-2.221303909	0.510350972048824	-4.352502554	1.34592303433991e-05	0.00025856237115579	221.836615612259	105.346188319849	272.881940722681	12.7883608373781	46.9277903921778	68.3868987766663	311.258827967829	272.474855339765	366.840395308513	114.227318846261	111.571567234769	67.3581079896366
ARHGAP10	448.246294051143	0.95398774553537	0.219322140072643	4.34971018073867	1.36317573403944e-05	0.000261556215505536	253.527560699724	317.936694478823	295.134116146419	654.946765742863	533.803615711023	490.22608491484	319.671228723716	291.073821574561	430.874665495502	566.612740019572	653.490608089364	571.65762701731
C1orf21	1930.55841934769	-0.563831716	0.129634990959939	-4.349379064	1.36523547755293e-05	0.000261631190050364	1884.17073520022	2148.68261582106	2327.10908247196	1361.96042918077	1389.06259560846	1548.4233607222	2870.73175794653	2615.94460092409	2825.10517452089	1461.20491038979	1358.7823009663	1375.52346841995
ZNF594	154.208761734619	-1.208365876	0.277875704130322	-4.348584127	1.37019258076504e-05	0.000262260548181596	289.059832464458	271.432521256547	235.404592640596	110.527975808768	131.397813098098	103.660141303578	176.660415873633	140.422195072712	108.53266133388	91.6080477875954	91.6480730857034	100.150871089854
ARHGAP6	235.893369572455	-1.566496782	0.360280529066073	-4.347991788	1.37389746899266e-05	0.000262648984438158	298.66314915763	223.030218514995	235.404592640596	50.2399890039853	79.7772436667023	124.536141982771	390.125085054272	413.826998724216	614.294863149758	105.179610422795	173.334399096874	122.308143454866
ANO4	257.59483162093	-1.897877636	0.436741922413157	-4.345535746	1.38936143160905e-05	0.000265281727185182	318.83011421329	276.177845054739	573.871892506926	80.3839824063765	64.5257117892445	167.008005433543	436.393289211652	376.629066254624	186.676177494273	190.00187689279	261.993948060217	158.646070133486
MTSS1	1116.94272191997	-1.363891664	0.31421472809613	-4.340635693	1.420711022386e-05	0.000270937542419987	1669.05644127319	1047.76749464066	812.789986530217	262.161397166251	513.859304794347	595.32595040319	1723.4906048624	2016.12793985191	2154.37332747751	1054.05803133381	889.584013755795	664.718170950361
DYNC1LI1	1390.9831273901	0.597595817902603	0.137692502377421	4.34007522257505	1.42433949843269e-05	0.000271299465096366	951.688684293283	1135.08145252738	1020.08656810925	1600.37201336331	1577.94695193698	1523.94804958108	1066.27179580871	1162.43538967476	1249.21093195295	1918.11418577484	1863.84287764512	1622.79862801348
TNFRSF21	596.211305171761	1.12172202863428	0.258724584321288	4.33558346060112	1.45374002070016e-05	0.000276475748607802	302.504475834898	350.204896306525	557.475552721013	706.100209092376	1031.23819386811	893.348856650978	450.063440439969	554.249193796928	395.058887255322	607.32742792517	591.727776227259	715.236751942588
MUL1	1009.44885387926	0.924069633756535	0.213145850840917	4.33538645069014	1.45504269329827e-05	0.000276475748607802	799.956280541176	454.602019866735	816.303487912912	1414.94078122133	1220.12255019662	1291.43259374042	770.786219258171	700.251078740078	820.50691968413	1276.85785126167	1241.23368548681	1306.39277864111
BCKDK	1364.41194939686	0.791686999749799	0.182622078065425	4.3351111110792	1.45686516412608e-05	0.000276486904513807	1054.44417291022	750.710224873878	1198.10397149915	1648.78509367625	1797.33437202041	1749.98474659027	1047.34389410796	1060.14107538339	1184.09133515263	1445.37142064873	1667.59646027682	1769.03662562256
NR4A1	912.156184916198	1.75357660653803	0.404607706994162	4.3340168173399	1.46412982624735e-05	0.000277529614948651	621.334590048188	292.31194596859	623.060911864662	2638.05614988199	1687.05406459879	855.916027846908	299.691776928484	242.716509364091	371.181701761868	765.662325335828	826.825007186237	1722.06320820873
SPP1	29.8260279973655	4.24765648945441	0.980227900459291	4.33333563293205	1.46866941953697e-05	0.000278053886722966	9.60331669317138	0	2.34233425513031	116.00870188193	89.1628017451379	23.7554490487367	6.30930056691545	18.5989662347962	6.51195968003278	16.9644532939992	35.8622894683187	32.7927631002178
BCL2L2	1469.87293676993	1.09759212772975	0.253336651762226	4.33254375193965	1.47396359489408e-05	0.000278719581586968	1201.37491831574	678.581303141369	895.942852587343	2543.05689794719	2026.10735018228	1372.77701018003	1167.22060487936	880.661051217602	1047.34018187194	1798.23204916391	2216.48872408359	1810.69229766878
ZNF704	2310.41653286033	-1.12985911	0.260831408492809	-4.331760183	1.47922010872745e-05	0.000279376559330259	3209.42843885787	3272.37529123278	2464.13563639708	942.68488458387	1168.50198076523	1974.58171941469	2918.0515121984	2740.55767469723	3994.00193708677	1802.75590337564	1866.83140176748	1371.09201394694
SEMA6D	1727.96687468984	-1.049952423	0.242649452307554	-4.32703397	1.51130660913178e-05	0.000285093169732247	2204.92151275215	2405.87916568303	1370.26553925123	916.194708563587	1057.04847858381	917.104305699715	2287.12145550685	2213.27698194075	2819.67854145419	1757.51736125831	1728.36311743147	1058.23132815297
HAGHL	487.239834650245	1.26130666134465	0.29157369930861	4.32585882861007	1.51938711265861e-05	0.000286272985312938	413.902949475686	248.654967025229	276.395442105376	1044.07831693737	716.821998240516	491.665809099612	246.062722109703	202.728731959279	277.843613014732	669.5304233	616.632143913592	642.560898585349
TESK1	805.358151794642	0.91997923349772	0.212766255358879	4.32389634317701	1.53297346296698e-05	0.000288486098505046	635.739565087945	574.184179581158	580.898895272317	1414.94078122133	1119.22780085344	855.916027846908	493.176994313891	608.186195877837	436.301298562196	1083.46308371008	917.476905564488	944.786093644113
SUCLG1	1885.31558701387	0.646228795942267	0.149516037857667	4.3221369774221	1.54525200573561e-05	0.000290448086833471	1636.4051645164	1516.60548590197	1666.57082252521	2796.99720600369	2568.12332921193	2179.02255365231	1385.94302453243	1147.55621668693	1474.95886752742	2001.8054886919	2041.16197557181	2208.6369093444
NAMPT	2626.92360141756	1.35287966253657	0.313244971942234	4.31891900498265	1.56795307795667e-05	0.000294362065270045	1922.58400197291	1820.30620898622	1155.94195490681	5761.15655723883	4813.61809947764	1942.18792525732	1493.20113416999	1386.55293280406	2000.2569483834	3018.54172277892	3127.98858140336	3080.74714963127
BBS4	513.841299016384	-0.78119559	0.180954861219321	-4.31707435	1.58110911942543e-05	0.000296476872680779	541.627061494866	599.808928091392	603.151070696054	346.199196954735	292.125495191307	374.328288	900.126880879938	811.844876148856	714.144911576928	347.205810750516	297.856237528536	337.676830842783
MMP11	291.990103143971	-1.175438058	0.272348458820005	-4.31593431	1.58929240603646e-05	0.00029765528980917	691.438801908339	424.23194755831	440.358839964498	228.363586381752	184.191577289298	274.987319291437	225.031720219984	203.658680271019	272.416979948038	168.513569387058	183.296146171407	207.392069336513
ZNF738	430.080190256747	-1.152439126	0.267179799455024	-4.313346772	1.60801599823986e-05	0.000300802610840192	633.818901749311	469.787056020948	706.213777921788	296.872662296277	175.979213970667	338.335183421402	425.877788266793	472.413742363824	527.468734082655	408.277842608913	381.534912954613	324.382467423776
SERPINF1	358.106544229952	-1.449217051	0.33615700579184	-4.311131482	1.62421286746812e-05	0.000303470332663053	773.066993800296	651.058425111859	477.836188046583	236.584675491495	310.896611348178	151.171039401052	503.69249525875	355.240255084608	358.157782401803	227.323674139589	133.487410798742	118.762979876464
CAMSAP2	2103.27501108706	0.719117435772065	0.166915596470273	4.3082698739907	1.64536548802616e-05	0.000306706006425055	1658.4927929107	1354.31541200382	1461.61657520131	2965.07280558066	2457.84302179031	1945.06737362687	1984.27502829491	2017.98783647539	1824.43403702252	2571.81111937027	2528.29140751647	2470.09272325154
KDR	701.675342393744	-1.190118039	0.276241038257592	-4.308259361	1.64544368080806e-05	0.000306706006425055	612.691605024334	806.705045692536	753.060463024394	201.873410361468	387.154270735467	363.530356654911	1610.97474475241	1572.54259515202	1124.39837141899	361.908336938649	381.534912954613	243.729996015132
PWWP3A	864.393451444141	-0.966650704	0.224425763645397	-4.307218068	1.65320608200081e-05	0.000307786918544474	1178.32695825213	894.968068338896	1201.61747288185	422.015907633477	516.205694313956	734.979196326067	1153.55045365104	1149.41611331041	1067.96138752538	583.577193313571	769.046874153946	701.05609762898
SCART1	35.5852320255263	-2.871470997	0.666860384391023	-4.305955286	1.66266642147138e-05	0.000309181006203859	32.6512767567827	90.1611521656364	58.5583563782577	8.22108910974306	7.03916855882667	9.3582072010175	54.6806049132672	32.5481909108934	64.034270186989	37.3217972467981	12.9502711968929	19.4983996812106
RELL1	252.27665651645	1.21563141103553	0.282383182185303	4.30490017722732	1.67061048210332e-05	0.000310231801216005	154.613398760059	195.507340485485	165.134564986687	373.602827320546	537.323199990436	288.664699046771	133.54686199971	168.320644424906	126.983213760639	337.027138774117	270.959520427297	275.63646822075
TOR1AIP1	801.49934598605	0.907962985215502	0.21092463430136	4.30467967017187	1.67227527448025e-05	0.000310231801216005	491.689814690374	407.148781884821	675.763432605094	1061.43394950238	1013.64027247104	876.792028526101	684.559111510326	730.939373027492	590.417677656305	1130.96355293328	1055.9451899005	898.698967124888
SLC4A3	5452.2169129344	1.26094762510347	0.292996265453616	4.3036303659068	1.68021903711551e-05	0.000311337040494359	3577.23546820634	3763.99083672541	2820.17044317689	10593.3300450767	8918.6265640334	4843.23215757275	1956.93472583828	1989.15943881146	3736.77952972547	8631.51383598677	8470.4735374754	6125.15637258392
ANKRD18A	536.591871014484	-0.972332709	0.225991457856541	-4.302519744	1.68866617564351e-05	0.000312275443743804	634.779233418628	752.608354393154	484.863190811974	271.295940621521	342.572869862898	341.214631790946	758.16761812434	823.004255889733	630.57476234984	531.55286987864	473.182986040317	395.285738991814
PPM1H	222.484323577873	1.12590445183086	0.261689697255855	4.30244088184359	1.68926751910402e-05	0.000312275443743804	145.010082066888	118.633094954785	165.134564986687	236.584675491495	361.343986019769	336.89545923663	114.618960298964	105.084159226599	113.959294400574	298.574377974385	300.844761650896	373.128466626802
CTNNBIP1	895.130058263933	-1.084076144	0.251983677899421	-4.302168111	1.69134903730508e-05	0.000312291961234328	1329.09903033492	1455.86534128512	931.077866414298	443.025357580598	530.28403143161	778.170921869224	983.199338344324	971.795985768103	1112.45977867227	866.31808154689	765.062175324133	575.202790595712
TMEM44	387.051362716545	-1.149900007	0.267319180324809	-4.30159933	1.69569728445345e-05	0.00031272647801285	486.888156343789	685.224756458837	442.701174219628	176.296688686712	287.432716152089	264.909249998034	426.929338361279	346.87072027895	411.338786455404	385.658571550247	297.856237528536	432.509956565035
DLST	2885.43463277738	0.565131610958923	0.131397589131511	4.30092830998067	1.70084083416287e-05	0.000312994867106491	2720.61961917545	2247.38535082344	2157.28984897501	3754.29736	3426.90189338879	3363.19569562721	2418.56521731759	2255.12465596904	2345.39081142514	3049.07773870811	3422.85629480953	3464.51110699328
CSDC2	413.630658595161	1.50729341859497	0.350460931955868	4.3008885760333	1.70114587123457e-05	0.000312994867106491	253.527560699724	314.14043544027	320.899792952852	1226.76918604277	909.225938848445	390.885116165577	144.062362944569	105.084159226599	174.737584747546	346.074847197583	369.580816465174	408.580102410822
NQO1	71.7454333688343	2.12295273847355	0.493888612934214	4.298444392	1.72001041034011e-05	0.000316094761928388	33.6116084260998	15.1850361542124	44.5043508474759	160.767964812753	117.319475980445	125.975866167543	62.0414555746686	27.8984493521944	71.6315564803605	70.1197402818632	62.7590065695578	69.1306897788375
MAGED2	5585.97219711641	-0.638489879	0.148550647571232	-4.298129218	1.72245742574335e-05	0.000316173801006473	6297.85508738179	7000.30166709194	7192.13733037761	3770.73953833548	4142.5506968695	5245.6350672165	6618.45629469431	6239.0232234624	5638.27175629504	4630.16478570884	4968.91944077705	5287.61147718647
CCDC47	1549.41909189407	0.815512275244077	0.189794724939944	4.29681212426809	1.73271930279588e-05	0.000317685471235417	1050.60284623295	791.520009538324	1321.07651989349	2093.6373599479	1798.50756678022	1671.5197785202	1206.12795837534	1338.19562059359	1427.20449654052	1890.97106050444	2003.30733668858	2000.35854911329
ENOSF1	631.7760291	-0.912945561	0.212507933189986	-4.29605402	1.73865231266483e-05	0.000318400860436143	1025.6342228307	680.479432660645	700.357942283962	365.381738210802	443.467619206081	469.350084235647	757.116068029854	733.729217962712	586.07637120295	589.232011078237	629.582415110484	600.905226539126
UAP1L1	1078.49235437717	1.54184626039875	0.359182978232209	4.2926484656574	1.76554418138552e-05	0.000322948314905477	538.746066486914	781.080297182303	456.75517975041	2485.50927417898	1709.34476503508	980.45216982968	332.289829857547	291.073821574561	691.353052696813	1625.19462556512	1779.16802751159	1270.94114285709
TMEM98	1209.3715643311	-0.836738666	0.19494246999817	-4.292233839	1.7688452025048e-05	0.00032317502790752	1600.87289275167	1546.02649345075	1791.88570517469	677.783124381039	1081.6855685397	1006.36720515557	1482.68563322513	1488.84724709544	1171.06741579256	869.71097220569	842.76380250549	952.762711695517
TPI1	21822.1721152505	0.85369073207204	0.198916454937931	4.29170493883184	1.77306454022125e-05	0.000323359889519178	12514.0819828716	14999.968526083	18021.9197589726	26730.4145131568	26550.5706091344	29004.6834264152	16769.0693567668	15016.8053379745	25232.7584335137	24557.7425883932	23763.7476462984	28704.3032034258
SBNO1	1313.29335112976	0.733290908002692	0.170866952340897	4.29159002344526	1.77398255286102e-05	0.000323359889519178	1009.30858445231	886.426485502152	823.330490678303	1562.00693085118	1648.33863752525	1313.74831860438	1344.93257084748	1191.2637873387	971.367318938222	1627.45655267099	1801.08387107556	1580.25666507266
XYLT2	1205.40187571256	-0.890953655	0.207621551261892	-4.291238793	1.77679119956043e-05	0.000323485112926488	1455.86281068478	1599.1741199905	1396.03121605766	620.235500612837	901.013575529814	879.671476895645	1473.22168237476	1343.77531046403	2113.13091617064	849.353628252891	912.496032027221	920.8562395
BMP2K	998.302980595125	0.74550689810761	0.173742425868828	4.2908742316655	1.77971092807708e-05	0.000323485112926488	807.638933895713	776.334973384111	739.006457493612	1395.75823996527	1413.69968556436	1088.43148368757	634.084706975003	718.850044974875	832.445512430856	1075.54633883955	1167.51675713527	1330.32263279532
ERI2	252.98925569764	-1.133445014	0.264161292052602	-4.290730882	1.78086024786654e-05	0.000323485112926488	360.124375993927	388.167486692056	303.332286039375	123.316336646146	190.05755108832	167.008005433543	321.774328912688	332.921495602853	294.123512214814	220.537892821989	196.2464174	138.261379557675
SBK1	378.029498344059	-1.174181357	0.274126098088071	-4.283362164	1.84090158602016e-05	0.000334004320167269	498.412136375594	326.478277315568	648.826588671095	183.604323450928	200.61630392656	267.068836275192	495.280094502863	570.058315096505	606.697576856387	219.406929269056	261.993948060217	257.91065032874
COX10	639.377901447124	1.22943083167562	0.287058194186366	4.2828626967445	1.84504033942656e-05	0.000334368235385559	382.212004388221	463.14360270348	430.989502943977	1316.28771190442	1071.12681570146	606.843743881366	312.310378062315	417.546791971176	527.468734082655	828.996284300092	710.272566414202	605.336681012128
RND3	1173.99268512128	0.957007413590462	0.223566588044183	4.28063702167038	1.86359103035614e-05	0.000337153894209242	879.663809094498	823.788211366025	1175.85179607541	2398.73111135392	1675.32211700075	1513.15011819529	642.49710773089	689.091698999201	684.84109301678	979.414436840218	1184.45172716197	1441.10899462038
ETNK1	793.593170240718	-0.990659384	0.231435269770867	-4.280503075	1.86471310461478e-05	0.000337153894209242	1206.17657666232	1016.4483575726	1167.65362618246	631.196952759161	689.838518765014	388.005667796033	1089.4058978874	1133.60699201083	866.090637444359	432.028077220512	389.50431061424	513.162427973678
POLR3GL	529.992502077664	-0.887306891	0.207315817094172	-4.279976817	1.86912782095164e-05	0.000337562761765414	696.240460254925	926.287205406959	666.394095584573	426.583179361112	432.90886636784	379.367322687402	759.219168218826	547.739555614749	716.315564803605	245.419090986521	270.959520427297	292.475995218159
DDT	1045.50232283506	0.989888899888855	0.231318718698569	4.27932899446317	1.87457600201333e-05	0.000338000674141263	595.405634976625	762.099001989537	757.745131534655	1445.99822896925	1146.21128032894	1606.01232811308	714.002514155932	597.956764448699	969.196665711545	1162.63053241541	1161.53970889055	1627.23008248648
PLEKHH3	824.01120906182	-0.905936375	0.211708136422328	-4.279175995	1.87586493048545e-05	0.000338000674141263	1225.38321004867	832.32979420277	1321.07651989349	682.350396108674	503.300551956107	615.482088989997	844.394725872184	839.74332550105	1053.85214155197	665.006569124767	688.356722850229	616.858462641935
KLHL22	663.52655243836	-0.641393559	0.150308584409916	-4.267178496	1.97960765033798e-05	0.000356158142896209	761.54301376849	780.131232422665	820.988156423173	462.207898836665	500.954162436498	549.974638582875	758.16761812434	687.231802375721	802.05636725737	625.422844772102	637.551812770111	576.089081490313
MPV17L2	356.63362312357	1.00515789931698	0.23557660254821	4.2667985209239	1.98298094019287e-05	0.000356158142896209	215.114293927039	190.762016687294	296.305283273984	496.919163966691	425.869697809014	483.02746399098	198.742967857837	170.180541048386	220.321302507776	437.682894985178	574.792806200553	569.885045228109
CYCS	8125.20846258408	1.09688031296754	0.257076578266213	4.26674542023692	1.98345278609588e-05	0.000356158142896209	5409.54829326344	5096.47775925755	6365.29333831661	15205.3610356425	11830.495957868	9050.10622547631	4104.2000187785	4240.56430153354	7773.10920473246	8499.19110029358	8299.13148779343	11629.0228280529
EPC2	537.081075754035	0.961633823771673	0.225461505748955	4.26517963932355	1.99741427019027e-05	0.000358254760863875	341.878074276901	261.941873660165	387.656319224066	705.186754746849	667.54781832873	557.173259506734	467.939792046229	543.08981405605	360.32843562848	804.11508613556	659.467656334083	688.648025104574
ZEB1	1548.40279249607	0.648706958292799	0.152128679279224	4.26419897527758	2.00620609260407e-05	0.000359420419516131	1112.06407306925	1097.11886214185	1020.08656810925	1905.46576476934	1782.08284014295	1379.2557690115	1485.84028350859	1525.11523125329	1612.79534742145	1860.43504457524	2026.21935496001	1774.35437099016
C1orf198	4281.27544703228	-0.805063235	0.188940375936192	-4.260938041	2.03570668859296e-05	0.000364289247150493	5517.10544022695	6926.27461584015	4552.32662484575	2970.55353165382	2995.16622178075	3760.55957062426	4435.43829854156	4327.97944283708	6024.64803064366	3286.5800848241	3348.14319175054	3230.53031081875
SCN9A	15.8390969777979	7.04748339281184	1.65438535169143	4.25988019393823	2.04536508186928e-05	0.000365298239548053	0.960331669317138	0	0	76.7301650242685	64.5257117892445	4.31917255431577	12.6186011338309	13.0192763643574	7.59728629337157	0	4.98087353726649	5.31774536760289
PNPLA8	1136.50674944846	0.934151300318799	0.219294113366974	4.25981019725578	2.04600570504715e-05	0.000365298239548053	878.703477425181	687.122885978113	839.726830464215	1974.88829502939	1301.07298862313	1319.50721534347	669.837410187524	832.303739007132	875.858576964408	1209.00003808567	1344.83585506195	1705.22368121133
TRAM2	1093.77164633123	0.737479139110055	0.173337648483301	4.25458142280673	2.09440438096234e-05	0.000373437634204146	926.720060891038	863.648931270833	754.231630151959	1344.60479661575	1376.15745325061	1522.50832539631	757.116068029854	735.589114586191	952.916766511463	1378.64457102566	1418.5527834135	1094.56925483159
NIPAL1	262.047227732246	-1.254297014	0.294825367801695	-4.254372761	2.09635824253412e-05	0.000373437634204146	337.076415930315	409.046911404098	226.035255620075	151.633421357483	137.26378689712	119.49710733607	385.918884676328	437.075706517712	520.956774402622	177.561277810524	133.487410798742	109.013780035859
LOC102724023	1855.96046576183	0.761968324969439	0.179133397003475	4.25363632753894	2.10326790155368e-05	0.000374243219350232	1053.4838412409	1361.90793008093	1698.19233496947	2026.0417383789	2434.37912659422	2511.59884033462	1255.55081281617	1218.23228837915	1263.32017792636	2373.89249760695	2418.71218969661	2656.21381111764
EIF4E3	257.432503688471	1.3690183031153	0.321923623644036	4.25261833107682	2.11285506682807e-05	0.000375522857455747	160.375388775962	144.257843465018	210.810082961728	576.389692027541	498.60777291689	256.270904889402	170.351115306717	214.818060011897	240.942508161213	222.799819927856	185.288495586313	208.278360231113
DNAJB6	2598.14681300382	0.698642953060897	0.164331156435652	4.25143331437864	2.12406757749681e-05	0.000377088146600679	1968.67992210013	2096.48405404096	1791.88570517469	3780.78753613628	3196.95572046712	2531.75497892143	2188.27574662518	2382.5275746774	1931.88137174306	3155.38831268384	3106.07273783938	3047.06809563645
SFT2D3	27.0017048835842	-5.679547113	1.33619426267272	-4.250539964	2.13255779403231e-05	0.000378167149086544	144.049750397571	45.5551084626373	126.486049777037	0	0	5.75889673908769	0	0	2.17065322667759	0	0	0
PLP2	1238.25154030374	1.29420369704884	0.304521443693805	4.24995915345178	2.1380950171431e-05	0.000378720649590229	854.695185692252	736.474253479304	928.735532159167	2855.45828411742	2283.03700257945	1042.36030977487	710.847863872474	716.060200039655	1041.91354880524	1170.54727728594	1044.98726811851	1473.9017577206
CHPT1	587.980026727735	1.10473179935787	0.260399663799171	4.24244710319549	2.2109566413436e-05	0.000391184608461651	447.514557901786	280.92316885293	467.295683898497	1072.39540164871	781.347710029761	716.262781924032	325.980529290632	401.737670671599	462.349137282327	703.459329924498	575.788980908006	820.705368400045
CDIN1	2123.86886157219	1.21343622944108	0.286172784683484	4.24022232157112	2.23298512459608e-05	0.000394636694624218	1298.36841691677	1588.73440763448	981.438052899599	3748.81663404283	3736.62530997716	1490.11453123894	1680.37705098848	1613.46032086857	1733.26660150206	2744.84854296906	2460.55152740965	2409.82494241871
NPY1R	291.806449490586	2.08430048004257	0.492114836752818	4.23539451440982	2.28150787890815e-05	0.000402758080064911	117.160463656691	18.9812951927656	114.774378501385	327.016655698668	361.343986019769	373.608425948314	169.299565212231	166.460747801426	278.928939628071	694.411621501032	558.8540109	320.837303845374
BTAF1	3612.42983105943	-0.830680683	0.196161234590065	-4.234683194	2.28874139171968e-05	0.000403580540569153	4208.1733749477	4555.51084626373	3285.12379282026	2633.48887815436	2448.45746371188	1695.99508966133	5145.23461231955	4702.74861246823	6246.05465976477	2989.13667040265	2861.01375980587	2578.2202123928
CPXM1	771.67323622966	-1.379054457	0.325714739631925	-4.233933221	2.29639161098186e-05	0.000404474549367997	930.561387568306	971.842313869597	1336.30169255184	225.62322334517	321.455364186418	695.386781244839	1116.74620034403	1160.57549305129	1036.48691573855	465.95698380851	532.953468487515	466.189010559853
SARDH	104.628087476485	-2.178749682	0.514623424657342	-4.233677633	2.29900432439466e-05	0.000404480266994509	141.168755389619	278.075974574015	89.0087016949517	31.0574477479182	41.0618165931556	40.3122771736138	186.124366724006	144.141988319671	119.385927467268	98.3938291051951	55.7857836173847	31.0201813110168
SPECC1L	1827.82150713421	0.515977880876941	0.121889062119788	4.23317623340032	2.3041380460487e-05	0.000404929013563447	1325.25770365765	1405.56490902429	1345.67102957236	1905.46576476934	1983.87233882932	1940.74820107255	1950.62542527136	1978.00005907058	1815.75142411581	2092.28257292656	2308.13679716929	1882.48186013142
CCDC194	14.8009719413093	-6.061748816	1.43225042510607	-4.232324676	2.3128819637233e-05	0.000406010500149233	29.7702817488313	16.1341009138507	19.9098411686076	0	0	0.719862092385962	37.8558034014927	17.6690179230564	37.9864314668579	3.39289065879983	7.96939765962639	6.20403626220337
FAM171A2	448.475881603917	-1.474757193	0.348483604560818	-4.231927051	2.31697563785122e-05	0.000406274162180713	631.898238410677	546.661301551648	680.448101115355	140.671969211159	151.342124014774	374.328288	706.64166349453	574.708056655204	456.922504215633	291.788596656785	428.355124204918	397.944611675616
TMEM260	394.859075356001	-0.821710446	0.194213087346752	-4.230973604	2.3268197895699e-05	0.000407544435992153	565.635353227794	461.245473184203	473.151519536322	306.920660097074	265.142015715805	276.427043476209	430.083988644737	498.452295092539	571.967125229545	316.669794821318	289.88683986891	282.726795377553
VPS26C	1059.41839231753	0.873327271812806	0.206458128358135	4.23004547584524	2.33644074579246e-05	0.000408772825123243	886.386130779718	758.302742950984	728.465953345526	1836.95668885481	1435.99038600064	1076.9136902094	804.43582228172	754.188080820987	973.5379722	1102.68946410994	1159.54735947564	1195.60641681605
B4GALNT3	3567.80828598505	1.09576723354708	0.259203389810216	4.22744175664283	2.36363330780545e-05	0.000413069294684038	2895.39998299117	2763.67658006667	2513.32465575482	7543.30598536202	5450.66285405146	4473.94290417875	1261.86011338309	1237.76120292569	2415.93704129216	4142.71949439459	4638.18943790256	3476.91917951769
SLC27A6	1097.25431796674	-1.326194884	0.31386391275419	-4.225381862	2.38535938690353e-05	0.000416401934845208	1864.96410181388	1604.86850854833	2180.71319152632	592.831870247027	800.118826186632	860.235200401224	722.414914911819	908.559500569796	1532.48117803438	903.639878793688	784.985669473199	411.238975094623
PRR36	365.590312020723	-1.246933795	0.295140585343908	-4.224880808	2.39067275916969e-05	0.000416641445813278	559.873363211891	505.851516887202	374.773480820849	136.104697483524	238.158536240303	233.235317933052	426.929338361279	489.152811975141	710.888931736911	200.18054886919	254.024550400591	257.91065032874
SP3	1733.72445680068	-0.573682481	0.135793756345679	-4.224660225	2.39301546862931e-05	0.000416641445813278	1884.17073520022	1813.66275566875	2153.77634759232	1208.50009913223	1355.03994757413	1367.01811344094	2294.48230616825	2365.78850506608	1978.55041611663	1482.69321789553	1512.19320591411	1388.81783183895
HK2	8689.5729513739	2.13271103051337	0.504843267767619	4.22450127926647	2.39470491629091e-05	0.000416641445813278	3978.6541059809	5160.06509815332	1989.8129497332	26148.5440950561	15849.8612049581	6807.73580769404	3886.52914921992	2835.41240249469	6524.98359939284	9384.73556224033	10322.3623186311	11386.1791229324
AKIRIN1	3222.70282662809	0.590555082856713	0.139856551256479	4.22257718749057	2.41524645128096e-05	0.000419749483040803	3149.88787536021	2599.48837664924	2611.70269447029	4725.2993294112	4290.37323660486	3578.43446125061	2412.25591675067	2464.3630261105	2576.5653800663	3443.78401868183	3369.06286060705	3451.21674357427
GORAB	426.682458197259	1.07265594155057	0.254135473456284	4.22080367987306	2.43432873877602e-05	0.000422597312392612	335.155752591681	249.604031784867	322.070960080417	782.830374116644	688.66532400521	436.956290078279	255.526672960076	254.805837416708	307.147431574879	444.468676302778	472.186811332863	570.77133612271
TMEM43	742.011072824038	0.86810630943725	0.205714896254249	4.21994870203435	2.44357914343768e-05	0.000423420158027127	535.865071478963	574.184179581158	591.439399420403	1154.60629274614	1147.38447508875	805.525681379891	501.589395069778	685.371905752241	749.960689817108	702.328366371565	696.326120509855	759.551296672612
MFAP2	1469.07760470189	-1.521753251	0.36061644797165	-4.219866452	2.44447080259346e-05	0.000423420158027127	2125.21398419883	1263.20519507855	2905.66564348915	403.746820722937	564.306679465938	1221.60597077898	2068.39903585378	1777.13122373478	1425.03384331384	1506.44345250712	1333.87793327997	1034.30147399876
GZF1	667.042229158618	0.871963295110325	0.2067026363409	4.21844302784923	2.45995109479394e-05	0.000425631273311147	539.706398156231	338.816119190865	361.890642417633	754.513289405307	776.654930990543	740.738093065154	397.485935715673	481.713225481223	493.823609069152	1143.40415201554	982.228261548952	993.532092847139
CDC42EP5	195.545233560023	-2.163560996	0.51298375960842	-4.217601347	2.46914852458013e-05	0.000426751623719053	325.55243589851	279.025039333654	463.782182515801	53.8938063860934	37.5422323137423	145.412142661964	386.970434770814	300.373304691959	119.385927467268	104.048646869861	66.743705399371	63.8129444112346
ST3GAL6	1223.97575182709	1.07552365365767	0.255026755424209	4.21729732579885	2.47247874490023e-05	0.000426856572742908	1060.20616292612	727.932670642559	865.492507270649	2411.5194721913	1888.84356328516	1293.59218001757	625.672306219115	593.3070229	912.759681817927	1221.44063716794	1598.86040546254	1488.08241203421
CLUH	2047.5692149679	0.866423008030101	0.205675858008073	4.21256542416414	2.52486549321441e-05	0.000435421248312751	1895.69471523203	1852.57441081392	1355.04036659288	3819.15261864841	3260.30823749656	2229.41290011932	1089.4058978874	1021.08324629031	1126.56902464567	2122.81858885576	2502.39086512269	2296.37970790985
RFK	713.480347819761	0.830790261255188	0.197259439127189	4.21166289902868	2.5349764845901e-05	0.000436463374547077	589.643644960722	382.473098134226	464.953349643366	832.156908775103	800.118826186632	922.863202438803	527.878147431926	474.273638987304	575.223105069562	873.10386286449	1028.0522980918	1091.02409125319
ARHGAP5	3800.96486588447	0.583052604451651	0.138442017022696	4.21152925239501	2.53647699803768e-05	0.000436463374547077	2606.34015052671	2411.57355424086	2532.06332979586	4251.21652408269	3978.30343049688	3083.88920378146	3864.44659723571	4283.34192387357	4233.85911863464	4756.83270363736	4777.65389694602	4832.05795736182
SPIRE1	1133.63730737474	0.891712687529324	0.211811028208259	4.20994456744038	2.55433352006897e-05	0.000439054081804837	897.910110811524	788.672815259409	777.654972703262	2009.59956015941	1489.95734495165	1074.75410393224	952.704385604233	1048.05174733077	989.817871364982	1258.76243441474	1228.28341428992	1087.47892767479
SRPX	1626.6969384421	-1.130245472	0.268498298967416	-4.209507011	2.55928500833718e-05	0.000439423349295658	1710.35070305382	1666.55771792482	3210.16909665609	728.936567730551	973.75165063769	1304.39011140336	1661.44914928774	2001.24876686408	2155.45865409085	1344.71566443767	1477.32709115324	1286.0080880653
JAM3	750.649091802846	-1.190772774	0.282957376469899	-4.208311474	2.57286058405408e-05	0.000440953190727056	863.338170716107	876.935837905769	1159.4554562895	229.277040727279	455.199566804125	584.528019017401	950.601285415261	906.699603946317	1042.99887541858	721.554746771431	621.613017450858	595.587481171523
TLN1	7699.68733079449	0.685149366497528	0.162811879123823	4.20822712804914	2.57382093337111e-05	0.000440953190727056	6215.26656382051	6192.64755663976	6188.44710205427	8941.80458836386	10462.550867936	10496.3091690797	5525.89574652345	5391.84031146743	8040.0995516138	7907.69716210947	8854.99697455237	8178.69237537324
CHCHD10	2168.34620221986	0.669879026824754	0.159201489664445	4.20774345916412	2.57933448740975e-05	0.000441415364897765	1912.02035361042	1793.73239571635	1957.02027016137	3472.95342169368	2597.45319820704	2936.31747484234	1151.44735346207	1238.69115123743	1493.40941995418	2273.23674139589	2460.55152740965	2733.32111894788
CCDC7	60.798675905102	-2.183546387	0.518971272572205	-4.20745136	2.5826696944896e-05	0.000441504145374253	111.398473640788	168.933527215613	84.3240331846911	31.9709020934452	29.3298689951111	19.436276494421	78.8662570864431	76.2557615626646	29.3038185601475	26.0121617174654	33.8699400534121	39.8830902570216
CKM	8088.40482805657	1.43941276782325	0.34213784035124	4.20711361931069	2.58653114891881e-05	0.00044168259575655	5705.33044741311	6257.18396029517	5259.71156989511	18921.2933132464	17193.1692049342	10595.650137829	1965.34712659416	2017.98783647539	6046.35456291043	7142.03483677364	7199.35461076499	8757.44032954735
S100A6	229.449016373312	1.86608290570311	0.443811776191798	4.20467190329051	2.61461156446097e-05	0.000445991848579872	154.613398760059	80.6705045692536	97.2068715879078	656.773674433917	385.981075975663	170.607315895473	151.423213605971	195.28914546536	207.29738314771	147.025261881326	260.997773352764	245.502577804333
KLHDC3	3310.27151477004	-0.845308449	0.201169736178007	-4.201966286	2.64606547935832e-05	0.00045086654841762	4099.65589631486	4476.73847121376	4861.51474652295	1868.92759094825	2305.32770301574	3302.00741777441	3575.27032125209	3522.64420487041	4500.84946551599	2404.42851353615	2221.46959762085	2584.424249
WIPI1	1059.54990946881	0.945171385198549	0.22496866479892	4.20134682331585	2.65331744970263e-05	0.00045161133921323	838.369547313861	820.94101708711	655.853591436486	1797.67815199715	1452.4151126379	1210.0881773008	497.383194691835	579.357798213903	849.810738244277	1400.1328785314	1339.85498152469	1272.71372464629
IFIT1	356.388691887769	-1.657482763	0.394650936927292	-4.199870336	2.67067878134157e-05	0.000454073325122672	660.708188490191	692.817274535943	394.683321989457	129.710517064835	107.933917902009	314.579734372665	362.784782597638	378.488962878103	614.294863149758	204.704403080923	171.342049681967	244.616286909733
PTPRS	2313.18505912763	-1.043466987	0.248481852144524	-4.199368999	2.67659829200294e-05	0.000454586726169426	3190.22180547153	3368.23083195625	2347.01892364057	986.530693169167	1554.48305674089	1779.4990923781	2807.63875227738	2670.81155131674	2605.86919862645	2482.46499868854	2484.45972038853	1480.9920848774
TPST2	301.516721276069	-1.057387596	0.251958565532084	-4.19667255	2.70865112643307e-05	0.000459532630497454	445.593894563152	471.685185540224	487.205525067104	230.190495072806	164.247266372622	277.866767660981	375.403383731469	310.602736121097	300.635471894846	157.203933857725	173.334399096874	224.231596333922
GBA2	2821.88595026913	0.668685824274378	0.159376789911954	4.19562863980248	2.72115788015471e-05	0.000461155361397895	2268.30340292708	2020.55887326989	2192.42486280197	3838.33515990448	3470.31009950155	2995.34616641799	1562.60344040606	1475.82797073108	2029.56076694355	4061.2901185834	4240.71572962869	3707.35481211381
LRRC8D	315.257752258808	0.953803921987451	0.227404822665618	4.19429944715795	2.73716198744343e-05	0.000463366644872173	200.709318887282	182.220433850549	204.954247323902	481.390440092732	309.723416588374	346.253666437647	282.866975416709	327.341805732414	280.014266241409	373.217972467981	420.385726545292	374.014757521403
MYH9	14978.2343285277	1.12715193883057	0.268895748575381	4.19178043833812	2.76773788430473e-05	0.000468037314718026	10066.1965577822	11041.4194136317	8637.35756579301	24259.5205085062	25849.0001427714	14865.8720698625	7447.0777691492	7809.70592199094	14613.9228486069	19889.1250418846	20941.5847000832	14318.0294022708
BCL2L11	420.901274034843	-0.891046566	0.212650951035271	-4.190183779	2.78728609188755e-05	0.000470835094573591	523.38075977784	558.050078667308	556.304385593448	348.026105645789	224.080199122649	308.820837633577	548.909149321644	584.937488084342	455.837177602294	344.943883644649	306.821809895616	290.703413428958
ADGRL3	1097.8788352842	0.930263506523051	0.222122717499306	4.18806107270841	2.81347814143871e-05	0.000474487986781647	556.032036534623	699.460727853411	511.800034745972	857.733630449859	1455.93469691732	1058.19727580736	952.704385604233	964.356399274185	1295.87997632652	1655.73064149432	1590.89100780292	1575.82521059966
ROR1	1851.38204987986	0.642711513116532	0.153472146885178	4.18780558010557	2.81664639200157e-05	0.000474487986781647	1728.59700477085	1591.58160191339	1906.66008367607	2964.15935123514	2693.65516851101	2501.52077104122	819.157523604523	777.436788614483	785.776468057288	1836.68480996364	2096.94775918919	2514.40726798156
YWHAH	1744.33475604272	0.663197374067246	0.15836803407816	4.18769720750549	2.81799129684686e-05	0.000474487986781647	1490.4347507802	1407.46303854357	1679.45366092843	2140.22353156978	2741.75615366299	2366.90655976504	1218.74655950917	1537.20455930591	1621.47796032816	1573.17030213019	1606.82980312217	1548.35019286704
REM2	34.89516061	-3.351313493	0.801200865787762	-4.182863045	2.8786081707207e-05	0.000484174481590318	84.5091868999081	95.8555407234661	52.7025207404319	0	10.55875284	12.2376555705613	56.783705102239	40.9177257165517	42.327737920213	12.440599082266	5.97704824471979	4.4314544730024
KCNMB3	54.1003486818922	-2.31423234	0.553459538996007	-4.1813939	2.89727440813904e-05	0.000486791785873393	108.517478632837	128.123742551168	65.5853591436486	15.5287238739591	24.6370899558934	20.8760006791929	65.1961058581263	28.8283976639342	56.4369838936174	71.2507038347964	35.8622894683187	28.3613086272154
RFT1	307.077697833406	-1.039055428	0.248524075449033	-4.180904511	2.90351785570265e-05	0.000487318478650908	351.481390970072	472.634250299862	346.665469759286	195.479229942779	139.610176416729	232.515455840666	379.609584109413	432.425964959013	408.082806615387	270.300289151053	222.146959762086	233.980796174527
C2CD3	507.113036102779	0.729462862832745	0.174493305890443	4.18046330837898	2.90915752190537e-05	0.000487742816185974	401.418637774563	335.96892491195	317.386291570157	572.735874645433	649.949896931663	529.818499996068	451.114990534455	436.145758205972	465.605117122343	592.624901737037	679.391150483149	653.196389320554
APPL1	1531.93255008836	0.589879191450362	0.14113377251359	4.17957502973685	2.92054352415387e-05	0.000489128635519616	1210.97823500891	1062.95253079487	1215.67147841263	2017.82064926916	1597.89126285366	1634.80681180852	1558.39724002812	1598.58114788074	1448.91102880729	1653.46871438845	1629.7418213936	1753.96968041435
FNBP1	2071.79193586915	1.09232301430547	0.261366792770504	4.17927236557783	2.92443275525868e-05	0.000489257287848827	1579.74559602669	1639.98390465494	1235.58131958124	3818.23916430289	3877.40868115369	1808.29357607354	1602.56234399652	1720.40437671865	2138.09342827743	1923.7690035395	2006.29586081094	1511.12597529382
ABCA3	841.218652374591	0.914357076814409	0.218840493692212	4.17818960918817	2.93838650940389e-05	0.000491067664407414	617.493263370919	396.7090695	590.268232292838	835.810726157211	1116.88141133383	1070.43493137792	683.50756141584	622.135420553934	883.45586325778	1156.97571465074	1037.01787045888	1083.93376409639
COL6A6	146.988963672227	-1.416571517	0.339178594104466	-4.176476763	2.96058971215264e-05	0.000493467801769771	329.393762575778	296.108205007143	203.783080196337	98.6530693169167	133.744202617707	79.9046922548417	139.856162566626	144.141988319671	104.191354880524	100.655756211062	68.7360548142776	64.6992353058351
ZDHHC1	107.740979105826	-1.40681302	0.336845926026301	-4.17642878	2.96121398331987e-05	0.000493467801769771	194.947328871379	153.748491061401	158.107562221296	73.0763476421605	64.5257117892445	53.9896569289471	155.629413983914	89.2750379270219	146.519092800737	73.512630940663	65.7475306919177	63.8129444112346
ATP5MC1	1494.3212186513	1.06433693172043	0.254848373583364	4.17635363630158	2.96219189503288e-05	0.000493467801769771	964.172995994406	1071.49411363162	1151.25728639655	2187.72315753718	2131.69487856468	2343.87097280869	796.023421525833	544.01976236779	1240.52831904624	1721.32652756445	1540.0860977228	2239.65709065542
LOC102724250	314.231367104883	-1.188169398	0.284558251008302	-4.175487422	2.9734868395477e-05	0.000494823563659764	355.322717647341	723.187346844368	392.340987734327	229.277040727279	218.214225323627	198.681937498525	363.836332692124	439.865551452931	385.290947735273	169.644532939992	144.445332580728	150.669452082082
EML3	421.982960279033	-0.82256735	0.197017790850991	-4.175091735	2.97865998725781e-05	0.000495158790670768	523.38075977784	508.698711166117	641.799585905704	294.132299259696	309.723416588374	341.214631790946	501.589395069778	442.65539638815	452.581197762278	384.527607997314	374.56169000244	288.930831639757
STRIT1	8.63401908719086	7.26668794282222	1.74069474582024	4.17459061117464	2.98522387465189e-05	0.0004957242527441	0	0	0	26.4901760202832	41.0618165931556	19.436276494421	0	0	0	5.65481776466638	2.98852412235989	7.97661805140433
SERINC3	2700.38840434628	0.48454804565841	0.116089541914737	4.17391642405042	2.99407629258516e-05	0.00049666814775201	2222.20748279986	2193.28865952406	1846.93056017025	2943.14990128801	2982.2610794229	2841.29567864739	2554.21517950627	2691.27041417502	2571.13874699961	3280.92526705944	3249.52189571266	3028.45598684984
CRTC1	652.739495666445	-0.784210571	0.187974099007004	-4.171907594	3.02060140312888e-05	0.000500538558091421	968.974654340992	788.672815259409	706.213777921788	512.44788784065	493.914993877672	426.158358692489	844.394725872184	873.221464723683	740.192750297059	554.172140937306	491.114130774476	433.396247459635
RAB13	1125.03603572684	-0.879107574	0.211095360063158	-4.164504486	3.12029492798359e-05	0.000516409186327389	1224.42287837935	1406.51397378393	1699.36350209704	610.18750281204	714.475608720908	1026.52334374238	1533.16003776045	1530.69492112373	1476.04419414076	667.268496230633	791.958892425372	819.819077505445
COX2	163987.04913174	0.770525429465904	0.185030785105985	4.1643093554651	3.12296445929041e-05	0.000516409186327389	104039.452058811	102733.413036565	132307.921568163	154088.78663826	184483.702784489	239857.32932091	123810.559674865	120720.310140192	139295.158862354	221502.604732641	188284.989106333	256720.361657292
CAPN3	515.56803364841	-1.576143707	0.378801466541774	-4.160870129	3.17037346091345e-05	0.00052369625261622	1355.9883170758	786.774685740132	1161.79779054463	237.498129837022	202.962693446169	665.152573364628	392.228185243244	350.590513525909	336.451250135027	273.693179809853	209.196688565193	214.482396493316
SMTN	1108.906424	1.32253683460333	0.318029888381927	4.15853000902569	3.20302159201118e-05	0.000528532278698603	1000.66559942846	743.117706796772	1073.96025597725	3374.30035237676	2622.09028816294	1051.71851697589	477.403742896602	448.235086258589	563.284512322835	634.470553195568	680.387325190603	637.243153217746
GNS	3772.20926386484	0.70565186132677	0.169722854542759	4.15767141807641	3.21508010853982e-05	0.000529964203800949	2680.28568906413	2687.7513992956	2296.65873715527	3405.35780012468	4503.89468288927	4592.72014942243	2605.74113413608	3038.14113445397	3689.02515873857	5473.86359619706	5356.43140197638	4936.64028292468
ZMYM3	2681.61881610849	-0.935338558	0.225013357217498	-4.156813485	3.22717246310951e-05	0.000531398692559923	3733.76953030503	3806.69875090913	2418.46011842204	1501.7189440464	1759.79213970667	1946.50709781164	3135.72238175698	2748.92720950288	4315.25861463505	2561.63244739387	2372.88815315376	1878.05040565842
PDIA3	7011.41966566264	0.7818111749544	0.188202140496142	4.15410352344226	3.26565312140987e-05	0.000537170811450379	3809.63573218108	4321.09185063308	5274.93674255345	5850.67508310047	7615.20718589066	9577.76513919522	4113.66396962887	4569.76600388944	5074.98724397221	11558.4475109781	11626.3550106874	10744.5045152416
ATP1A2	1784.79280819992	-1.304251428	0.314210498597293	-4.150884308	3.31193154330427e-05	0.000544212147514023	4112.14020801598	4743.42566867211	2112.78549812754	1628.68909807465	1577.94695193698	1236.0032126267	1139.88030242272	1048.98169564251	1841.79926283594	480.659509996643	578.777505030366	916.424785016897
TKFC	392.633719781056	-0.978127969	0.235762768671767	-4.148780465	3.34251161108172e-05	0.00054866190591955	481.126166327886	733.627059200389	587.925898037707	295.95920795075	260.449236676587	357.051597823437	389.073534959786	344.08087534373	385.290947735273	237.502346115988	301.840936358349	337.676830842783
SMCO1	127.549352998971	2.08309387992544	0.502244332088393	4.14757070779412	3.36021710010008e-05	0.000550623052356914	46.0959201272226	56.9438855782967	15.225172658347	163.508327849334	150.168929254969	190.043592389894	55.7321550077531	33.4781392226332	118.300600853929	229.585601245455	241.074279203698	230.435632596125
RASGRP1	121.455396679886	-1.678084609	0.404606366556776	-4.147449836	3.36199101291833e-05	0.000550623052356914	397.577311097295	329.325471594482	182.702071900164	94.0857975892816	120.839060259858	70.5464850538242	60.9899054801827	54.8669503926489	96.5940685871528	15.8334897410659	19.923494149066	14.1806543136077
SRGAP3	104.913833819739	-2.541430624	0.612799706659237	-4.147245171	3.36499670935139e-05	0.000550623052356914	155.573730429376	197.405470004762	170.990400624513	4.56727172763503	31.67625851	53.2697948365612	159.835614361858	168.320644424906	201.870750081016	23.7502346115988	27.8928918086924	63.8129444112346
SH3GL3	393.864643460664	-1.215587905	0.293278216625939	-4.144828482	3.40068154683076e-05	0.000555882001335964	521.460096439206	439.416983712523	488.376692194669	199.133047324887	153.688513534382	269.22842255235	420.620037794363	431.496016647273	730.42481077701	329.110393903584	440.309220694358	303.111485953364
DAAM2	281.665289621914	-1.258377595	0.303623608316283	-4.144531454	3.40509217421569e-05	0.000556023176281303	459.998869602909	678.581303141369	397.025656244587	247.546127637819	210.001862004996	185.004557743192	219.773969747555	235.276922870172	134.580500054011	161.727788069459	235.097230958978	215.368687387917
PNPLA6	1136.72188873107	0.88072983258812	0.212529783384426	4.14403016162232	3.41254831028546e-05	0.000556353098429481	811.480260572981	625.433676601625	657.024758564051	1188.40410353063	1203.69782355936	1462.75977172827	781.30172020303	862.992033294545	1255.72289163299	1708.88592848218	1715.41284623458	1367.54685036854
TAFA4	187.765006574623	-2.293195648	0.553388207349511	-4.143918532	3.41421077244936e-05	0.000556353098429481	353.402054308707	281.872233612569	765.943301427611	77.6436193697955	80.9504384265068	126.695728259929	167.196465023259	144.141988319671	122.641907307284	15.8334897410659	22.9120182714259	93.946834827651
MTCH2	1682.25409428304	0.686713994731634	0.16575744703937	4.14288472100157	3.42964362780642e-05	0.000558287575384147	1107.26241472266	1549.82275248931	1331.61702404158	1978.5421124115	2304.15450825593	2138.71027647869	1335.4686199971	1187.54399409174	1147.19023029911	1868.35178944577	1921.62101067741	2316.76439848566
SCD	16167.924584077	1.31883748912814	0.318410487153457	4.14194111795233	3.44378765762566e-05	0.000560008457686098	5201.15632102162	7211.94310849127	7620.78449906646	15057.3814316672	17316.3546547136	17602.7877451139	7166.31389392147	6976.47223467207	20557.1713832501	27917.8353041579	29035.5041981413	32351.3902347068
PPP1R15A	1846.91100551695	1.06445529687571	0.25701074947172	4.14167617138067	3.44776899443793e-05	0.000560074888671596	1118.78639475447	987.976414783447	1711.07517337269	3785.35480786391	2233.76282266766	1962.34406384413	1399.61317576074	1404.22195072712	1416.35123040713	1855.91119036351	1965.45269780536	2322.08214385326
SLC25A37	1175.53929032715	-0.737126633	0.17817228478036	-4.137156539	3.5163622732039e-05	0.000570626242181618	1557.6579676324	1713.06189114709	1186.3923002235	946.338701965978	918.611496926881	811.284578118979	1368.06667292617	1261.00991071918	1181.92068192595	1203.34522032101	1013.109677	945.672384538713
DYNC1I1	287.845799583446	-1.426158171	0.344861198584632	-4.135455588	3.54251124991578e-05	0.000574275143264527	387.973994404124	540.966912993818	223.692921364944	158.941056121699	96.2019703039646	172.766902172631	474.249092613145	489.152811975141	375.523008215223	194.525731104524	199.23494149066	140.920252241476
TRIM45	201.730557109023	-1.194604104	0.288895420991245	-4.135074553	3.54839421605627e-05	0.000574634583996881	280.416847440604	297.057269766781	254.143266681638	82.2108910974306	152.515318774578	129.575176629473	316.516578440258	238.996716117132	239.857181547874	161.727788069459	145.441507288182	122.308143454866
SLC25A44	623.681831725246	0.724678882535139	0.175346258104989	4.13284486573551	3.5830057591965e-05	0.000579095872295144	513.777443084669	409.995976163736	449.728176985019	664.99476354366	850.566200858223	755.85519700526	413.259187132962	460.324414311207	515.530141335928	828.996284300092	836.78675426077	784.367441721426
SELENOS	892.368504704128	0.856014205523255	0.207125734295053	4.1328239990877	3.58333118222945e-05	0.000579095872295144	646.303213450434	825.686340885302	626.574413247357	1578.44910907067	1170.84837028484	1050.9986548835	484.764593558004	485.433018728182	493.823609069152	1005.42659855768	1007.13262923528	1332.98150547912
PCDH20	1762.75458769643	1.19253262274716	0.28865142066867	4.13139356800885	3.60570630689503e-05	0.000582111761759902	500.332799714229	640.618712755838	1230.89665107098	1970.32102330175	2000.29706546658	1446.92280569578	1784.48051034259	2159.33997985984	2891.31009793455	2182.75965716122	2123.84447629043	2221.93127276341
DZIP3	951.53041277582	-0.571466416	0.138349592877338	-4.130597019	3.61822354359917e-05	0.000583531607710501	1168.72364155896	1178.73843147074	1010.71723108873	700.619483019214	815.37035806409	746.496989804242	1194.56090733599	1142.90647512823	1165.64078272587	712.507038347964	795.943591255185	786.140023510627
AZU1	17.2928738191754	-5.837414417	1.41336697874134	-4.130147729	3.62530203133804e-05	0.00058407229849183	49.9372468044912	49.3513675011905	40.9908494647804	0	0	2.15958627715788	17.8763516062604	2.78984493521944	43.4130645335518	0	0.996174707453298	0
EIF4G2	17425.0321480998	0.569822555951275	0.138125260757135	4.12540438170242	3.70083918242399e-05	0.000595629928374522	12459.3430777205	12205.9218737079	15216.974488454	19646.5760635948	21862.4843489558	17689.8910582926	17362.1436100568	18724.5092568811	15239.07098	19244.4758167126	19357.6669152325	20091.3282896983
MDM1	417.787931322573	-0.9242094	0.224128921240528	-4.123561542	3.73058725713403e-05	0.000599801906080339	426.387261176809	585.572956696818	440.358839964498	229.277040727279	258.102847156978	277.866767660981	634.084706975003	646.314076659169	449.325217922262	340.420029432916	384.523437076973	341.221994421185
DISC1	236.554785481071	-2.096356045	0.508589132954163	-4.121904912	3.75752305865367e-05	0.000602060887094674	348.600395962121	420.435688519757	331.440297100939	19.1825412560671	69.2184908284623	167.727867525929	330.186729668575	208.308421829718	243.11316138789	240.895236774788	237.089580373885	222.459014544721
YWHAQ	6211.92128754669	0.568163258196687	0.13784409772677	4.12178154572046	3.75953629515924e-05	0.000602060887094674	4825.66663831862	5420.10884229421	5156.64886266937	8171.7625750846	7876.82961732705	6789.73925538439	5452.28723990943	5814.96679330904	5989.91757901681	5748.68773955985	5900.34279224588	7396.09751544101
TRAPPC12	836.51232493256	-0.771330883	0.1871362734214	-4.121760409	3.75988132454104e-05	0.000602060887094674	1069.80947961929	1371.39857767731	1073.96025597725	633.023861450215	791.906462868001	637.077951761576	900.126880879938	829.513894071912	663.134560750004	737.388236512496	687.360548142776	643.447189479949
DNM1L	1810.41976711786	0.538380761004041	0.130624763466788	4.1215826671405	3.76278397762342e-05	0.000602060887094674	1543.25299259264	1447.32375844837	1406.57172020575	2276.3282290533	2199.74017463334	1913.39344156189	1594.14994324064	1598.58114788074	1881.95634752947	1935.07863906884	2006.29586081094	1922.36495038844
USP31	458.464675229526	1.13046719578826	0.274284183206078	4.12151799121024	3.76384070778758e-05	0.000602060887094674	412.942617806369	227.775542313187	262.341436574595	647.639130978647	779.001320510152	552.854086952418	314.413478251287	315.252477679796	365.755068695174	640.125370960235	583.758378567633	399.717193464817
WDR31	260.211381003296	-1.207086268	0.292936036809523	-4.120647912	3.77808421869491e-05	0.000603723223366579	345.71940095417	385.320292413141	265.85493795729	93.1723432437546	199.443109166756	141.092970107648	400.640585999131	418.476740282915	351.64582272177	182.085132022258	157.395603777621	181.689633393099
CTSD	3110.76921609216	0.546434948466802	0.132634307097085	4.11986129702344	3.79100541308389e-05	0.000605171088141579	2407.55149497806	2432.45297895291	2598.81985606708	3403.53089143363	3421.03591958976	4035.5468899157	2004.25448009014	1904.53414244313	2291.1244807582	4013.7896493602	4658.11293205162	4158.47687746546
LTA4H	1285.18484188023	-0.725190265	0.176056956335168	-4.119066238	3.8041079375648e-05	0.000606459203860949	1318.53538197243	1584.93814859592	1672.42665816304	796.532189299549	932.689834044534	1037.32127512817	1702.45960297269	1608.81057930987	1301.30660939322	1282.51266902634	1124.68124471477	1060.00390994218
ZNF677	504.7267163	-1.154861653	0.280380916783968	-4.118902477	3.80681204771099e-05	0.000606459203860949	430.228587854078	856.056413193727	545.763881445362	274.036303658102	256.929652397174	291.544147416314	625.672306219115	690.02164731094	1052.76681493863	365.301227597448	338.699400534121	329.700212791379
MICOS10	1045.87475458239	0.899355409293441	0.218456928322619	4.11685459554418	3.84078214585202e-05	0.00061124975551651	737.534722035562	643.465907034752	1009.54606396116	1672.53490665995	1277.60909342704	1504.51177308666	808.642022659663	574.708056655204	781.435161603933	1136.61837069794	1046.97961753342	1356.91135963334
PCNT	862.55923330814	0.736763488764312	0.178985237999689	4.116336615	3.84941984767475e-05	0.000611508074060387	598.286629984577	492.564610252266	726.123619090396	949.992519348086	1055.875284	1019.32472281852	714.002514155932	690.02164731094	804.227020484048	1109.47524542754	1204.37522131104	986.441765690335
HCCS	724.436291446505	0.931687582037969	0.226349321987341	4.1161492062701	3.85254956973768e-05	0.000611508074060387	480.165834658569	637.771518476923	493.06136070493	1201.19246436801	1126.26696941227	748.6565761	452.166540628941	497.522346780799	591.503004269644	901.377951687822	708.280216999295	855.270713289464
COX5A	2920.69727585481	0.733020866213725	0.178088169171337	4.11605593804771	3.85410804523898e-05	0.000611508074060387	2369.13822820538	2180.95081764876	2632.78370276647	4413.81139758649	3659.19445583007	3863.49984983546	1855.98591676763	1639.49887359729	2504.93382358594	2976.69607132038	3268.44921515427	3683.4249579596
CLIC4	21028.0897365378	0.648458603095059	0.157564661501916	4.11550786143234	3.86327828833625e-05	0.000612343280565814	14807.3540092009	16826.9181883867	14891.3900269909	24800.2854810582	28731.5396676109	19402.4429760788	18417.8999049207	19537.2840813417	21269.1456416004	25572.2168953743	26307.9778491342	21772.6221167554
KIAA0232	3113.17870107133	0.619812973699448	0.150619229739135	4.11509854865765	3.87014028394116e-05	0.000612811303950118	2415.2341483326	2339.44463250836	1934.76809473763	3279.30110044195	3968.91787241844	3037.81802986876	2750.85504717514	2699.63994898067	3037.82919073529	4245.63717771152	4025.54199281878	3623.15717712677
INTS6	917.819484693002	0.807370443456269	0.196223730206102	4.11454028831404	3.87951798868294e-05	0.000613302205485192	589.643644960722	524.832812079968	733.150621855787	1034.03031913657	1207.21740783877	991.250101215469	821.260623793494	837.88342887757	796.629734190676	965.842874205018	1087.822781	1424.26946762297
LYSMD3	908.840693818511	0.845059113508214	0.20538819579514	4.11444830233135	3.88106524522397e-05	0.000613302205485192	624.215585056139	674.785044102816	528.196374531885	1264.22081420938	1215.42977115741	806.965405564663	811.796672943121	727.219579780533	831.360185817518	983.938291051951	1227.28723958246	1210.67336202426
CLIP4	918.710532895514	1.05836738354431	0.257398229759718	4.11178967521376	3.92603880518834e-05	0.000619252626407441	594.445303307308	652.007489871497	456.75517975041	1565.66074823329	1258.83797727017	726.340851217435	733.981965951164	725.359683157053	812.909633390758	1325.4892840378	1104.75775056571	1067.98052799358
ARMC12	36.931829043234	-2.98905935	0.726968912573255	-4.111674238	3.92800271347948e-05	0.000619252626407441	67.2232168521996	116.734965435508	53.8736878679971	1.82690869105401	10.55875284	17.2766902172631	38.9073534959786	29.758345975674	28.2184919468087	40.714687905598	23.9081929788792	14.1806543136077
METTL3	643.757655409219	-0.898349415	0.218495516513093	-4.111523338	3.93057134010847e-05	0.000619252626407441	728.891737011707	991.7726738	645.3130873	453.073355381395	336.706896063876	477.988429344278	696.126162549671	781.156581861442	681.585113176764	732.864382300763	590.731601519806	608.88184459053
CUL3	1783.18397030273	0.686280916882585	0.166957275892526	4.11051817426847	3.94772205222393e-05	0.000620954468979393	1500.03806747337	1278.39023123276	1502.60742466609	2779.64157343868	2128.17529428526	1980.34061615378	1559.4487901226	1546.50404242331	1319.75716181998	1922.63803998657	1788.13359987867	2092.53280215174
NFIL3	801.699953857889	1.2703338978771	0.309051629102792	4.1104261497181	3.94929577425654e-05	0.000620954468979393	476.324508	556.151949148031	420.44899879589	1787.63015419635	1086.37834757892	632.75877920726	770.786219258171	610.976040813056	949.660786671446	783.757742182761	793.951241840279	751.574678621208
PPP1R1B	151.054488359988	-2.033926751	0.494849876392693	-4.11018947	3.953345991921e-05	0.000620968454602741	209.352303911136	143.30877870538	297.476450401549	52.0668976950394	14.0783371176533	90.7026236406312	263.939073715963	259.455578975407	268.075673494683	81.4293758111959	70.7284042291842	62.0403626220337
PLPP7	1563.71739437114	1.12114496057824	0.272818614166319	4.10948851127422	3.96536440879679e-05	0.000622232757480465	1074.61113796588	1157.8590067587	1051.70808055351	3045.45678798704	2354.60188292752	1744.94571194357	834.930775021811	612.835937436536	1398.98600459371	2030.07957751523	1762.23305748488	1696.36077226532
IDUA	277.14315529053	-1.257424634	0.306045002274333	-4.108626588	3.98019019882203e-05	0.000623934615567341	454.236879587006	519.138423522138	366.575310927893	249.373036328873	173.632824451058	138.213521738105	217.670869558583	190.639403906661	271.331653334699	240.895236774788	318.775906385055	185.234797
FNTB	549.947372590785	0.971965794873825	0.236654991824971	4.10710032938027	4.00657225690191e-05	0.000627442824167776	464.800527949495	435.62072467397	276.395442105376	774.609285006901	705.090050642472	830.7208546	369.094083164554	413.826998724216	414.59476629542	556.434068043172	798.932115377545	559.249554492903
NDUFB9	1837.19829009597	0.853510180339721	0.207826787954814	4.10683429570828	4.01118771679225e-05	0.000627538709066221	1065.96815294202	1194.87253238459	1595.12962774374	2226.08824004931	1885.32397900574	2849.93402375602	1508.97438558728	1417.24122709147	1728.9252950487	1971.2694727627	2042.15815027926	2560.49439450079
SYCP2L	76.9441811946716	-2.106078318	0.513166486188551	-4.104083908	4.05920128322608e-05	0.00063441714173332	191.10600219411	101.549929281296	77.2970304193002	30.1439934023912	34.0226480343289	22.3157248639648	106.206559543077	127.402918708354	106.362008107202	70.1197402818632	32.8737653459588	23.929854154213
ABI3BP	22.1244656970059	-3.584220158	0.873739729376816	-4.102159988	4.09311083820541e-05	0.000639079736052869	34.571940095417	103.448058800572	28.1080110615637	3.65381738210802	3.51958427941334	6.47875883147365	15.7732514172886	10.2294314291379	28.2184919468087	12.440599082266	3.98469882981319	15.0669452082082
CDK6	3253.68952505946	-0.706687726	0.172353149236865	-4.100231004	4.12737937166947e-05	0.000643789045077518	3962.32846760251	3740.26421773445	2564.85600936769	2346.66421365888	1845.43535717239	2099.11786139746	4063.18956509355	4289.85156205575	4088.42535244724	3492.41545145796	3377.03225826668	3174.69398445892
NMB	345.210698106251	1.66391195106842	0.4059912452148	4.09839367395245	4.16027267410978e-05	0.000647938304757324	196.867992210013	220.18302423608	172.161567752078	770.955467624793	635.87155981401	461.431601219401	118.825160676908	109.733900785298	327.768637228316	291.788596656785	299.848586943443	537.092282127891
CAMK2N1	207.565717950937	1.600598289	0.39056084736699	4.09820467108675	4.16367042252187e-05	0.000647938304757324	80.6678602226395	31.3191370680632	106.576208608429	259.42103412967	168.94004541184	231.075731655894	127.237561432795	147.86178156663	198.6147702	401.492061291313	403.450756518586	334.131667264381
SESN3	1291.90932082674	-1.101371269	0.268754697306527	-4.098054024	4.16638052561484e-05	0.000647938304757324	2684.1270157414	1860.16692889102	1613.86830178478	966.434697567573	1011.29388295143	893.348856650978	1353.34497160336	1594.86135463378	861.749330991004	660.482714913034	861.691121947103	1141.54267224542
EPM2A	599.329346977838	1.01983509454515	0.24890037223889	4.09736267315154	4.17883923258406e-05	0.000649231752328917	381.251672718904	473.583315059501	350.178971141981	984.703784478113	834.141474220961	626.999882468172	270.248374282878	317.112374303276	401.570846935354	1056.31995843968	729.199885855814	766.641623829416
CCDC93	1449.627729	0.706384539612551	0.17247312437617	4.09562093901598	4.21038359213784e-05	0.000653143920062575	1102.46075637607	1097.11886214185	1100.89709991124	2103.6853577487	1938.11774319694	1346.86197485413	1335.4686199971	1167.08513123346	1226.41907307284	1642.15907885912	1672.57733381409	1662.6817182705
APC	1085.99029702891	0.686643849263321	0.167657609113773	4.09551259195974	4.21235329920428e-05	0.000653143920062575	852.774522353618	654.854684150412	883.060014184126	1079.70303641292	1407.83371176534	1359.0996304247	968.477637021522	1041.54210914859	991.98852459166	1274.5959241558	1221.31019133774	1296.6435788005
STAC	491.28546740127	-1.241102136	0.303069721742123	-4.095104351	4.21978280905117e-05	0.000653649360817057	505.134458060814	405.250652365545	269.368439339985	168.075599576969	212.348251524605	120.936831520842	933.776483903487	943.897536415909	1343.63434731343	257.859690068787	405.443105933492	329.700212791379
RANBP17	133.740258362939	-1.916111847	0.468038989313428	-4.093915017	4.24149825835707e-05	0.000656364528114564	285.21850578719	204.997988081868	142.882389562949	21.9229042926481	91.5091912647468	55.429381113719	184.021266535034	203.658680271019	232.259895254502	76.9055215994628	61.7628318621045	44.314544730024
TRIM47	144.370665230734	1.79245036430002	0.438006975437996	4.09228725754335	4.27139058969186e-05	0.000659702345185156	104.676151955568	41.7588494240842	101.891540098168	445.765720617179	215.867835804018	197.242213313753	59.9383553856968	66.0263301335266	37.9864314668579	152.680079645992	162.376477314888	146.237997609079
CLTC	9076.73336653128	0.650523931632526	0.158965773456664	4.09222637984942	4.27251242132327e-05	0.000659702345185156	6415.9758827078	7477.68124118999	5719.98025102821	11366.1124213925	11221.6078775295	8206.42785319996	8002.29621903776	8113.79901992986	9326.21158842027	11427.2557388378	10752.7097922509	10890.7425128507
YAF2	990.062390873728	0.771342135052938	0.188497550941129	4.09205388187691	4.2756926684621e-05	0.000659702345185156	798.035617202541	595.0636043	723.781284835265	1398.49860300185	1225.98852399565	989.810377030697	864.374177667417	964.356399274185	1113.5451052856	1039.35550514568	1021.07907513963	1146.86041761302
SFMBT1	273.013184027817	0.958068290793135	0.234190760632243	4.09097390608684	4.2956546697191e-05	0.000662130605727793	183.423348839573	118.633094954785	139.368888180253	263.074851511778	280.393547593263	313.859872280279	243.959621920731	241.786561052351	269.161000108021	382.265680891448	458.240365428517	381.991375572807
RBPMS2	3290.81520690084	0.730125525067212	0.178523074667674	4.08981038684419	4.31725978890533e-05	0.00066480711641336	2923.24960140137	2456.17959794386	2929.08898604045	5325.43883442245	4942.66952305613	3515.80645921304	1858.0890169566	2014.26804322843	2419.19302113218	3964.02725303113	3624.0835857151	3517.68856066931
RNF10	3738.02606533231	0.615744539726651	0.150637396691285	4.08759413831715	4.35869827839636e-05	0.000670529481964096	3334.2715558691	3055.98852603526	3009.89951784245	5119.91160667887	4851.16033179138	4435.07035118991	2728.77249519093	2998.15335704915	3925.62636044642	3914.26485670207	3770.52126771073	3712.67255748141
CHP1	1857.16585108449	0.679526996328763	0.166268853400239	4.0869169566775	4.37143500547456e-05	0.000671829560253129	1221.5418833714	1445.4256289291	1454.58957243592	2130.17553376898	2322.9256244128	2148.06848367971	1546.83018898877	1477.68786735456	2152.20267425083	2204.24796466696	2080.01278916249	2102.28200199234
DUSP4	205.57345949779	2.08390253872725	0.509957260356528	4.08642586492508	4.38069374908277e-05	0.000672593097067791	110.438141971471	71.1798569728709	106.576208608429	420.188998942423	424.696503049209	376.487874317858	43.1135538739222	51.1471571456897	11.9385927467268	121.013100163861	223.143134469539	506.958391711475
MTRF1L	818.130078269309	0.686300929354517	0.168068755508796	4.0834533895183	4.43713323871798e-05	0.000680591982878112	540.666729825548	636.822453717284	657.024758564051	1004.79978007971	1095.76390565735	853.036579477364	794.971871431347	715.130251727915	723.912851096977	851.615555358757	901.538110245235	1042.27809205017
GPHA2	11.3946298064134	-7.820687675	1.91584249180064	-4.082114113	4.46278732866716e-05	0.000683857811966631	37.4529351033684	31.3191370680632	45.675517975041	0	0	0	7.36085066140136	0	11.9385927467268	0	2.98852412235989	0
DCTN2	1932.82694374855	0.553052472049872	0.135495028243943	4.08171782549958	4.47040522868199e-05	0.000684001676203345	1393.44125217917	1661.81239412662	1800.08387506764	2362.19293753284	2564.60374493252	2197.01910596195	1729.79990542932	1787.36065516392	1681.1709240618	1923.7690035395	2079.01661445503	2013.65291253229
C4orf54	26.9490802309813	5.65902423455085	1.38646815235388	4.08161141310257	4.47245290959702e-05	0.000684001676203345	2.88099500795141	0	1.17116712756515	132.450880101416	65.698906549049	7.19862092385962	25.2372022676618	12.0893280526176	26.0478387201311	0	16.9349700267061	33.6790539948183
IL1RAP	603.882852976352	1.7424185131132	0.426976061171701	4.0808342002399	4.48743572187445e-05	0.000685624194698868	507.055121399449	373.931515297481	298.647617529114	1778.49561074108	1763.31172398608	408.16180638284	176.660415873633	156.231316372288	296.294165441491	566.612740019572	485.137082529756	436.055120143437
HSPA8	8471.9861436941	1.15884318534364	0.284016800776249	4.08019237656504	4.49984442845432e-05	0.000686839183040859	4193.76839990794	4074.33501312713	7431.0554244009	11249.1902651651	11553.6219945542	12246.29392	4947.5431945562	5443.91741692486	2818.59321484085	10018.075151883	10466.8076512118	17220.6320820873
TGFBR3	131.063513565334	-1.783529484	0.437142790651224	-4.079970027	4.50415080483544e-05	0.000686839183040859	279.456515771287	189.812951927656	144.053556690514	66.6821672234715	77.4308541470934	35.2732425269121	230.289470692414	173.900334295345	230.089242027825	29.4050523762652	74.7131030589974	41.6556720462226
DNALI1	342.044060729066	-1.23068663	0.301665501179406	-4.079639948	4.51055086365566e-05	0.000687146699112402	411.982286137052	352.103025825801	441.530007092063	143.41233224774	191.230745848125	179.245661004104	720.311814722847	625.855213800893	365.755068695174	168.513569387058	291.879189283816	212.709814704115
TAX1BP3	1681.05944939247	0.698077157189663	0.171179662268223	4.07803793943606	4.54173565426826e-05	0.00069122570986708	1573.98360601079	1173.04404291291	1617.38180316748	2134.74280549661	2590.41402964822	2354.66890419448	1015.79739127339	1219.16223669089	1164.55545611253	1854.78022681057	1919.62866126251	1554.55422912924
SMIM30	1111.70312832394	-0.681879309	0.16752172136786	-4.0703934	4.6933813729181e-05	0.000713182612502863	1501.958731	1250.86735320325	1526.0307672174	885.137260815669	830.621889941548	949.498099857083	1410.1286767056	1420.96102033843	1123.31304480565	769.055215994628	743.14633176016	929.719148435904
HIVEP2	1746.75773608951	0.887613913211663	0.218070457718376	4.07030792936638	4.69510370058022e-05	0.000713182612502863	1197.53359163847	1085.73008502619	743.691126003873	2136.56971418767	1989.73831262834	1478.59673776076	1168.27215497384	1300.997688	1676.82961760844	2838.71851786252	2845.07496448662	2499.34032277336
SELENBP1	335.386741693154	-1.752375396	0.430646048974145	-4.069177925	4.71793090790594e-05	0.000715956291503713	490.729483021057	475.481444578777	531.70987591458	56.6341694226744	126.70503405888	259.870215351332	572.043251400334	576.567953278683	366.840395308513	213.752111504389	231.112532129165	123.194434349467
KCNC4	360.808788028284	1.60015799837219	0.39326513666094	4.06890377305882	4.72348487713984e-05	0.000716105889110679	156.534062098693	258.145614621612	145.224723818079	788.311100189806	638.217949333619	273.547595106665	191.382117196435	222.257646505815	402.656173548693	424.111332349979	399.466057688773	429.851083881233
LRATD2	2714.3762263483	-0.720463615	0.177181201255027	-4.066253135	4.7775042067657e-05	0.000723595709616029	4094.85423796827	4484.33098929086	4087.37327520239	2340.27003324019	3016.28372745723	2333.79290351529	1986.37812848388	2173.28920453594	2419.19302113218	2039.1272859387	2138.78709690223	1458.83481251239
PCDH9	569.346277687802	1.01001954157208	0.248419116873525	4.065788311	4.78703735667161e-05	0.000724339745204481	513.777443084669	416.639429481204	443.872341347193	1002.97287138865	1105.14946373579	662.273124995085	299.691776928484	275.264700274984	180.16421781424	655.9588607	587.743077397446	688.648025104574
COL5A1	13718.8835721259	-0.856412118	0.2106671249518	-4.065238553	4.79833571431778e-05	0.000725349186669677	19987.3830334976	22732.9481876157	18950.6552911318	10863.7125313527	13144.474088849	10056.4734306319	10448.201738812	11303.5217291974	18683.8976486274	9587.17803821539	10492.7081936056	8375.44895397454
WRNIP1	1360.83735999249	0.858885194036414	0.211348732238454	4.06382941094426	4.82741127906884e-05	0.000729041418214675	1079.41279631246	734.576123960027	1097.38359852855	2136.56971418767	1702.30559647625	1440.44404686431	1173.52990544627	1068.51061018904	1449.99635542063	1384.29938879033	1590.89100780292	1472.1291759314
PITPNB	1818.58925789576	-0.71470457	0.175939526282302	-4.062217203	4.86088166707588e-05	0.000733389615140342	1754.52595984241	2168.61297577347	2293.14523577257	1097.05866897793	1260.01117202997	1428.92625338613	2440.64776930179	2762.87643417898	2039.3287064636	1607.09920871819	1598.86040546254	1371.97830484154
STAT1	1925.12576211898	0.557331624014776	0.13729978261915	4.05923165632922	4.92344512398983e-05	0.000742114670804468	1710.35070305382	1807.96836711092	1480.35524924235	2248.01114434196	2460.18941130992	2649.09249998034	1927.49132319267	2016.12793985191	1957.92921046319	1777.87470521111	1594.87570663273	1471.2428850368
FAM43A	307.649011789965	1.19835006595587	0.295320075556624	4.05780089178562	4.9536972724628e-05	0.000745957333747616	296.742485818995	224.928348034272	251.800932426508	788.311100189806	615.927248897334	372.168701763542	121.979810960365	135.772453514013	172.566931520869	237.502346115988	208.200513857739	265.887268380144
TCEA2	740.49262163172	-0.750804407	0.185115458530845	-4.055870931	4.99478368844001e-05	0.000751422544145735	922.878734213769	1040.17497656355	894.771685459778	496.005709621164	502.127357196303	697.546367521997	831.776124738353	658.403404711787	776.008528537239	684.232949524632	693.337596387496	688.648025104574
ACE2	107.01588484359	1.86377722137278	0.459556069389648	4.05560353897214	5.00050152940475e-05	0.000751561476269884	69.1438801908339	50.3004322608287	46.8466851026062	187.258140833036	242.85131527952	176.366212634561	32.5980529290632	39.9877774048119	100.935375040508	150.418152540126	84.6748501335303	102.809743773656
ADGRD1	943.172793111218	-1.113334658	0.274652254586424	-4.053615579	5.04320654429977e-05	0.000757253886862483	935.363045914892	792.469074297962	1174.68062894785	302.353388369439	371.902738858009	664.432711272242	1554.19103965017	1525.11523125329	1168.89676256588	1032.56972382808	944.373622665727	851.725549711062
XPR1	4903.13836257087	0.82593881926247	0.203802439225037	4.05264442566596	5.06419415427827e-05	0.00075967758432982	3121.0779252807	4192.01904332227	3867.19385522014	6591.48655732288	7040.34175358648	6187.93454614973	3089.4541775996	3222.27090017845	5048.93940525208	4945.70361697722	5091.44892979381	6439.78964016709
SARS1	3159.67385091139	1.03000067886058	0.254196438528475	4.05198705703031	5.07844751369712e-05	0.000761087411326158	1245.55017510433	1671.30304172301	2225.21754237379	3884.92133152636	3302.54324884951	3309.92590079065	2519.51402638824	2386.24736792436	1257.89354485966	5641.24620203119	5529.76580107326	4941.95802829228
FKBP2	675.694645521548	1.27612166849126	0.315090947000383	4.05001057834171	5.1215317736266e-05	0.000766811194683578	331.314425914412	165.13726817706	418.10666454076	575.476237682014	592.463353701245	1042.36030977487	343.856880896892	346.87072027895	409.168133228726	1363.94204483753	1316.94296325326	1202.69674397285
MDH1	13192.2461812337	0.894906310831021	0.221043941691988	4.04854484579371	5.15370599798085e-05	0.000770892130003319	10554.0450457953	9183.15061425998	11003.1151634746	23547.9395733407	17585.0162547088	16027.7294869734	8004.39931922673	7262.89631468793	12450.8669082227	12439.4681187131	13089.7356559363	17158.5917194653
BLTP3B	494.293767291027	0.835456212699606	0.206521021971275	4.04538097247946	5.22381022847529e-05	0.000780633452255277	365.886366009829	233.469930871016	331.440297100939	541.678426897515	581.904600863005	537.017120919927	524.723497148468	613.765885748276	553.516572802786	566.612740019572	596.708649764526	484.801119346463
INPP1	145.724026828418	1.43889479000441	0.355884710160745	4.04314866281975	5.2738158342403e-05	0.000786754418681447	76.826533545371	80.6705045692536	76.125863291735	213.748316853319	208.828667245191	210.919593069087	103.051909259619	78.1156581861442	68.3755766403441	249.942945198254	265.978646890031	116.104107192663
CC2D1B	526.817581824267	0.88259507450711	0.218296375402427	4.04310457688569	5.27480794867441e-05	0.000786754418681447	461.919532941543	296.108205007143	375.944647948414	608.360594120986	857.60536941705	626.999882468172	377.506483920441	380.348859501583	437.386625175535	650.304042936634	623.605366865765	625.72137158794
CD55	546.575579546917	1.26462830269628	0.312954776146739	4.04092986937933	5.32396791965368e-05	0.000793331949700486	301.544144165581	395.760004769162	519.998204638928	1225.85573169724	1181.40712312308	517.580844425506	241.856521731759	259.455578975407	250.710447681262	523.636125008107	486.13325723721	654.968971109755
SH3RF3	282.460861424267	1.13776288170551	0.281843884463022	4.03685495561917	5.41725375986674e-05	0.00080630278065061	192.066333863428	189.812951927656	163.963397859122	507.880616113015	407.098581652143	287.944836954385	156.6809641	222.257646505815	264.819693654666	368.694118256248	320.768255799962	307.542940426367
UTP25	414.246969447332	1.64936955977695	0.408595601322852	4.03667967652372	5.4213009109833e-05	0.00080630278065061	189.185338855476	189.812951927656	269.368439339985	936.290704165181	617.100443657138	479.42815352905	301.794877117456	381.278807813323	116.129947627251	393.57531642078	375.557864709893	721.440788204791
CEP104	699.257669747465	0.840350689581176	0.20820571348552	4.03615575919159	5.43341511827907e-05	0.000807338534541636	558.913031542574	437.518854193246	439.187672836933	771.86892197032	1088.72473709853	714.103195646874	599.383553856968	629.575007047853	608.868230083065	921.735295640621	893.568712585609	727.644824466995
SLC2A4RG	678.354762243082	-1.079614673	0.267593161145542	-4.034537609	5.47099271506974e-05	0.0008121522897863	1173.52529990554	1032.58245848645	1280.08567042871	477.736622710624	397.713023573707	770.972300945365	619.3630057	600.746609383918	821.592246297468	247.681018092388	332.722352289402	385.536539151209
ZNF503	1142.94262878632	-1.03193442	0.25593238007573	-4.032058858	5.52903347160506e-05	0.000819789102501821	1019.8722328148	1267.95051887674	1626.75114	527.97661171461	490.395409598258	892.628994558592	2002.15137990117	2080.29437336196	1435.88710944723	784.888705735694	795.943591255185	790.571477983629
SLC39A13	1647.09528980109	0.721153921398254	0.1788622882922	4.03189475145334	5.53289659636978e-05	0.000819789102501821	1435.69584562912	1311.6074978201	1582.24678934052	2790.603026	2581.02847156978	1767.26143680754	956.910585982177	878.801154594122	985.476564911627	1870.61371655164	1811.0456181501	1793.85277067137
ZNF880	145.644926893046	-1.230637393	0.305243240423168	-4.03166141	5.5383939285461e-05	0.000819828736769487	229.519268966796	326.478277315568	186.21557328286	117.835610572984	85.6432174657245	112.29848641221	149.320113416999	131.122711955313	143.263112960721	87.0841935758623	79.6939765962639	99.2645801952539
ISM2	12.3022118506766	6.15291424882859	1.52667583373202	4.0302689758228	5.57130630701876e-05	0.000823922619517227	0	0	1.17116712756515	24.6632673292292	44.5814008725689	9.3582072010175	11.567051039345	6.50963818217868	26.0478387201311	6.78578131759966	8.96557236707968	7.97661805140433
FYTTD1	1971.10824127802	0.783526401601038	0.194439735444841	4.02966194028438	5.58571246291156e-05	0.000825274538818111	1336.78168368946	1426.44433373633	1517.83259732444	2952.28444474328	2395.66369952068	2021.37275541978	1843.3673156338	2087.73395985588	1324.09846827333	2207.64085532576	2141.77562102459	2398.3031607889
CDC73	1436.67271948502	0.662960664714757	0.164562085612229	4.02863552833758	5.61015156008804e-05	0.000828104857400566	1164.88231488169	1147.41929440268	1065.76208608429	1854.31232141982	1963.92802791264	1534.02611887448	1327.05621924122	1546.50404242331	1115.71575851228	1457.81201973099	1627.74947197869	1434.90495835818
FLNC	32398.8164087547	1.2660506206233	0.314435041170647	4.02642980219308	5.66301353580713e-05	0.000835121356418745	21788.0049134672	22339.0863123658	13058.5134723515	59464.9644394626	52318.6203134793	25753.0663551078	16283.2532131143	17275.6497871905	33551.7869247555	45377.6506343419	44031.9182441432	37543.2822952764
NISCH	4184.94322249405	-0.797296172	0.198061003650202	-4.025508087	5.68524263426179e-05	0.000837611499386164	5845.53887113342	6335.95633534514	3876.56319224066	2702.91140841441	3541.87497984962	2998.22561478753	4241.95308115615	4674.85016311603	5293.13789325331	3628.13107780995	3989.67970335046	3090.49634947188
PPP2R2C	18.6747208732364	6.16714248692663	1.53222857577591	4.02494940012697	5.69875676420041e-05	0.000838814188127753	0	0	0	2.74036303658102	28.1566742353067	10.0780692934035	7.36085066140136	30.6882942874138	14.1092459734043	40.714687905598	46.820211250305	43.4282538354236
COMTD1	232.94294048031	1.30342174384957	0.324090377927286	4.02178476320581	5.77588253259257e-05	0.000849368992316334	201.669650556599	185.067628129464	118.287879884081	538.024609515407	427.042892568818	284.345526492455	95.6910585982177	89.2750379270219	142.177786347382	213.752111504389	242.070453911151	257.91065032874
TTLL4	609.639330360629	-0.811089941	0.201868390722317	-4.017914532	5.87154845109345e-05	0.000862627868035061	688.557806900388	919.643752089491	580.898895272317	437.544631507436	409.444971171752	401.683047551367	759.219168218826	802.545393031458	691.353052696813	607.32742792517	498.087353726649	519.366464235882
F11R	1471.78967878833	-1.220839722	0.303896146762307	-4.017292535	5.88706251017643e-05	0.000864097302523648	2536.23593866656	2861.43025030941	1031.7982393849	673.215852653404	1073.47320522107	1012.84596398705	1907.51187139744	1846.87734711527	1885.21232736949	903.639878793688	1098.78070232099	830.454568240651
FGF13	1003.60274524859	-1.121015783	0.279132390676558	-4.016072015	5.91761798393103e-05	0.000867675403618053	1620.07952613801	1519.45268018088	806.934150892391	500.572981348799	490.395409598258	822.082509504768	1160.91130431244	1020.15329797857	1363.17022635353	1034.83165093395	878.626091973809	826.023113767648
AHCY	2705.39179371534	-0.904562022	0.225246437230169	-4.015877157	5.92251009103927e-05	0.000867675403618053	3852.85065730036	4078.13127216568	3833.23000852075	1496.23821797324	1731.63546547136	3052.93513380886	2385.96716438853	2421.58540377047	2573.30940022629	2444.01223788881	2509.36408807486	2085.44247499493
C2CD4C	62.1989388515247	-1.920082253	0.47823868807259	-4.014903648	5.94700846222918e-05	0.000869262123800893	77.7868652146881	62.6382741361263	152.25172658347	21.9229042926481	19.9443109166756	34.5533804345262	90.4333081257881	69.7461233804859	90.0821089071201	42.9766150114645	38.8508135906786	45.2008356246245
STIP1	2441.18046956696	0.695735485137173	0.173291965523848	4.01481674602756	5.94919999961212e-05	0.000869262123800893	1307.97173360994	1874.4029002856	1691.16533220408	2287.28968119962	2850.8632663248	2755.63208965346	2409.10126646722	2149.1105484307	1850.48187574265	3410.98607564676	3130.97710552572	3576.18375971294
ELMO1	86.7691104845612	-2.345890503	0.584312717079229	-4.014785977	5.94997613446261e-05	0.000869262123800893	137.327428712351	197.405470004762	163.963397859122	13.7018151829051	19.9443109166756	63.3478641299646	116.722060487936	99.5044693561599	92.2527621337976	19.2263803998657	47.8163859577583	70.016980673438
LOC124900374	37.04234911	3.64178911140666	0.907483657087819	4.01306302649397	5.99359018182782e-05	0.00087435468586202	16.3256383783913	5.69438855782967	2.34233425513031	189.08504952409	73.9112698676801	43.9115876355437	1.05155009448591	0	0	11.3096355293328	54.7896089099314	46.087126519225
GALNT11	767.116219212086	-0.636024547	0.158492281241743	-4.012968594	5.99598932955901e-05	0.00087435468586202	943.045699269429	1119.89641637317	996.663225557946	655.86022008839	674.586986887556	639.237538038734	851.755576533586	848.112860306708	698.950338990185	538.33865119624	585.750727982539	653.196389320554
DNAJB5	1484.31517490959	0.769026076071836	0.191762597982141	4.01030276062204	6.06409394524636e-05	0.000883464095591839	1229.22453672594	1145.5211648834	1365.58087074097	2493.73036328873	2272.47824974121	1608.89177648262	835.982325116297	1001.55433174378	1166.72610933921	1544.89621330686	1614.7992007818	1532.39695676423
KCTD15	890.741272068417	-0.93680905	0.233664743241397	-4.009201548	6.0924400827244e-05	0.000886769644724119	1257.07415513613	1110.40576877679	1312.87835000054	559.947513808055	511.512915274738	847.997544830663	866.477277856388	828.583945760172	748.875363203769	1030.30779672222	964.297116814793	650.537516636753
RILPL1	1347.82765114163	0.91268352355367	0.227691078933297	4.00842899875337	6.11240097258621e-05	0.000888849699872556	1154.3186665192	1135.08145252738	950.987707582905	2585.98925218695	2146.94641044214	1370.61742390287	653.012608675749	785.806323420141	945.319480218091	1560.72970304792	1440.46862697747	1444.65415819878
SALL4	57.9383641569789	-3.383552929	0.844321649168424	-4.007421735	6.13851934282388e-05	0.000891820474681252	145.010082066888	144.257843465018	51.5313536128668	14.6152695284321	16.4247266372622	2.15958627715788	80.9693572754149	108.803952473558	109.617987947218	2.26192710586655	0.996174707453298	18.6121087866101
TRH	414.173445198322	-3.775381286	0.942860797835141	-4.004176751	6.22338228649757e-05	0.000903304934593494	214.153962257722	418.537559000481	578.556561017186	2.74036303658102	9.38555807843557	75.585519700526	881.198979179191	889.03058602326	880.199883417763	443.337712749845	437.320696571998	140.033961346876
VDAC2	5348.44051100702	0.825839832297766	0.206264987240783	4.00378097778525	6.23380822310726e-05	0.000903304934593494	4005.54339272178	3745.95860629228	4222.05749487238	8405.60688753951	7068.49842782179	5750.25839397906	3306.0734970637	3162.7542082271	4996.84372781182	5737.37810403051	6068.69631780549	7711.61707391878
LOC124901373	157.78540478141	-1.899087197	0.474328153125428	-4.00374126	6.23485544290738e-05	0.000903304934593494	378.370677710952	348.306766787248	107.747375735994	98.6530693169167	79.7772436667023	46.0711739127015	172.454215495689	155.301368060549	150.860399254093	143.632371222526	140.460633750915	71.789562462639
PRKAG2	2799.41094533423	0.772316949643327	0.192929662159646	4.00310113539849	6.25175606651091e-05	0.00090491715695868	2088.72138076477	2035.74390942411	2283.77589875205	4418.37866931413	3650.98209251144	2876.5689211743	2008.46068046808	1985.4396455645	2901.0780374546	3049.07773870811	3007.45144180151	3287.25292807318
NACC2	1188.53278526104	0.816695245350679	0.204061135506329	4.0022086681241	6.27539147733675e-05	0.000907500339471688	919.037407536501	1139.82677632557	879.546512801431	1647.87163933072	2007.33623402541	1523.94804958108	608.847504707341	687.231802375721	968.111339098206	1218.04774650914	1279.08832437004	1383.50008647135
NXPH4	169.749518301092	2.27375881794298	0.568267663173544	4.00121098787315	6.30191339618379e-05	0.000910495800908545	11.5239800318056	51.249497020467	106.576208608429	385.477733812397	265.142015715805	164.848419156385	49.4228544408377	41.8476740282915	77.0581895470545	313.276904162518	343.680274071388	226.890469017723
FARSA	1330.41959581903	0.544269597749872	0.136166729276718	3.99708211132697	6.41280614938414e-05	0.000924948184434967	951.688684293283	1122.74361065208	1088.01426150803	1478.88258540822	1504.0356820693	1626.88832879227	1136.72565213927	959.706657715486	1011.52440363176	1595.78957318885	1789.12977458612	1699.90593584372
AHCYL2	778.662761154163	-1.060763245	0.265386703694149	-3.997047442	6.41374506558312e-05	0.000924948184434967	769.225667123027	1035.42965276536	617.205076226836	540.764972551988	261.622431436391	357.771459915823	1360.70582226477	1265.65965227788	1307.81856907325	539.469614749173	671.421752823523	616.858462641935
FAAP20	683.274481947946	-0.572243242	0.143189050511867	-3.996417601	6.43082512312193e-05	0.000926334667064359	981.458966042115	931.981593964789	906.483356735429	648.552585324174	560.787095186525	684.58884985905	631.981606786031	608.186195877837	641.428028483228	516.850343690508	533.949643194968	553.0455182
AFAP1L1	2253.63437577668	1.06604463057978	0.266760755689704	3.99625734986222	6.43517767563847e-05	0.000926334667064359	1407.84622721892	1732.04318633986	1169.99596043759	3537.8086802261	3107.79291872198	2380.58393952037	1119.90085062749	1225.67187487307	2383.377243	2865.86164313292	3077.18367132324	3035.54631400665
LRRC32	304.826456938223	-1.329039809	0.332618237473008	-3.995691335	6.45057345704023e-05	0.000927698986353786	677.994158537899	819.991952327472	395.854489117022	301.439934023912	236.985341480498	215.958627715788	237.650321353815	266.895165469326	131.324520213994	110.834428187461	142.452983165822	120.535561665665
GALE	572.829462505426	0.936669634165854	0.234490771762403	3.99448399238045	6.48353014558281e-05	0.000931269143271354	443.673231224518	349.255831546886	504.773031980581	1059.60704081133	779.001320510152	644.276572685436	359.630132314181	436.145758205972	429.789338882163	671.792350442366	533.949643194968	662.059298266559
PSPH	508.825133267809	-0.863467236	0.216172313707742	-3.994347013	6.48727930883082e-05	0.000931269143271354	501.293131383546	560.897272946222	735.492956110917	307.834114442601	309.723416588374	368.569391301612	725.569565195277	759.767770691426	591.503004269644	459.17120249091	433.335997742185	352.743776050991
GUCY1A1	4203.58316508297	-0.758499654	0.190006932916468	-3.991957782	6.55300410820358e-05	0.000939843480331192	4717.14915968578	4635.23228607335	4359.0840487975	2236.13623785011	3478.52246282018	2394.26131927571	5837.15457449128	6184.15627306975	7419.29272878401	3547.83266555169	3029.36728536548	2604.80893923081
PSMD1	1906.52987713788	0.610926232293651	0.153171179642769	3.98851947029771	6.64869467790884e-05	0.000952695957686462	1283.0031102077	1470.10131267969	1540.08477274818	1823.2548736719	2342.86993532948	2389.22228462901	1786.58361053156	2006.82845673451	1711.56006923528	2188.41447492589	2039.1696261569	2297.26599880445
STAC2	86.1421775932586	2.47852834876688	0.621491788213949	3.98803072827351	6.66240356945523e-05	0.000953788478125846	28.8099500795141	29.4210075487866	21.0810082961728	234.757766800441	140.783371176534	67.6670366842804	37.8558034014927	31.6182425991536	143.263112960721	84.8222664699958	88.6595489633435	124.967016138668
RTN4	13063.6164905415	0.792074032677814	0.198672713380045	3.98682848390276	6.69623964972635e-05	0.000957757780557575	12047.3607915835	10797.5097704047	8317.62893996772	20823.1052606336	19452.7423123175	13688.8975488114	8785.70103942976	9360.85970597295	12430.2457025692	13826.0294346093	12922.3783050842	14310.939075114
SETD3	1833.74815483754	0.537870197529938	0.134933477122375	3.98618792756767	6.71433386561578e-05	0.00095947035257423	1204.25591332369	1341.97757012853	1442.87790116027	1958.4461168099	1881.80439472633	1948.6666840888	1625.69644607521	1569.7527502168	1496.6653997942	2807.05153838039	2228.44282057303	2499.34032277336
MMP15	11861.3285475871	-0.972404818	0.244001670286461	-3.985238367	6.74124189103724e-05	0.000962438141019124	16909.5200333362	16658.9337259307	10075.550798443	6494.66039669701	8687.50719635192	7063.28685049105	13004.5200185072	12543.1428287466	18373.4942372125	12386.3128317252	12420.3062525277	7718.70740107559
ELP4	308.035037090578	-0.950270972	0.238484911820575	-3.984616743	6.75891228631897e-05	0.000964082884443459	305.38547084285	471.685185540224	404.052659009978	215.575225544373	190.05755108832	205.160696329999	441.651039684081	442.65539638815	378.77898805524	256.728726515854	201.227290905566	183.4622152
TBC1D16	1055.08264562799	-0.737010973	0.185102149749266	-3.981644587	6.84400675493976e-05	0.000975333180822143	1360.78997542238	1621.00260946218	1052.87924768107	692.398393909471	854.085785137637	875.352304341329	1055.75629486385	1179.17445928608	1213.39515371277	921.735295640621	954.33536974026	880.086858338278
HECTD1	3456.92647	0.562275689683353	0.14122517552015	3.98141257472274	6.85069188016357e-05	0.000975399145444543	2638.99142728349	2475.16089313663	2496.92831596891	3567.95267362849	4047.52192132534	3625.2254972557	3608.91992427564	3673.29583137226	2762.15623094724	4489.92530514511	4161.02175303243	3936.01786292074
CAPZB	2372.35823822448	0.599158294552767	0.150502128299377	3.98106193794767	6.86080673098847e-05	0.000975952870371826	1902.41703691725	1949.37901629702	2375.12693470213	2993.38989	3019.80331173664	3415.025766	1552.0879394612	1475.82797073108	1897.15092011622	2649.84760452267	2766.37716259781	2471.86530504074
COX7A2	1925.18514416614	0.884353557271134	0.222235647766429	3.9793505954571	6.91037709252395e-05	0.000982113067111563	1501.958731	1469.15224792005	1706.39050486243	3509.49159551476	2381.58536240303	2741.23484780574	1227.15896026505	1101.05880109994	1651.86710550165	1669.30220412952	1651.65766495757	2491.36370472195
ERBB2	4452.07798017971	-0.907955651	0.228229888324899	-3.978250429	6.94242301731672e-05	0.000985773761045806	6039.52586833548	6749.74857054743	4812.32572716522	2280.89550078093	3213.38044710438	3885.81557469942	4822.40873331238	4614.40352285295	6044.18390968375	4112.1834784654	4121.17476473429	2728.88966447488
ISOC2	864.036644637207	0.668193155762455	0.167984374674986	3.97771017128983	6.9582111849646e-05	0.000986190626442166	735.614058696927	708.002310690155	762.429800044915	1108.93357546979	1055.875284	1337.50376765312	479.506843085574	383.138704436802	526.383407469316	1090.24886502768	1129.66211825204	1051.14100099617
TTL	1094.94776138176	0.742906569010131	0.186770515998349	3.97764371447523	6.9601556253912e-05	0.000986190626442166	972.81598101826	639.669647996199	1036.48290789516	1515.4207592293	1525.15318774578	1390.77356248968	925.364083147599	962.496502650705	930.124907631348	1166.02342307421	1078.85720817192	996.19096553094
LOC124903828	69.8330983507602	-2.440045344	0.61349107751674	-3.977311868	6.96987270897638e-05	0.000986190626442166	152.692735421425	234.418995630655	33.9638466993895	21.0094499471211	34.0226480343289	23.0355869563508	94.6395085037317	78.1156581861442	53.181004053601	30.5360159291985	47.8163859577583	34.5653448894188
GATM	898.674686799245	-1.705175379	0.428727983224661	-3.97728967	6.97052318255882e-05	0.000986190626442166	856.615849030887	828.533535164217	2509.81115437213	327.930110044195	285.08632663248	671.631332196102	1384.89147443794	1279.60887695398	855.237371310971	412.801696820646	521.995546705528	849.952967921861
HSPH1	1209.88666323631	0.88216634294933	0.221886960194777	3.97574666927226	7.01587798683109e-05	0.00099171238342258	755.781023752587	872.190514107577	871.348342908475	1846.09123231008	1326.88327333883	1432.52556384806	883.302079368163	836.023532254091	502.506221975863	1670.43316768245	1601.8489295849	1919.70607770464
AP1B1	1227.11636933682	0.6198060131267	0.155916357661286	3.9752468722568	7.03062873414954e-05	0.000992902126455208	956.490342639869	868.394255069024	1194.59047011646	1468.83458760743	1580.29334145659	1587.29591371105	964.271436643578	1088.96947304732	1151.53153675246	1298.3461587674	1330.88940915761	1235.48950707307
BCAP31	1513.72770054319	0.629344437941944	0.158374821120875	3.97376573806271	7.07451464896652e-05	0.000998200644799272	929.601055898989	964.24979579249	1299.99551159732	1557.43965912355	1691.74684363801	1687.35674455269	1368.06667292617	1518.60559307111	1290.45334325983	1984.8410353979	1889.74342003891	1982.63273122128
CRABP1	38.2847866986945	-4.074144627	1.02550082886219	-3.972834065	7.10225269858624e-05	0.00100121324912804	62.4215585056139	46.5041732222756	48.0178522301713	0	0	8.63834510863154	83.0724574643868	119.963332214436	54.2663306669398	15.8334897410659	18.9273194416127	1.77258178920096
MLX	584.790281959756	1.06590246421035	0.268491883922837	3.96996158184313	7.18842215474013e-05	0.00101171751017691	426.387261176809	298.006334526419	493.06136070493	1018.50159526261	882.242459372943	647.156021054979	349.114631369322	470.553845740345	309.318084801557	753.221726253562	559.850185588754	810.06987766484
SEMA4A	131.941088674488	-1.629948881	0.410574732988974	-3.96992009	7.18967406441103e-05	0.00101171751017691	237.201922321333	332.172665873397	122.972548394341	92.2588888982276	79.7772436667023	52.5499327441752	120.928260865879	145.071936631411	187.761504107612	63.3339589642635	83.678675426077	65.5855262004356
EPM2AIP1	2078.12393550636	-0.599756539	0.151106902091604	-3.96908765	7.21483416014213e-05	0.00101434744658644	2007.09318887282	2538.74823203239	2325.9379153444	1329.98952708732	1748.06019210862	1459.16046126634	2646.75158782103	2688.4805692398	2605.86919862645	1687.39762097645	1971.42974605008	1928.56898665065
MAFG	1136.74374599474	0.924552619577824	0.232952241908878	3.9688504905631	7.22201742862091e-05	0.00101444753773352	716.407425310585	1043.97123560211	685.132769625615	1947.48466466358	1536.88513534382	1160.41769292617	647.75485820332	704.900820298777	671.817173656715	1728.11230888205	1566.98281482404	1231.05805260007
LOXL4	349.920549479912	1.68649388516596	0.425012236775963	3.96810665490312	7.24459118942823e-05	0.00101670735439102	159.415057106645	136.665325387912	90.1798688225169	443.025357580598	653.469481211076	150.451177308666	439.54793949511	477.993432234263	654.451947843294	331.37232100945	397.473708273866	265.000977485544
CTPS2	507.393448775767	-0.95541593	0.240824966305176	-3.967262797	7.27028119146689e-05	0.00101940007117563	545.468388172134	649.160295592582	644.141920160835	274.949758003629	282.739937112871	388.725529888419	783.404820392002	876.941257970643	510.103508269234	372.087008915048	358.622894683187	402.376066148618
HPS4	463.206828234008	-0.738595444	0.186221284218959	-3.96622463	7.30200487825334e-05	0.0010221319963082	685.676811892436	596.961733812477	609.00690633388	411.054455487153	361.343986019769	361.370770377753	479.506843085574	484.503070416442	612.124209923081	285.002815339186	354.638195853374	317.292140266972
RALGAPB	1639.18927103491	0.616898625047896	0.155539020263818	3.9661984754793	7.30280579143393e-05	0.0010221319963082	1113.98473640788	1355.26447676346	997.834392685511	1773.01488466792	1920.51982179988	1628.32805297704	1729.79990542932	1722.26427334213	1629.07524662153	1910.1974409043	2137.79092219478	1752.19709862515
CALM1	3032.46800302704	0.78010973170288	0.196883569948475	3.96228965122401	7.42344020665044e-05	0.00103808964031626	1720.91435141631	2315.7180135174	2592.96402042925	3219.9265679827	3756.56962089384	4404.8361433097	2540.54502827795	2686.62067261632	2478.88598486581	3192.71010993064	3098.10334017976	4381.82218290478
RUBCN	681.62494276277	1.01940252470026	0.257331055173037	3.96144384522416	7.44979038977828e-05	0.00104084593716724	558.913031542574	429.92633611614	456.75517975041	1235.90372949804	1073.47320522107	623.400572006243	488.970793935947	446.37518963511	652.281294616616	727.209564536097	755.1004282	731.189988045397
SYTL3	238.076322838708	-0.985989035	0.249260803555141	-3.955652158	7.63261497530743e-05	0.00106543964695387	338.036747599632	278.075974574015	293.962949018854	167.162145231442	143.129760696142	149.011453123894	311.258827967829	281.774338457163	420.021399362114	153.811043198926	183.296146171407	137.375088663075
PRADC1	454.986710668954	1.257244826	0.317984991496958	3.95378668729095	7.69239949389368e-05	0.001072810258622	217.99528893499	257.196549861973	415.76433028563	660.427491816026	740.285893436605	726.340851217435	207.155368613724	137.632350137492	324.5126574	501.016853949442	591.727776227259	679.785116158569
SLC8A3	33.6415201035503	3.90258647893291	0.987102351936401	3.95357834096657	7.69910398666591e-05	0.001072810258622	7.6826533545371	0	9.36933702052123	60.2879868047824	126.70503405888	65.5074504071225	9.46395085037318	2.78984493521944	32.5597984001639	36.1908336938649	39.8469882981319	13.2943634190072
TATDN2	807.322751230675	0.756595988082416	0.191528400820837	3.95030702934843	7.80510049442586e-05	0.00108661416830035	489.76915135174	607.401446168498	613.691574844141	945.425247620451	1102.80307421618	843.678372276347	600.435103951454	665.842991205705	805.312347097387	1073.28441173368	1069.89163580484	870.337658497672
DGCR6	398.632113603276	-1.056912577	0.267637201891876	-3.94904957	7.84621039818518e-05	0.00109136818280347	709.685103625365	641.567777515476	482.520856556844	315.141749206817	323.801753706027	244.033249318841	320.722778818202	316.182425991536	408.082806615387	451.254457620377	319.772081092509	250.820323171936
PRKX	107.261016776148	-1.327153768	0.336096386394022	-3.948729656	7.85670189405502e-05	0.00109185867811353	154.613398760059	202.150793802953	161.621063603991	53.8938063860934	61.0061275098312	90.7026236406312	134.598412094196	117.173487279216	109.617987947218	73.512630940663	53.7934342024781	74.4484351464404
SYVN1	930.66450725383	0.844885226869843	0.213994734557253	3.9481589517512	7.8754509748884e-05	0.00109349485812534	726.971073673073	527.680006358883	557.475552721013	1103.45284939662	1147.38447508875	1005.64734306319	416.41383741642	445.44524132337	656.622601069972	1685.13569387058	1576.94456189857	1318.80085116552
SSH3	471.567004770288	-0.662688159	0.167936553295031	-3.946062641	7.94468372845842e-05	0.00110180164700455	562.754358219843	576.082309100435	559.817886976144	356.247194755532	366.036765058987	351.292701084349	524.723497148468	557.039038732147	618.636169603114	387.920498656114	447.282443646531	350.97119426179
YPEL3	492.407285997985	-1.051374996	0.26644593537492	-3.945922442	7.94933441414992e-05	0.00110180164700455	470.562517965397	503.953387367926	585.583563782577	178.123597377766	221.73380960304	350.572838991963	653.012608675749	616.555730683495	543.748633282737	666.1375327	654.486782796817	464.416428770652
PROCR	1464.52546043803	-0.985931242	0.249904628881241	-3.945230013	7.97234139591767e-05	0.0011040143438375	1293.56675857018	1968.36031148979	2051.88480749415	704.273300401322	715.648803480712	1259.75866167543	1839.16111525585	1925.92295361315	2337.79352513177	1060.84381265141	1150.58178710856	1266.50968838409
TSTD3	255.653297320105	-1.016379917	0.257738654309492	-3.943451633	8.03171959388155e-05	0.00111125539588427	290.980495803093	327.427342075206	192.071408920685	114.181793190876	150.168929254969	137.493659645719	444.805689967539	388.718394307241	456.922504215633	179.823204916391	198.238766783206	187.007378760701
KIAA0040	111.169111726168	2.85399922120401	0.724076917101057	3.94156912587464	8.09502979207454e-05	0.00111902722240353	19.2066333863428	55.0457560590201	25.7656768064334	411.054455487153	248.717289078543	64.7875883147365	8.41240075588727	34.408087534373	88.9967822937813	117.620209505061	123.525663724209	136.488797768474
DUSP13B	71.6943493430965	3.5376640823397	0.897809126287184	3.94032983042779	8.13696545789143e-05	0.00112383322042208	32.6512767567827	16.1341009138507	4.68466851026062	366.29519255633	152.515318774578	105.09986548835	6.30930056691545	0	0	30.5360159291985	22.9120182714259	123.194434349467
RABEP1	2225.19999829993	0.610680407007936	0.15508038829606	3.93783129973922	8.22213661744148e-05	0.00113459695083638	1850.55912677412	1511.86016210378	1541.25593987574	2952.28444474328	2446.11107419227	2091.9192404736	1838.10956516137	1817.11900113959	1915.60147254297	3046.81581160225	2811.20502443321	2879.55911655696
TMEM79	91.7717339314179	-1.574466123	0.400106739881126	-3.935115224	8.31567911378538e-05	0.00114649591721811	133.486102035082	181.271369090911	125.314882649471	47.4996259674043	37.5422323137423	61.9081399451927	89.3817580313022	112.523745720517	105.276681493863	53.155286987864	101.609820160236	52.2911627814284
KDELR1	2285.48760777402	-0.457447805	0.116286012759734	-3.933816237	8.36077132789225e-05	0.00115131921695296	3008.71911997059	2786.45413429798	2834.22444870767	2020.56101230574	2026.10735018228	2235.8916589508	2220.87379955424	1991.94928374668	2203.21302507776	2183.89062071416	1961.46799897554	1952.49884080486
SMOC2	186.588060453982	-2.051738284	0.521581790794461	-3.933684649	8.36535205479347e-05	0.00115131921695296	345.71940095417	290.413816449313	538.736878679971	54.8072607316204	41.0618165931556	185.724419835578	187.175916818492	178.550075854044	91.1674355204589	74.6435944935963	106.590693697503	144.465415819878
SESN2	1375.52025882949	1.48334475087357	0.377327136626953	3.93119022430683	8.45263576564476e-05	0.00116193873558791	577.1593333	433.722595154693	1398.37355031279	3359.68508284833	2049.57124537837	1323.1065258054	742.394366707051	777.436788614483	542.663306669398	1801.62493982271	1724.37841860166	1776.12695277936
DHRS7C	35.693284099678	-3.33719556	0.848930942456589	-3.931056572	8.45733667584721e-05	0.00116193873558791	133.486102035082	162.290073898146	70.2700276539093	21.9229042926481	9.38555807843557	5.03903464670173	12.6186011338309	10.2294314291379	1.0853266133388	0	1.9923494149066	0
CALN1	132.392805426354	-3.133967897	0.797311736796106	-3.93066821	8.47101041428798e-05	0.00116275935876198	305.38547084285	343.561442989057	213.152417216858	16.4421782194861	0	80.6245543472277	148.268563322513	145.071936631411	107.447334720541	58.8101047525304	118.544790186942	51.4048718868279
RIPK2	203.365886091733	-1.145376521	0.291409866798402	-3.93046582	8.47814459725018e-05	0.00116275935876198	245.844907345187	374.88058005712	271.710773595116	134.27778879247	114.973086460836	153.33062567821	252.372022676618	252.015992481489	176.908237974224	143.632371222526	189.273194416127	131.171052400871
MYPN	772.535179223486	1.51304085865831	0.384974179787661	3.93023983970265	8.48611702281979e-05	0.00116283540602905	534.904739809646	375.829644816758	320.899792952852	1804.98578676136	989.003182515148	722.741540755505	329.135179574089	408.247308853777	829.18953259084	939.830712487553	725.215187026001	1290.4395425383
ZNF768	1244.28316993732	0.734751618420565	0.186966081381615	3.92986585048476	8.49932668047654e-05	0.00116362834098821	1145.67568149535	797.214398096153	1080.98725874264	1973.97484068386	1614.31598949092	1443.32349523385	859.116427194987	895.540224205439	1075.55867381875	1360.54915417873	1330.88940915761	1354.25248694953
PRMT7	512.012022755707	-0.944132086	0.240276055924942	-3.929364008	8.51708278598012e-05	0.00116504179540161	705.843776948096	735.525188719665	651.168922926226	286.82466449548	329.667727505049	469.350084235647	597.280453667996	615.625782371755	458.007830828972	353.991592068116	422.378075960198	518.480173341281
STX17	735.625362869652	-0.693908373	0.176724474557036	-3.926498439	8.61914514694246e-05	0.0011779748851218	862.37783904679	741.219577277495	662.880594201877	387.304642503451	516.205694313956	498.864430023471	1043.13769373002	1155.92575149259	1022.37766976515	609.589355031036	658.47148162663	669.149625423363
CCNG2	554.967894680383	-0.890069448	0.226725219907936	-3.925762862	8.64552982665627e-05	0.00118055161639951	628.056911733408	813.348499010004	452.07051124015	348.939559991316	297.991468990329	374.328288	813.899773132093	778.366736926223	721.742197870299	460.302166043844	522.991721412982	447.576901773243
VEGFC	382.245244238407	-1.912145737	0.487161497455059	-3.925075661	8.67024820720976e-05	0.00118289652651193	643.422218442482	484.97209217516	1118.46460682472	98.6530693169167	141.956565936338	354.892011546279	336.496030235491	321.762115861975	527.468734082655	106.310573975728	141.456808458368	311.088104004769
MASP2	81.4208281541567	-1.868386738	0.476218513948294	-3.923381144	8.73148508749338e-05	0.00118907257141118	113.319136979422	122.429353993338	90.1798688225169	15.5287238739591	31.67625851	41.7520013583858	157.732514172886	94.8547277974608	142.177786347382	36.1908336938649	80.6901513037172	50.5185809922274
TOMM40L	487.094618938493	0.996052690146764	0.253879494306098	3.92332863616721	8.73338913029998e-05	0.00118907257141118	407.180627790466	262.890938419803	338.46729986633	767.301650242685	730.90033535817	514.701396055963	354.372381841751	298.51340806848	414.59476629542	507.802635267041	534.945817902421	713.464170153387
PPP1R15B	1553.17057757428	0.829075228652023	0.211326593880788	3.92319401655485	8.73827253295279e-05	0.00118907257141118	1070.76981128861	724.136411604006	1294.1396759595	2007.77265146836	1899.4023161234	1578.65756860241	1324.95311905224	1467.45843592542	1387.04741184698	1912.45936801017	1709.43579798986	2261.81436302043
VMAC	133.46028943408	-1.406364144	0.358688283585218	-3.920853309	8.82359654873391e-05	0.00119926627595837	264.091209062213	172.729786254167	154.5940608	79.4705280608495	45.7545956323734	96.4615203797188	173.505765590175	168.320644424906	179.078891200901	73.512630940663	103.602169575143	90.401671249249
ZNF711	917.101256161557	-0.921788152	0.235106864410049	-3.920719856	8.82848483322247e-05	0.00119926627595837	1162.96165154305	870.292384588301	1281.25683755628	458.554081454557	622.966417456161	667.312159641786	1241.88066158786	1294.48804994182	976.793952004916	858.401336676357	954.33536974026	615.972171747334
FGF9	353.748157512439	-0.858906498	0.219178862564208	-3.918746945	8.90105049428584e-05	0.00120807677531104	514.737774753986	477.379574098054	459.09751400554	301.439934023912	245.197704799129	253.391456519858	292.330926267083	349.660565214169	458.007830828972	285.002815339186	287.894490454003	320.837303845374
BIK	82.2502444784243	-1.430767005	0.365160597715648	-3.918185626	8.92179910383697e-05	0.00120898023665698	131.565438696448	135.716260628274	115.94554562895	51.1534433495123	48.1009851519823	43.1917255431577	113.567410204478	130.192763643574	124.812560533962	29.4050523762652	19.923494149066	43.4282538354236
AIMP2	508.658324218904	1.31520108311902	0.335668928511723	3.9181496153079	8.92313175435137e-05	0.00120898023665698	429.26825618476	146.155972984295	371.259979438154	950.905973693613	815.37035806409	588.847191571717	299.691776928484	315.252477679796	231.174568641164	631.077662536768	609.658920961419	715.236751942588
PIGN	478.012365267316	-0.907065676	0.231644967374987	-3.915758181	9.01205439827711e-05	0.00121994430994052	570.43701157438	685.224756458837	509.457700490842	255.767216747562	320.282169426614	364.970080839683	697.177712644157	634.224748606552	717.400891416944	256.728726515854	316.783556970149	407.693811516221
DNAJB1	1355.91736454729	0.741920300076552	0.189480202154497	3.9155557764901	9.01961887739898e-05	0.00121994430994052	823.004240604787	1113.2529630557	1063.41975182916	1769.36106728581	1741.0210235498	1506.67135936382	1205.07640828085	1260.07996240745	905.162395524556	1490.60996276606	1508.20850708429	1885.14073281522
POLR1H	67.4672834985877	-1.967812367	0.502726124179074	-3.914283091	9.0673205826037e-05	0.00122533894355944	102.755488616934	130.970936830082	97.2068715879078	41.1054455487153	9.38555807843557	33.1136562497542	72.5569565195277	63.2364851983072	85.7408024537649	74.6435944935963	44.8278618353984	54.0637445706293
CENPC	426.775037284479	-1.164770961	0.297602318367119	-3.913850427	9.0835915436902e-05	0.00122648045683796	500.332799714229	830.431664683493	414.593163158065	212.834862507792	286.259521392285	280.026353938139	675.095160659953	578.427849902163	418.936072748775	274.824143362786	368.58464175772	280.954213588352
ZNF622	1090.25387526925	0.813382277630447	0.207931286247669	3.9117839951301	9.16168377952272e-05	0.0012359600251962	650.144540127702	801.010657134707	849.096167484737	1537.34366352195	1203.69782355936	1299.35107675666	875.941228706762	960.636606027226	1410.92459734043	1089.11790147475	1160.54353418309	1245.23870691368
TGFB1I1	1247.58819001921	1.10369497513578	0.282250944509019	3.91033226498383	9.21692467664486e-05	0.00124226889441576	917.116744197866	1581.14188955737	989.636222792555	3378.8676241044	2630.30265148157	1489.39466914655	344.908430991378	404.527515606818	345.133863041737	998.640817240083	1052.95666577814	838.431186292055
PLEKHO1	1853.44732142907	0.778460876260591	0.199087770135232	3.91013910965909	9.22429824636353e-05	0.00124226889441576	1436.65617729844	1676.99743028084	1925.39875771711	3423.62688703522	2913.04258859444	2306.43814400462	878.044328895733	916.929035375454	1185.17666176597	1681.74280321178	1754.26365982526	2143.05138314396
PAMR1	56.1163459466835	-3.62345978	0.926904143014179	-3.909206586	9.25997514424065e-05	0.00124600317906538	226.638273958844	355.899284864354	9.36933702052123	11.8749064918511	23.4638951960889	12.9575176629473	6.30930056691545	11.1593797408777	10.853266133388	0	3.98469882981319	0.886290894600481
CAST	4362.92298461192	0.636085950207608	0.162764368968621	3.90801717991631	9.30566906791765e-05	0.00125107777280169	3572.43380985975	3679.5240731176	3367.10549174982	5762.07001158435	6514.75050119409	4232.06924113707	3532.15676737817	3424.06968382599	4087.3400258339	4616.59322307364	4639.18561261001	4927.77737397867
CDC37	1881.65746890486	-0.501901031	0.128445152361752	-3.907512442	9.32512407442586e-05	0.00125261906590146	2399.86884162353	2612.77528328418	2441.88346097335	1766.62070424923	1595.54487333405	1898.99619971417	1586.78909257924	1606.02073437466	1608.4540409681	1878.53046142217	1630.73799610105	1553.66793823464
TEX264	740.842510074833	0.733877588559895	0.188074486911113	3.90205817180688	9.53782275874714e-05	0.00127985770314289	556.032036534623	500.157128329372	566.844889741535	1003.88632573418	802.465215706241	891.18927037382	545.754499038186	516.121313015596	658.793254296649	815.424721664893	902.534284952688	1130.90718151021
USF3	449.297493942561	0.667915910554259	0.171177287529287	3.90189563226946	9.54423102177879e-05	0.00127985770314289	282.337510779238	304.649787843887	363.061809545198	527.97661171461	509.16652575513	470.789808420419	455.321190912398	446.37518963511	420.021399362114	557.565031596105	542.915215562047	511.389846184478
APLN	223.195960552718	2.02899650796056	0.520188986708592	3.90049877987363	9.59947099615938e-05	0.00128616501996406	62.4215585056139	79.7214398096153	146.395890945644	360.814466483167	450.506787764907	364.250218747297	62.0414555746686	48.3573122104702	256.137080747956	309.884013503718	295.86388811363	241.957414225931
VCP	6405.42725132913	0.491935079334202	0.126133257997958	3.90012188016395	9.61442752194872e-05	0.00128706887988103	4938.02544362872	5094.57962973828	5445.92714317797	6662.73599627398	7712.58235095443	7392.26382671144	5016.94550079227	5947.94940188784	5697.96472002868	6876.25840183432	7793.07473640715	8286.8198645145
IFNGR1	788.122063863744	0.755998243156432	0.193870630134905	3.89949856061421	9.63921103148772e-05	0.00128928559837544	590.60397663004	527.680006358883	681.61926824292	1221.28845996961	1041.79694670635	776.731197684452	605.692854423883	668.632836140925	605.612250243048	901.377951687822	940.388923835913	896.040094441086
ARHGAP28	249.508305711716	-1.240838322	0.318258695229842	-3.898835573	9.66563795640875e-05	0.00129171816372262	319.790445882607	345.459572508333	251.800932426508	105.047249735606	85.6432174657245	195.082627036596	444.805689967539	379.418911189843	338.621903361704	159.465860963592	195.250242660846	173.713015341694
SLTM	1718.56003560404	0.810776875146337	0.208027183487704	3.89745638792566	9.7208321109486e-05	0.00129798776977198	1101.50042470676	1090.47540882438	1358.55386797558	2567.72016527641	2119.96293096663	1540.50487770596	1816.02701317716	1804.09972477524	1334.95173440672	2129.60437017336	1949.5139024861	1809.80600677418
TRMT44	309.045435796232	-1.184995999	0.304107440450969	-3.896635996	9.75380470476355e-05	0.00130128206427126	585.802318283454	329.325471594482	339.638466993895	217.402134235427	132.571007857902	200.841523775683	368.042533070068	398.947825736379	550.260592962769	186.608986233991	187.28084500122	211.823523809515
ZNF518A	735.654399690201	-0.676223726	0.173588510374456	-3.895555785	9.79738085142306e-05	0.00130598420260976	891.187789126304	842.769506558791	785.853142596218	532.543883442245	549.055147588481	496.704843746313	1070.47799618665	989.46500369116	991.98852459166	602.803573713437	441.305395401811	633.697989639344
TIGD1	245.026463480153	-1.160405218	0.297916814650547	-3.895064532	9.81725891958664e-05	0.00130752209705557	313.068124197387	378.676839095673	311.530455932331	163.508327849334	178.325603490276	108.69917595028	350.166181463807	251.086044169749	334.280596908349	227.323674139589	194.254067953393	129.39847061167
TFAP2E	32.1408426543184	-4.406829637	1.13221567287421	-3.892217484	9.93321384865915e-05	0.00132184261707624	94.1125035930795	16.1341009138507	84.3240331846911	0	8.21236331863112	1.43972418477192	76.7631568974713	41.8476740282915	40.1570846935354	0	12.9502711968929	9.74919984060529
SUCO	2921.36401343303	0.773015717257699	0.198657764988429	3.89119306412575	9.97525193002975e-05	0.00132631085034051	2375.8605498906	2375.50909337461	2113.9566652551	4695.15533600881	4398.30715450687	2642.61374114886	2548.95742903384	2721.95870846243	2703.54859382694	2569.5491922644	2750.43836727856	3160.51333014531
AREG	46.626335534548	4.42274108098719	1.1367136761565	3.89081364441881	9.99086437522625e-05	0.00132726093174616	0	0	19.9098411686076	192.738866906198	193.577135367734	31.6739320649823	8.41240075588727	3.71979324695925	16.2798992000819	46.3695056702643	30.8814159310522	15.9532361028087
TTYH2	362.369648734607	-1.156774214	0.29733915300475	-3.890420089	0.00010007082834213	0.00132828984343034	556.032036534623	514.393099723947	288.107113381028	173.556325650131	195.923524887342	239.714076764525	397.485935715673	480.783277169483	549.175266349431	280.478961127453	265.978646890031	406.807520621621
FAM135A	535.71505509713	0.879565332011219	0.226166001988945	3.88902542502481	0.000100647574693523	0.00133481504305894	435.030246200663	297.057269766781	345.49430263172	844.945269612481	604.19530129929	534.137672550383	488.970793935947	416.616843659436	503.591548589201	671.792350442366	649.50590925955	637.243153217746
TLCD3A	512.738576432576	0.953804385385398	0.245338617803446	3.88770587331483	0.000101196146718725	0.00134095587148161	321.711109221241	260.992808900526	425.133667306151	760.907469823996	678.10657116697	511.821947686419	492.125444219405	378.488962878103	331.024617068333	677.447168207033	657.475306919177	657.627843793557
ALAS1	1302.03546082637	0.641592557560111	0.165095857329228	3.88618205168329	0.000101833150312489	0.00134825714890083	1077.49213297383	1039.22591180391	1069.27558746699	1655.17927409494	1895.88273184398	1422.44749455466	985.302438533296	899.260017452398	1239.4429924329	1439.71660288406	1425.52600636567	1475.6743395098
GDI1	3089.69445314675	0.646101473215246	0.166381483381272	3.88325347319251	0.000103068025699191	0.00136345516528314	2377.78121322923	2243.58909178489	2477.0184748003	4246.64925235505	3830.48089076152	3032.77899522206	2210.35829860938	2248.61501778686	2955.34436812154	3692.59600032715	3686.84259228466	4074.27924247841
TRPV4	21.9277569830942	-4.68495443	1.20658879280467	-3.882809502	0.000103256461284861	0.00136479619485792	50.8975784738083	48.4023027415522	22.2521754237379	0	3.51958427941334	1.43972418477192	33.6496030235491	41.8476740282915	43.4130645335518	0	15.9387953192528	1.77258178920096
GTF2H5	416.725985321309	-0.853495532	0.219872689607629	-3.881771463	0.00010369830847985	0.00136948162066566	506.094789730131	670.039720304624	589.097065165273	287.738118841007	300.337858509938	387.285805703647	526.82659733744	552.389297173448	446.069238082245	257.859690068787	202.22346561302	274.750177326149
NFYB	1075.04744772178	-0.669642224	0.172544741748037	-3.880977288	0.000104037557274085	0.00137280534329004	1269.55846683726	1295.47339690625	1428.82389562949	862.300902177494	734.419919637583	911.345408960627	1202.97330809188	1336.33572397011	1202.54188757939	982.807327499018	970.274165059512	703.714970312782
RGS12	552.693847330054	-0.911293361	0.234828307683558	-3.880679336	0.000104165104155561	0.00137333235722672	741.37604871283	939.574112041895	698.015608028832	352.593377373424	450.506787764907	462.151463311787	553.115349699588	586.797384707821	527.468734082655	583.577193313571	391.496660029146	345.653448894188
MAEA	1366.39838782346	0.611950379364563	0.157729616362389	3.87974302783179	0.000104566878067125	0.00137747090805063	1034.27720785456	1049.66562415994	1186.3923002235	1800.41851503373	1687.05406459879	1510.27066982575	1122.00395081646	1171.73487279216	869.346617284375	1765.43410612885	1580.92926072838	1619.25346443508
ZNF875	800.386500924133	-0.641541539	0.165389996244361	-3.87896217	0.000104903065679714	0.00138073925910596	1139.91369147944	944.319435840087	872.51951003604	626.629681031526	640.564338853227	629.15946874533	946.395085037317	781.156581861442	870.431943897714	705.721257030365	655.48295750427	792.34405977283
NDUFA4L2	307.864883661476	1.66728614434436	0.430021890280565	3.87721225832608	0.000105660173719505	0.00138953765371389	67.2232168521996	132.869066349359	228.377589875205	391.871914231086	374.249128377618	591.006777848874	145.113913039055	106.944055850078	186.676177494273	649.173079383701	547.896089099314	272.977595536948
PHLDB1	2315.03339107759	-0.841436415	0.217071618132974	-3.876307837	0.000106053494538999	0.00139354114031295	3994.01941268998	3927.22997538319	2363.41526342648	2132.00244246003	1864.20647332926	1744.94571194357	1919.07892243678	1821.76874269829	2592.84527926638	2004.06741579777	1769.20628043706	1647.61477306229
ILK	3442.38359432211	0.571886025366348	0.147583342468068	3.87500388460225	0.000106622998590329	0.00139985102671859	3056.73570343645	3066.42823839128	2967.7375012501	4330.68705214354	4576.63275799714	4606.39752917777	2388.0702645775	2250.47491441034	3224.50536822956	3464.14136263463	3577.26337446479	3799.52906515226
MROH7	576.093495557045	-1.127739475	0.291073658596189	-3.874412685	0.000106882156025698	0.00140207922833376	1038.11853453183	903.509651175641	672.249931222398	504.226798730907	437.601645407058	256.270904889402	536.290548187813	479.853328857743	413.509439682081	730.602455194897	511.037624923542	429.851083881233
ETAA1	388.7794001	-0.864169234	0.223058874282964	-3.874175539	0.000106986278054306	0.00140227165115326	508.015453068766	408.09784664446	539.908045807536	295.95920795075	231.119367681476	271.388008829507	508.95024573118	633.294800294812	420.021399362114	298.574377974385	277.93274337947	272.091304642348
KPNA4	2351.05922614109	0.520373073741787	0.134407468659009	3.87160831859701	0.0001081195913628	0.00141531277030161	1855.36078512071	1917.11081446932	2061.25414451467	3061.89896620652	2868.46118772187	2438.17290691125	1850.7281662952	2228.15615492859	2036.07272662358	2717.70541769866	2604.00068528292	2573.7887579198
ATP6AP1	2591.70356768391	0.708618860876112	0.183034432449282	3.87150576748704	0.000108165097548761	0.00141531277030161	1923.54433364223	1756.71887009045	1892.60607814529	3063.72587489758	3148.85473531513	2895.28533557634	1633.05729673662	1697.15566892516	2606.95452523979	3864.50246037301	3431.82186717661	3186.21576608873
CYLD	807.295126938537	0.668311980596207	0.172632006940618	3.87130980193084	0.00010825210586831	0.00141531277030161	611.731273355017	443.213242751076	572.70072537936	907.060165108317	786.040489068979	891.18927037382	842.291625683213	918.788931998934	822.677572910807	876.49675352329	1059.92988873031	955.421584379318
TNFRSF1A	676.441421770125	0.970592127281057	0.250748681704449	3.87077659066247	0.000108489185029723	0.00141625698178884	515.698106423303	456.500149386012	667.565262712138	1108.02012112426	1332.74924713785	773.131887222523	490.022344030433	719.779993286614	485.140996162442	537.207687643306	544.907564976954	486.573701135664
USH2A	100.915716783164	-2.467905323	0.637579550694537	-3.870741024	0.000108505016275096	0.00141625698178884	145.970413736205	201.201729043315	69.0988605263441	8.22108910974306	51.6205694313956	16.5568281248771	269.196824188392	208.308421829718	146.519092800737	18.0954168469324	23.9081929788792	52.2911627814284
NCOA4	4724.12384126321	0.626448872153022	0.161867137222126	3.87014240755593	0.000108771796630005	0.00141855797335438	3864.37463733216	4177.7830719277	3484.22220450633	6926.72430213129	5931.67270557128	4938.97381586008	4268.2418335183	4192.20698932307	3391.64566668374	5141.36031163468	4748.76483042987	5623.51572624005
TSPAN11	246.376845746498	-1.597960184	0.413041923663937	-3.86876027	0.000109390128260431	0.00142503222439736	411.982286137052	523.883747320329	188.55790753799	82.2108910974306	127.878228818685	161.249108694455	404.846786377075	427.776223400313	308.232758188218	82.5603393641292	78.6978018888106	158.646070133486
GOLM2	2004.02435870703	-0.631695594	0.163286777310404	-3.868626747	0.000109450038158613	0.00142503222439736	2351.85225815767	2198.98304808189	2513.32465575482	1253.25936206305	1462.97386547614	1839.96750813852	2323.92570881386	2321.15098610257	1947.0759443298	1861.56600812817	1985.37619195442	1988.83676748348
INSIG2	1943.25894191217	0.984838911133947	0.254655139914743	3.86734354336482	0.000110027374686098	0.00143136027019027	1189.85093828393	1487.18447835318	1444.04906828784	3433.67488483602	2868.46118772187	1855.08461207862	1368.06667292617	1274.95913539528	2128.32548875738	1875.13757076337	1864.83905235257	2529.47421318977
GRIN2D	135.823059222664	-1.217969973	0.314995540878534	-3.86662608	0.000110351425618171	0.00143438552901365	187.264675516842	225.87741279391	168.648066369382	94.0857975892816	62.1793222696356	92.862209917789	147.217013228027	184.129765724483	212.724016214404	67.8578131759966	96.6289466229699	90.401671249249
ACP6	521.67194901481	-1.204543251	0.311636657385719	-3.865216825	0.000110990555213495	0.00144149788196085	851.814190684301	614.044899485966	427.476001561281	250.2864907	324.974948465832	247.632559780771	641.445557636404	616.555730683495	1174.32339563258	311.014977056651	419.389551837839	381.105084678207
TPM3	1795.34516481613	0.73309874843521	0.189700679815016	3.86450248438794	0.000111315857101458	0.00144452597344574	1111.10374139993	1523.24893921944	1880.89440686964	2649.01760202832	2555.21818685408	2298.51966098838	1510.02593568176	1491.63709203066	1313.24520213994	1617.27788069459	1663.61176144701	1930.34156843985
RPL7	11501.7576888718	-0.676841716	0.17515407274615	-3.864264789	0.000111424299772747	0.00144473724006418	17126.5549906018	14933.5339929083	17415.2551868938	11073.8070308239	7589.39690117496	12280.1274340121	12196.929545942	10550.2635966882	10583.0198066666	7938.23317803867	7501.19554712334	8832.77505558839
ARF6	853.849318636338	0.735886210604813	0.190451064795007	3.86391229367442	0.000111585301076448	0.00144562907411107	651.104871797019	628.28087088054	842.069164719346	1228.59609473382	1204.87101831917	1097.78969088859	623.569206030144	867.641774853244	647.939988163261	735.12630940663	833.798230138411	885.40460370588
GPRASP1	477.601210782011	-1.009364302	0.261289752443262	-3.863007609	0.000111999517834345	0.00144979722673096	450.395552909737	390.065616211332	439.187672836933	126.970154028254	259.276041916783	249.792146057929	912.745482013768	797.895651472759	784.691141443949	503.278781055308	391.496660029146	425.419629408231
LAMA4	1348.00697778653	-1.304134601	0.337629674174121	-3.862618426	0.000112178154008583	0.00145004249880604	1970.60058543877	2312.87081923848	1255.49116074985	361.727920828694	848.219811338614	1033.00210257385	1695.09875231128	1838.50781230961	2358.4147307852	929.652040511153	982.228261548952	590.26973580392
ITGB1	16556.8106620058	0.709726613671309	0.183744978110296	3.86256332537853	0.000112203467150531	0.00145004249880604	11730.4513407088	14027.1771474537	11491.4918556693	19799.1229392979	22966.4606179318	18158.5212804359	12883.5917576413	14974.0277156345	21380.9342827743	17408.9219703019	17173.0557817874	16687.9712544325
RIOK3	2582.96577899167	0.930296152959328	0.240866913377045	3.8622828678137	0.00011233239208258	0.00145051283219648	1493.31574578815	2297.68578308427	1593.95846061617	4135.20782220076	3997.07454665375	2133.67124183199	2217.71914927078	2269.07388064514	2610.2105050798	2623.8354428052	2702.6219813208	2921.21478860319
RPAIN	711.669464944086	-0.588677971	0.152465292956385	-3.861062143	0.000112895182479357	0.00145658014859786	806.678602226395	873.139578867216	909.996858118125	559.947513808055	551.40153710809	609.003330158523	878.044328895733	822.074307577994	793.37375435066	654.827897148367	556.861661466394	524.684209603485
SNX9	1396.29164500329	0.608505473107616	0.157613966771482	3.8607331924452	0.000113047292983696	0.0014573432276418	1075.57146963519	1227.14073421229	1150.08611926898	2100.03154036659	1603.75723665268	1560.66101629276	1173.52990544627	1049.91164395425	1211.2245004861	1443.10949354286	1630.73799610105	1529.73808408043
USP7	2305.61634835486	0.579408948463877	0.150106534847151	3.85998483712831	0.000113394061090687	0.00145999501277087	1673.85809961977	1835.49124514043	1947.65093314085	3062.81242055205	2704.21392134925	2387.06269835185	1944.31612470444	1990.0893871232	2127.24016214404	2596.6923175348	3041.32138185492	2356.64748874268
AARS1	5127.97975323821	1.11718547152688	0.289441201942564	3.85980110650788	0.00011347935028215	0.00145999501277087	1906.25836359452	2194.2377242837	3939.80621712918	7232.73150788284	5665.35749509567	4540.17021667826	4289.27283540802	4210.80595555787	2558.11482763954	9687.83379442645	9115.99474790513	6195.17335325736
HPS3	432.599255120347	-0.758914379	0.196625892437924	-3.85968689	0.00011353240115895	0.00145999501277087	543.5477248	447.009501789629	420.44899879589	271.295940621521	251.063678598151	310.260561818349	669.837410187524	732.799269650972	581.735064749595	317.800758374251	298.852412235989	346.539739788788
SRSF8	816.411699997468	0.689552487246742	0.178673818682086	3.85928107616966	0.000113721080552126	0.00146122267109437	635.739565087945	477.379574098054	695.673273773702	1071.48194730318	958.500118760232	885.430373634733	746.600567084995	835.093583942351	718.486218030283	878.758680629156	962.304767399886	931.491730225105
TRIQK	547.090052464603	-0.786955988	0.204085382841348	-3.856013483	0.000115251133558122	0.00147966975401894	590.60397663004	838.0241828	552.790884210753	373.602827320546	377.768712657032	397.363874997051	701.383913022101	662.123197958746	645.769334936584	404.884951950113	512.033799630995	508.730973500676
LOC105376722	18.246726658334	-4.313291331	1.11900232581202	-3.854586565	0.000115925361578298	0.00148710799353633	83.548855230591	42.7079141837225	29.2791781891289	5.48072607316204	0	2.15958627715788	8.41240075588727	19.528914546536	14.1092459734043	0	3.98469882981319	9.74919984060529
ZNF514	963.681201600013	-1.003918154	0.260708931633873	-3.850724053	0.000117769134301476	0.00150952489722807	1612.39687278347	942.42130632081	1098.55476565611	581.870418100703	737.939503916996	503.903464670173	1057.85939505282	954.126967845047	1613.88067403479	928.52107695822	766.058350031586	766.641623829416
TMEM199	310.527384730809	1.11708247105535	0.290350766179526	3.84735499669614	0.000119399901331181	0.00152917716770228	120.041458664642	167.035397696337	219.008252854684	273.122849312575	340.226480343289	480.867877713822	287.073175794653	235.276922870172	221.406629121114	426.373259455845	454.255666598704	501.640646343872
TFEB	605.849783786435	0.941614500909037	0.244852351390719	3.84564205963648	0.000120237178284837	0.00153864327085152	483.04682966652	322.682018277014	583.241229527447	1093.40485159583	890.454822691574	682.429263581892	405.898336471561	379.418911189843	441.72793162889	692.149694395165	626.593890988125	669.149625423363
ICE1	1359.06095000024	0.810257135126669	0.21071754576147	3.84522860779648	0.00012044009966418	0.00153998287303074	1192.73193329188	705.15511641124	894.771685459778	1860.70650183851	1758.61894494686	1279.91480026224	1299.71591678458	1164.29528629824	1174.32339563258	1645.55196951792	1780.16420221904	1552.78164734004
PRKN	265.457287263538	-1.073061258	0.279245362121159	-3.84271828	0.000121679112421654	0.00155455726676598	389.894657742758	531.476265397436	351.350138269546	263.074851511778	148.995734495165	192.203178667052	211.361568991668	246.43630261105	257.222407361295	223.930783480789	168.353525559607	201.188033074309
PLCXD1	522.495925189193	-1.522902178	0.396547602672909	-3.840401929	0.00012283303610249	0.00156802172145166	808.59926556503	454.602019866735	815.132320785347	198.21959297936	99.7215545833779	422.559048230559	681.404461226869	647.244024970909	735.851443843704	451.254457620377	553.873137344034	401.489775254018
NEFM	85.6579296570059	2.20168527623604	0.573446192482256	3.83939296327993	0.000123338885830418	0.00157319802626333	48.976915135174	15.1850361542124	35.1350138269546	125.1432453	256.929652397174	75.585519700526	77.8147069919572	74.395864939185	99.8500484271692	39.5837243526647	74.7131030589974	104.582325562857
USP35	686.286418389103	-0.93814002	0.244406342561921	-3.838443841	0.00012381652462646	0.00157800637401982	1270.51879850657	871.241449347939	751.889295896829	629.370044068107	512.686110034543	370.009115486384	807.590472565178	847.182911994969	739.10742368372	464.826020255577	519.007022583168	452.008356246245
SEMA6A	1158.2729897836	-0.887410001	0.23126425051441	-3.837212187	0.000124438945034917	0.00158398399658317	874.862150747912	1417.90275089959	1129.00511097281	434.804268470855	615.927248897334	797.607198363645	1616.23249522484	1669.25721957296	1673.57363776842	1168.28535018007	1300.00799322655	1201.81045307825
ZNF333	395.115270166614	-0.883718635	0.230308027940686	-3.837116069	0.000124487642497478	0.00158398399658317	562.754358219843	671.937849823901	459.09751400554	339.805016536046	253.41006811776	323.937941573683	384.867334581842	336.641288849812	307.147431574879	399.230134185447	302.837111065803	399.717193464817
NCOA1	1303.53691604908	0.561140279333957	0.146360013721502	3.83397257943492	0.000126090203670175	0.00160307383027872	973.776312687578	986.078285264171	950.987707582905	1604.02583074542	1482.91817639282	1210.80803939319	1104.1275992102	1071.30045512426	1251.38158517963	1717.93363690565	1623.76477314888	1665.3405909543
MARCKSL1	1851.722552	-0.922808755	0.240805279321555	-3.832178255	0.000127013653018568	0.00161350569264107	2343.20927313382	1957.92059913377	3402.24050557677	1055.03976908369	1189.61948644171	1815.4921969974	2501.63767478198	2514.58023494445	2048.01131937031	1016.73623408702	1181.46320303961	1194.72012592145
ACACB	2528.18463695852	-0.889371868	0.232111267678895	-3.831661759	0.000127280647356867	0.00161558820078238	4420.40667386678	3568.48349623992	2288.46056726231	1712.72689786314	2020.24137638326	1816.93192118217	2464.83342147497	2162.12982479506	3196.28687628275	2379.54731537161	2425.68541264878	1882.48186013142
SYNPO2L	7730.31009161556	1.16164834997736	0.303202836984582	3.83125818191613	0.000127489637602931	0.00161693168209024	6185.49628207168	7341.01591580208	4397.73256400715	12623.9390551832	15397.0080276735	12080.7256344212	1945.36767479893	2507.14064845053	5543.84834093457	7785.55309839268	8880.89751694615	8074.99634070498
MYOT	71.9459056064457	2.73697010965044	0.714463413468636	3.83080513019242	0.000127724633620577	0.00161860255184815	43.2149251192712	29.4210075487866	17.5675069134773	313.314840515763	259.276041916783	30.9540699725963	8.41240075588727	12.0893280526176	22.7918588801147	45.2385421173311	27.8928918086924	53.1774536760289
SREK1IP1	782.277024250184	-0.716281697	0.187003797323486	-3.830305628	0.000127984196216516	0.00162020669535851	741.37604871283	980.383896706341	828.015159188564	463.121353182192	509.16652575513	578.769122278313	1214.54035913122	1217.30234006741	1025.63364960516	637.863443854368	514.026149045902	677.126243474767
FUT5	31.1093143895501	-3.819966489	0.99733760163445	-3.830163911	0.000128057929034779	0.00162020669535851	95.0728352623966	108.193382598764	18.7386740410425	0	7.03916855882667	8.63834510863154	44.1651039684081	37.1979324695925	54.2663306669398	0	0	0
ECH1	2174.36136917942	0.56149398074334	0.146616108437747	3.82968820224654	0.000128305724500856	0.00162203269135115	1865.9244334832	1816.50994994766	2076.47931717302	2944.97680997907	3060.8651283298	2494.32215011736	2029.4916823578	2176.07904947116	2223.83423073119	1790.31530429338	1567.97898953149	2045.55938473791
SRSF11	4822.61312436438	-0.607318411	0.158619930492838	-3.828764831	0.000128787996331724	0.00162681759105246	5938.69104305718	5179.99545810572	4988.00079629999	4265.83179361112	3477.34926806038	2831.93747144637	6681.54930036346	6474.30014633257	6407.76832515225	4113.31444201833	3940.86714268525	3571.75230523994
FAM219B	865.842169503914	-0.757610815	0.197890639380454	-3.82843179	0.000128962360716869	0.00162770850772756	1000.66559942846	915.847493050938	869.006008653344	643.071859251012	488.049020078649	516.141120240734	989.50863891124	1082.45983486514	1375.10881910025	858.401336676357	954.33536974026	697.510934050578
SLC16A3	5093.14284102738	1.20058402174239	0.313638865207474	3.82791852326145	0.000129231518325463	0.00162979346843922	3074.98200515347	4470.09501789629	2145.57817769936	9144.59145307086	8425.88476491553	4705.73849792703	2813.94805284429	2375.08798818348	4875.28714711787	7001.79535620992	6927.39891563024	5157.3267156802
UNC80	144.306306481032	-1.905241771	0.497918282879576	-3.826414568	0.000130023245655307	0.00163846012772716	246.805239014504	169.882591975252	211.981250089293	13.7018151829051	62.1793222696356	91.4224857330171	241.856521731759	273.404803651505	214.894669441082	58.8101047525304	60.7666571546512	85.9702167762466
CCDC32	235.629107703968	-1.157213899	0.302604957530337	-3.82417363	0.000131211426903539	0.00165210468123685	379.331009380269	296.108205007143	264.683770829725	116.922156227457	134.917397377511	169.167591710701	350.166181463807	296.6535114	206.212056534371	190.00187689279	166.361176144701	257.024359434139
CAPN2	2694.73522233659	0.569456586671593	0.148926711320372	3.82373706921234	0.000131444086127917	0.00165370585404593	2618.82446222783	2360.3240572204	2658.5493795729	3930.59404880271	4083.89095887928	3321.44369426883	1919.07892243678	1880.3554863379	1929.71071851638	2151.09267767909	2534.26845576119	2948.6898063358
DDX11	244.071415825286	-1.239649733	0.324378858921968	-3.821610745	0.000132582849933637	0.00166669507262204	393.735984420026	350.204896306525	425.133667306151	120.575973609565	114.973086460836	256.990766981788	243.959621920731	237.136819493652	286.526225921442	195.656694657457	160.384127899981	143.579124925278
ARHGEF16	201.508596138395	1.75896304536107	0.460332960219139	3.82106691757141	0.000132875588833102	0.00166903664306707	137.327428712351	91.1102169252747	59.7295235058229	494.17880093011	342.572869862898	141.092970107648	117.773610582422	83.6953480565831	132.409846827333	361.908336938649	271.95569513475	184.3485061
CLDN19	13.1859208157654	-4.608378398	1.20810239689732	-3.814559436	0.000136426100226036	0.00171226224751268	18.2463017170256	58.8420150975732	21.0810082961728	0	0	3.59931046192981	11.567051039345	8.36953480565831	15.1945725867431	3.39289065879983	9.96174707453298	7.97661805140433
CISD1	1170.52850110187	0.734605063415815	0.192606622373614	3.81401768206519	0.00013672567911092	0.00171464939659422	901.751437488792	1073.39224315089	820.988156423173	1869.84104529378	1504.0356820693	1281.35452444701	760.270718313312	706.760716922257	937.72219392472	1378.64457102566	1296.02329439674	1515.55742976682
SCN11A	20.7978147779145	-3.469554798	0.909853671228489	-3.813310764	0.000137117522061085	0.001718188869568	22.0876283942942	33.2172665873397	36.3061809545198	4.56727172763503	2.34638951960889	1.43972418477192	47.3197542518659	62.3065368865674	31.4744717868251	4.52385421173311	3.98469882981319	0
CDK16	2594.92134506234	0.687634241433149	0.180343729127423	3.81290907513227	0.000137340648590942	0.00171961022948212	2258.70008623391	2300.53297736319	2087.0198213211	3819.15261864841	3694.3902986242	3193.30824182413	1633.05729673662	1632.98923541511	2526.64035585272	2674.7288026872	2795.26622911395	2523.27017692757
GLRX2	160.492530025935	1.43627051938564	0.376710412849961	3.81266476952335	0.000137476520397129	0.00171993769652466	51.8579101431254	139.512519666827	129.999551159732	342.545379572627	281.566742353067	244.753111411227	110.41275992102	90.2049862387617	91.1674355204589	118.751173057994	143.449157873275	181.689633393099
HTATIP2	69.0101369392228	2.75066617990963	0.721601450253135	3.81189114703789	0.000137907610299242	0.00172395510291142	26.8892867408799	0	19.9098411686076	150.719967011956	86.816412225529	76.3053817929119	89.3817580313022	72.5359683157053	74.8875363203769	68.9887767289299	67.7398801068243	93.946834827651
DCAKD	762.853989582121	-0.666345127	0.174845875757838	-3.811042863	0.000138381767687045	0.00172850405598575	867.179497393375	929.134399685874	1020.08656810925	482.303894438259	644.083923132641	647.875883147365	862.271077478445	960.636606027226	1012.6097302451	620.898990560369	523.987896120435	583.179408647116
LSMEM2	486.573680476237	-1.111023057	0.291556526076228	-3.81066091	0.000138595765585818	0.00172979874309178	907.513427504695	700.409792613049	678.105766860224	242.065401564657	393.020244534489	423.278910322945	418.516937605391	486.362967039922	799.885714030693	240.895236774788	251.036026278231	297.793740585762
ZFC3H1	1399.8560642827	-0.881557989	0.231362310675198	-3.810292117	0.000138802685758688	0.00173100310417915	1767.97060321285	1799.42678427418	1084.50076012533	926.242706364384	920.95788644649	680.269677304734	1681.42860108297	1717.61453178343	2331.28156545173	1257.6314708618	1474.33856703088	1156.60961745363
NUP37	253.532430609704	-1.096120097	0.287737042011169	-3.809450774	0.000139275831713894	0.00173552300313752	378.370677710952	532.425330157074	317.386291570157	179.037051723293	199.443109166756	196.522351221368	280.763875227738	312.462632744577	180.16421781424	135.715626351993	172.338224389421	157.759779238886
KLHL20	1955.90313910186	0.841731019989152	0.22099572023188	3.80881140641983	0.000139636408043558	0.00173863410046927	604.04862000048	714.645764007623	577.385393889621	939.944521547289	980.790819196517	1475.71728939122	994.766389383669	1301.92763643574	1621.47796032816	5065.58575358815	4830.45115644104	4364.09636501277
RAP1GAP2	1201.74187019121	0.923008289914119	0.242442821227514	3.80711742769214	0.000140595996361918	0.00174919272934082	705.843776948096	458.398278905288	808.105318019956	1648.78509367625	984.31040347593	1103.54858762768	982.147788249838	848.112860306708	1040.82822219191	2056.0917392327	2027.21552966746	1757.51484399275
TMEM145	38.0017880702071	2.57352647857107	0.67615024298588	3.80614590509703	0.000141149133888032	0.00175468185791339	15.3653067090742	8.5415828367445	8.19816989295608	106.87415842666	58.6597379902223	26.6348974182806	24.1856521731759	36.2679841578527	41.2424113068742	28.2740888233319	38.8508135906786	62.9266535166341
PIM3	908.234095434873	1.10222297175703	0.289627161360506	3.80566161881851	0.000141425627730697	0.0017567259431905	688.557806900388	786.774685740132	475.493853791453	1935.60975817173	1413.69968556436	842.238648091575	444.805689967539	438.935603141191	645.769334936584	1060.84381265141	1116.71184705515	1049.36841920697
[truncated: 16,148 more rows]
