# Supplementary material for: Promoting Autophagy Mitigates Stress‐Induced Remodeling in Patient iPSC‐CMs with the Phospholamban R9C Mutation
Source: Adv Sci (Weinh). 2025 Nov 27;13(7):e11480. doi: 10.1002/advs.202511480 (PMC12866708; doi:10.1002/advs.202511480)
Supplement: Supplementary file 3 — Supplemental Table 4 [file ADVS-13-e11480-s011.xlsx]

## Sheet: WT
Gene Symbol	NCBI Gene ID	Ensembl Gene ID	log2FoldChange	Pvalue	Qvalue	WT_Base_1	WT_Base_2	WT_MM_1	WT_MM_2
'MFAP4'	4239	ENSG00000166482	-2.63339	2.2e-23	3.78e-19	7232	6347	843	1070
'ARG2'	384	ENSG00000081181	2.78061	7.36e-22	6.32e-18	1127	898	7543	4781
'NMRK2'	27231	ENSG00000077009	3.97131	1.88e-21	1.07e-17	126	89	2083	922
'GPC3'	2719	ENSG00000147257	-2.14082	5.06e-18	2.17e-14	1651	1734	328	346
'TRIB3'	57761	ENSG00000101255	3.29735	3.15e-17	1.08e-13	65	128	922	756
'SEMA6B'	10501	ENSG00000167680	-2.35966	1.22e-15	3.49e-12	917	738	155	129
'EGLN3'	112399	ENSG00000129521	2.52317	3.86e-15	9.46e-12	1046	1141	7264	3920
'CEND1'	51286	ENSG00000184524	3.83547	6.36e-15	1.37e-11	40	21	508	265
'HSPA5'	3309	ENSG00000044574	1.71378	1.15e-14	2.19e-11	4674	5465	15409	13894
'HERPUD1'	9709	ENSG00000051108	1.9032	2.98e-14	5.12e-11	653	779	2619	2111
'SLC5A3'	6526	ENSG00000198743	2.0481	9.75e-14	1.52e-10	303.96	279.9	1228.79	899.39
'DES'	1674	ENSG00000175084	3.07735	1.87e-13	2.68e-10	499	314	4281	1834
'OGA'	10724	ENSG00000198408	-2.27353	2.04e-13	2.69e-10	1731	2559	445	340
'NDUFA4L2'	56901	ENSG00000185633	2.18839	3.05e-13	3.74e-10	178	229	780	849
'ASTN1'	460	ENSG00000152092	-2.75385	3.86e-13	4.42e-10	557	656	61	96
'INHA'	3623	ENSG00000123999	2.82418	5.29e-13	5.68e-10	399	202	2320	1444
'DSCAML1'	57453	ENSG00000177103	-3.3568	6.99e-13	7.06e-10	237	219	17	22
'PRRT2'	112476	ENSG00000167371	-2.50197	2.41e-12	2.3e-09	719	742	88	137
'WARS'	7453	ENSG00000140105	1.65743	4.31e-12	3.9e-09	658	764	2038	1911
'PLCXD3'	345557	ENSG00000182836	-1.57035	6.35e-12	5.16e-09	3026	2625	863	810
'LPCAT4'	254531	ENSG00000176454	-1.56941	6.53e-12	5.16e-09	3539	3216	1106	901
'KCNQ5'	56479	ENSG00000185760	-2.57711	6.6e-12	5.16e-09	730	536	75	110
'HYOU1'	10525	ENSG00000149428	1.69934	7.27e-12	5.43e-09	1928	1784	4795	5755
'VCAM1'	7412	ENSG00000162692	-2.05392	8.34e-12	5.97e-09	4204	2737	693	770
'MDK'	4192	ENSG00000110492	-1.43242	1.12e-11	7.72e-09	16660	15091	5168	5164
'PTGDS'	5730	ENSG00000107317	2.68644	1.37e-11	9.04e-09	60	77	487	296
'MRPS6'	64968	ENSG00000243927	1.62307	1.52e-11	9.63e-09	961.04	792.1	2363.21	2377.61
'MANF'	7873	ENSG00000145050	1.84316	1.57e-11	9.63e-09	379	498	1410	1360
'HR'	55806	ENSG00000168453	6.75831	1.72e-11	1.02e-08	1	2	190	99
'WDR86'	349136	ENSG00000187260	-3.12774	2.31e-11	1.32e-08	352	214	32	25
'MIXL1'	83881	ENSG00000185155	-2.7435	2.71e-11	1.5e-08	274	284	32	41
'CASQ1'	844	ENSG00000143318	2.04521	4.59e-11	2.46e-08	684	510	2680	1684
'COL2A1'	1280	ENSG00000139219	-1.76791	5.46e-11	2.84e-08	3936	4095	897	1165
'VSTM2L'	128434	ENSG00000132821	-1.76176	6.71e-11	3.34e-08	825	769	207	206
'APLN'	8862	ENSG00000171388	2.03826	6.81e-11	3.34e-08	110	112	410	392
'ACOT11'	26027	ENSG00000162390	2.26064	7.02e-11	3.35e-08	187	122	758	549
'UNC79'	57578	ENSG00000133958	-3.76518	8.35e-11	3.87e-08	177	132	11	9
'NPPB'	4879	ENSG00000120937	2.82232	8.96e-11	4.05e-08	419	667	4906	1974
'SYNJ2'	8871	ENSG00000078269	1.73008	1.32e-10	5.79e-08	334.33	288	1013	807
'KCNMB1'	3779	ENSG00000145936	2.12751	1.36e-10	5.85e-08	91	85	357	320
'CHURC1-FNTB'	100529261	ENSG00000125954	-2.38659	1.47e-10	6.15e-08	315.49	396.69	66.51	54.62
'MXRA5'	25878	ENSG00000101825	-1.90612	1.77e-10	7.22e-08	2234	3377	674	645
'SLC6A6'	6533	ENSG00000131389	2.09341	3.13e-10	1.25e-07	236	197	1018	620
'ATP1B2'	482	ENSG00000129244	-1.63214	3.77e-10	1.47e-07	4835	5078.14	1238	1560
'CASQ2'	845	ENSG00000118729	1.88875	4.54e-10	1.73e-07	435	287	1184	1162
'PLA2G4B'	100137049	ENSG00000243708	-9.70502	6.99e-10	2.55e-07	107.81	241.33	0	0
'PRIMA1'	145270	ENSG00000175785	-1.97607	1.37e-09	4.85e-07	1725	1544	286	438
'BEX1'	55859	ENSG00000133169	-1.93413	1.39e-09	4.85e-07	969	825	174	236
'MAT1A'	4143	ENSG00000151224	-3.92478	1.41e-09	4.85e-07	190	104	9	8
'TP53INP2'	58476	ENSG00000078804	2.24997	1.64e-09	5.46e-07	2505	1629	11719	5764
'ZNF83'	55769	ENSG00000167766	-1.67497	1.65e-09	5.46e-07	837	1013	261	249
'EFNB3'	1949	ENSG00000108947	-1.45456	1.7e-09	5.52e-07	3061	3728	1136	1046
'SAT1'	6303	ENSG00000130066	1.61763	1.82e-09	5.79e-07	393	496	1207	1193
'DOK4'	55715	ENSG00000125170	-1.53655	2e-09	6.23e-07	4790	5005	1320	1635
'ATF5'	22809	ENSG00000169136	1.73502	2.04e-09	6.24e-07	226	289	809	703
'XIRP2'	129446	ENSG00000163092	2.12384	2.47e-09	7.45e-07	88	94	414	288
'PCDH9'	5101	ENSG00000184226	1.94325	3.77e-09	1.11e-06	99	110	387	322
'ADAMTS10'	81794	ENSG00000142303	-1.89281	4.03e-09	1.17e-06	590	690	135	167
'ADM'	133	ENSG00000148926	1.94235	5.67e-09	1.62e-06	201	166	761	488
'COX6A1'	1337	ENSG00000111775	1.23356	7.29e-09	2.05e-06	2010	1846	4179	3800
'PLPPR3'	79948	ENSG00000129951	-2.00064	8.4e-09	2.32e-06	400	410	106	73
'CDK18'	5129	ENSG00000117266	1.63106	8.5e-09	2.32e-06	1634	1379	5053	3214
'FUT3'	2525	ENSG00000171124	-4.21008	8.88e-09	2.38e-06	121.95	89.14	6	4
'SEMA6C'	10500	ENSG00000143434	-1.66738	9.18e-09	2.42e-06	675	826	213	203
'PCDH10'	57575	ENSG00000138650	1.60928	1.02e-08	2.64e-06	492	679	1683	1469
'MEX3A'	92312	ENSG00000254726	-1.32818	1.48e-08	3.79e-06	1931	1748	644	643
'NRP2'	8828	ENSG00000118257	-1.32979	1.52e-08	3.83e-06	10552	8352	3314	3288
'BTAF1'	9044	ENSG00000095564	-1.32735	1.57e-08	3.9e-06	2296	2153	868	696
'KCNIP4'	80333	ENSG00000185774	-1.61086	1.76e-08	4.32e-06	974	1137	279	327
'ANKRD63'	100131244	ENSG00000230778	-2.03032	1.86e-08	4.49e-06	739	544	114	160
'ADAMTS6'	11174	ENSG00000049192	-2.2307	2.02e-08	4.81e-06	262	252	44	52
'SEMA7A'	8482	ENSG00000138623	-2.23936	2.78e-08	6.54e-06	303	485	74	73
'COL26A1'	136227	ENSG00000160963	-2.99764	2.92e-08	6.78e-06	360	160	28	29
'DNAJB11'	51726	ENSG00000090520	1.53785	3.35e-08	7.66e-06	395	384	897	1083
'SLC7A11'	23657	ENSG00000151012	2.64563	4.8e-08	1.09e-05	24	35.83	151	173.71
'XPO4'	64328	ENSG00000132953	-1.18026	5.05e-08	1.11e-05	7453	7794.11	2905.26	3004
'WDR62'	284403	ENSG00000075702	2.29318	5.06e-08	1.11e-05	123	165	438	790
'CXXC4'	80319	ENSG00000168772	-1.81387	5.13e-08	1.11e-05	493	455	105	131
'PPM1K'	152926	ENSG00000163644	-1.47074	5.19e-08	1.11e-05	1469.87	1876.18	522.87	539
'PLCB2'	5330	ENSG00000137841	-1.72293	5.42e-08	1.15e-05	495	503	122	143
'ETV5'	2119	ENSG00000244405	1.91922	5.74e-08	1.2e-05	357	292	1421	760
'LOC105377641'	105377641		-4.63789	6.51e-08	1.35e-05	82	87	4	2
'MYL2'	4633	ENSG00000111245	2.37779	6.7e-08	1.37e-05	7436	3382	33893	16055
'MRPL41'	64975	ENSG00000182154	1.48693	7.94e-08	1.6e-05	347	306	919	697
'FAM19A4'	151647	ENSG00000163377	-2.76541	8.34e-08	1.66e-05	211	433	34	49
'KNDC1'	85442	ENSG00000171798	-2.10891	8.39e-08	1.66e-05	306	265	70	47
'GLIPR1'	11010	ENSG00000139278	2.27058	9.12e-08	1.78e-05	68	46	287	199
'PRADC1'	84279	ENSG00000135617	1.46419	9.71e-08	1.87e-05	263	280	729	593
'PGK1'	5230	ENSG00000102144	1.34905	9.89e-08	1.87e-05	9420	7148	21017	16213
'MYL3'	4634	ENSG00000160808	1.1548	9.9e-08	1.87e-05	8165	7394	16854	13697
'PCDHAC2'	56134	ENSG00000243232	-2.29114	1.08e-07	2.01e-05	1698.91	3970.66	441.54	575.5
'FAXDC2'	10826	ENSG00000170271	-1.56183	1.13e-07	2.08e-05	921.01	881	236.99	298
'INAFM2'	100505573	ENSG00000259330	-1.29689	1.25e-07	2.28e-05	2526	2040	878	758
'RELL2'	285613	ENSG00000164620	3.16935	1.55e-07	2.81e-05	20	11	155	92
'COL4A4'	1286	ENSG00000081052	2.40377	1.72e-07	3.07e-05	64	43	197	296
'GFOD1'	54438	ENSG00000145990	1.65292	1.99e-07	3.52e-05	207	281	633	714
'AP5S1'	55317	ENSG00000125843	1.78182	2.06e-07	3.6e-05	93	90	292	262
'TRH'	7200	ENSG00000170893	-2.91408	2.08e-07	3.61e-05	346	628	30	82
'GBE1'	2632	ENSG00000114480	1.96755	2.33e-07	4e-05	1083	582	3633	2133
'BRSK2'	9024	ENSG00000174672	2.02709	2.45e-07	4.16e-05	57	75	261	214
'NXPH4'	11247	ENSG00000182379	2.09147	2.55e-07	4.29e-05	82	86	406	230
'SESN3'	143686	ENSG00000149212	-1.3278	2.62e-07	4.36e-05	1075	940	381	326
'SLC35F1'	222553	ENSG00000196376	2.53135	3.01e-07	4.97e-05	62	29.2	271.71	193.37
'COL1A2'	1278	ENSG00000164692	-1.1136	3.48e-07	5.69e-05	26867	25231	11893	9357
'MRPL34'	64981	ENSG00000130312	1.52582	3.7e-07	5.99e-05	515	360	1258	964
'BST2'	684	ENSG00000130303	-2.02224	4.08e-07	6.56e-05	222	245	49	52
'ABLIM3'	22885	ENSG00000173210	1.72844	4.43e-07	7.04e-05	115	104.55	299	337
'DOT1L'	84444	ENSG00000104885	1.58753	4.93e-07	7.76e-05	1449	1099	4273	2517
'DDIT3'	1649	ENSG00000175197	2.06452	5.13e-07	8.01e-05	191	180	956	428
'RADIL'	55698	ENSG00000157927	-2.29414	5.26e-07	8.14e-05	494	371	51	102
'DOK3'	79930	ENSG00000146094	2.60802	5.34e-07	8.19e-05	27	20	146	107
'MLYCD'	23417	ENSG00000103150	2.44053	5.71e-07	8.68e-05	143	137	1019	343
'CYP27A1'	1593	ENSG00000135929	-2.07685	6.33e-07	9.53e-05	271	200	49	49
'LOC105376526'	105376526		-3.78356	6.92e-07	0.000103	74.49	99.18	4.04	7.42
'MASP1'	5648	ENSG00000127241	1.35321	7.34e-07	0.000109	4099	3209	9839	6674
'DNAJC3'	5611	ENSG00000102580	1.33647	8.21e-07	0.00012	389	426	849	956
'SELENOP'	6414	ENSG00000250722	-1.54326	8.47e-07	0.000123	444	479	133	145
'SLC25A4'	291	ENSG00000151729	1.38778	8.83e-07	0.000127	4247	3512	11030	6957
'DNALI1'	7802	ENSG00000163879	-1.53159	8.96e-07	0.000128	476	480	136	154
'CA14'	23632	ENSG00000118298	-1.99679	9.12e-07	0.000129	407	445	69	117
'P2RX1'	5023	ENSG00000108405	1.74654	9.17e-07	0.000129	347	267	1178	651
'ATP5MC1'	516	ENSG00000159199	1.27834	9.44e-07	0.000132	678	619	1273	1482
'ENO1'	2023	ENSG00000074800	1.13861	1.06e-06	0.000147	27275	22976	55192	42453
'CYSTM1'	84418	ENSG00000120306	1.28499	1.14e-06	0.000157	499	480	1210	898
'PKM'	5315	ENSG00000067225	1.11735	1.2e-06	0.000163	28862	22837	52851	45872
'BAG1'	573	ENSG00000107262	1.31303	1.2e-06	0.000163	293	292	704	578
'RBM5'	10181	ENSG00000003756	-1.07442	1.24e-06	0.000166	3386	3044	1439	1250
'TMX2'	51075	ENSG00000213593	1.19998	1.29e-06	0.000171	694	773	1432	1527
'CORIN'	10699	ENSG00000145244	-1.21013	1.3e-06	0.000171	3949	3000	1399	1243
'ITGA3'	3675	ENSG00000005884	1.40545	1.31e-06	0.000172	1530	1935	4932	3210
'GPNMB'	10457	ENSG00000136235	3.08045	1.33e-06	0.000173	106	44	910	228
'HSPB2'	3316	ENSG00000170276	1.56805	1.36e-06	0.000176	120	132	331	326
'TP53I3'	9540	ENSG00000115129	1.69395	1.59e-06	0.000201	167	119	474	343
'ADAM11'	4185	ENSG00000073670	-1.76878	1.59e-06	0.000201	1467	1733	295	522
'CDK2AP2'	10263	ENSG00000167797	1.45732	1.59e-06	0.000201	822	578	2006	1391
'PPP1R14B'	26472	ENSG00000173457	1.14146	1.61e-06	0.000201	562	567	1154	1039
'PGA4'	643847	ENSG00000229183	2.78407	1.7e-06	0.000212	35.54	15	127.23	173.06
'NAAA'	27163	ENSG00000138744	2.18809	1.78e-06	0.000218	38.58	69.18	223.48	207.59
'SNCAIP'	9627	ENSG00000064692	-2.8752	1.79e-06	0.000218	340	919	42	107
'PTAR1'	375743	ENSG00000188647	-1.21165	1.8e-06	0.000218	991	997	415	342
'SDF2L1'	23753	ENSG00000128228	2.21636	1.81e-06	0.000218	40	78	268	217
'ATP1A2'	477	ENSG00000018625	-1.32257	1.97e-06	0.000237	3570.71	2440	1123	990
'PGAM1'	5223	ENSG00000171314	1.12762	2.02e-06	0.000241	4319.28	3411.88	7354.27	7466.18
'SLC2A6'	11182	ENSG00000160326	2.67028	2.11e-06	0.000248	23	20	156	87
'BMF'	90427	ENSG00000104081	-1.33479	2.11e-06	0.000248	1464	1321	584	393
'MTFP1'	51537	ENSG00000242114	1.57392	2.14e-06	0.00025	287	187	689	554
'CRYAB'	1410	ENSG00000109846	1.42867	2.22e-06	0.000258	8253	7969	24863	13938
'PPP1R1B'	84152	ENSG00000131771	-2.17619	2.3e-06	0.000265	364	478	54	108
'SESN2'	83667	ENSG00000130766	1.42513	2.59e-06	0.000294	613	581	1769	1075
'RNF187'	149603	ENSG00000168159	1.01722	2.59e-06	0.000294	1523	1433	2765	2501
'SLC12A7'	10723	ENSG00000113504	2.45207	2.66e-06	0.0003	958	786	6885	1700
'ISOC2'	79763	ENSG00000063241	1.111	2.73e-06	0.000306	689	620	1292	1195
'COL6A3'	1293	ENSG00000163359	-2.0637	2.98e-06	0.000332	3698	8389	969	1557
'GPC6'	10082	ENSG00000183098	-1.58204	3.31e-06	0.000366	2872	1577	674	630
'COL4A6'	1288	ENSG00000197565	-1.7304	3.34e-06	0.000367	1734	3402	655	707
'SLC25A5'	292	ENSG00000005022	1.00611	3.35e-06	0.000367	2579	2538	4965	4099
'LUC7L3'	51747	ENSG00000108848	-1.11133	3.43e-06	0.000373	2490	2973	1170	1058
'TFRC'	7037	ENSG00000072274	1.73291	3.62e-06	0.000391	1232	1061	4696	2100
'NGFR'	4804	ENSG00000064300	-2.10715	3.81e-06	0.000409	1716	647	254	227
'GDF15'	9518	ENSG00000130513	2.20746	3.84e-06	0.00041	172	79	674	354
'TTYH2'	94015	ENSG00000141540	-1.5466	4.04e-06	0.000428	523	381	142	130
'FITM2'	128486	ENSG00000197296	1.18573	4.1e-06	0.000432	450.83	449.84	1007.68	798.82
'COLQ'	8292	ENSG00000206561	1.51534	4.19e-06	0.000435	693	1182	2340	2379
'BHLHE41'	79365	ENSG00000123095	1.7671	4.21e-06	0.000435	167	316	799	655
'SERINC5'	256987	ENSG00000164300	-1.19587	4.22e-06	0.000435	1362	1375	485	562
'ENO2'	2026	ENSG00000111674	2.04557	4.23e-06	0.000435	3315	1838	13620	5354
'SHMT2'	6472	ENSG00000182199	1.21356	4.57e-06	0.000467	876	1112	1946	2103
'RASGRP1'	10125	ENSG00000172575	-2.11753	4.8e-06	0.000488	269	167	42	46
'KLHL41'	10324	ENSG00000239474	-1.48629	4.88e-06	0.000493	4234	2911	1408	851
'ABCB8'	11194	ENSG00000197150	1.38032	5e-06	0.000502	226	180	493	437
'DDT'	1652	ENSG00000099977	1.10185	5.07e-06	0.000506	672.26	611.91	1201.88	1217.61
'FKBP2'	2286	ENSG00000173486	1.20136	5.22e-06	0.000518	309	307	654	593
'ERV3-1-ZNF117'	109504726	ENSG00000152926	-2.30432	6.13e-06	0.000605	261.69	168.47	51.22	26.32
'BORCS8'	729991	ENSG00000254901	1.5223	6.46e-06	0.000634	127.83	109.35	293.82	302.55
'PTN'	5764	ENSG00000105894	-1.40485	6.68e-06	0.00065	672	927	260	271
'B4GALNT3'	283358	ENSG00000139044	1.13887	6.7e-06	0.00065	1158	907	2190	1816
'CALR'	811	ENSG00000179218	1.00426	6.77e-06	0.000654	7931	8807	14321	15160
'TCTA'	6988	ENSG00000145022	1.36767	7.18e-06	0.000689	162	174	407	357
'TFAP2E'	339488	ENSG00000116819	-3.53036	7.23e-06	0.00069	81	75	9	3
'PYROXD2'	84795	ENSG00000119943	-1.23317	7.29e-06	0.000692	644	593	242	221
'PRRT4'	401399	ENSG00000224940	-2.06839	7.37e-06	0.000695	214	392	59	68
'ZNF862'	643641	ENSG00000106479	-1.49481	7.71e-06	0.000724	550	541	211	132
'ADAMTS19'	171019	ENSG00000145808	-1.94331	8.17e-06	0.000763	319	461	67	110
'MTURN'	222166	ENSG00000180354	-1.30687	8.26e-06	0.000767	1520	1081	442	479
'HSPA6'	3310	ENSG00000173110	5.57653	8.36e-06	0.000772	2	1	108	21
'TNNI3'	7137	ENSG00000129991	1.58042	8.5e-06	0.00078	2604	2179	8635	4104
'ZNF91'	7644	ENSG00000167232	-1.46161	8.57e-06	0.000783	772.83	1015.46	246.5	322.99
'ERV3-1'	2086	ENSG00000213462	-1.43222	9.07e-06	0.000824	518.65	552.1	210.02	141.31
'FRMD3'	257019	ENSG00000172159	1.30023	9.33e-06	0.000843	880	1193	2027	2448
'OGT'	8473	ENSG00000147162	-1.06127	9.38e-06	0.000843	2887	3494	1409	1285
'PDIA4'	9601	ENSG00000155660	1.17323	9.57e-06	0.000856	1412	1598	2661	3282
'GRK3'	157	ENSG00000100077	-1.29227	1.01e-05	0.000898	480.99	472.04	177.04	165.4
'COL6A6'	131873	ENSG00000206384	-2.84645	1.11e-05	0.000983	125	81	10	15
'MTSS1'	9788	ENSG00000170873	-1.26769	1.12e-05	0.000983	2005.47	1514.24	579.12	699.51
'LINGO1'	84894	ENSG00000169783	-2.25714	1.13e-05	0.000994	786	487	179	59
'ADM2'	79924	ENSG00000128165	2.04557	1.16e-05	0.00100808	39	61.71	163	199.5
'HSPA8'	3312	ENSG00000109971	1.18817	1.17e-05	0.00101586	4012	5745	10134	9459
'COX7A2'	1347	ENSG00000112695	1.06684	1.19e-05	0.00102318	705	704	1250	1340
'SULT1C4'	27233	ENSG00000198075	-1.53098	1.19e-05	0.00102318	366.61	310	96	109
'RNPC3'	55599	ENSG00000185946	-1.14451	1.2e-05	0.00102318	1186	1171	540	402
'ASAH1'	427	ENSG00000104763	0.947796	1.23e-05	0.0010479	2899	3132	5123	5103
'ADRB1'	153	ENSG00000043591	2.07062	1.26e-05	0.00106433	35	57	195	147
'ANKRD36'	375248	ENSG00000135976	-1.55498	1.3e-05	0.00109038	279.65	273.52	81.45	84.26
'VWC2'	375567	ENSG00000188730	1.10161	1.31e-05	0.00109478	405	393	772	734
'KLF9'	687	ENSG00000119138	1.80202	1.32e-05	0.00109858	121	72	347	247
'AHCYL2'	23382	ENSG00000158467	-1.26428	1.34e-05	0.00110977	490	496	184	177
'RNASE1'	6035	ENSG00000129538	2.89726	1.41e-05	0.00116537	59	184	344	1219
'COL6A2'	1292	ENSG00000142173	-1.18927	1.42e-05	0.00116735	3801	5375	1795	1748
'DNAJB9'	4189	ENSG00000128590	1.2467	1.43e-05	0.00117059	501	363	899	900
'KDR'	3791	ENSG00000128052	-1.31791	1.44e-05	0.00117203	690	721	299	202
'KY'	339855	ENSG00000174611	-3.17082	1.45e-05	0.00117203	126	71	6	13
'CDCP1'	64866	ENSG00000163814	4.95953	1.49e-05	0.0011991	8	3	297	14
'STON1'	11037	ENSG00000243244	-1.72669	1.49e-05	0.0011991	315.77	322.59	67.12	101.4
'CKMT2'	1160	ENSG00000131730	1.14052	1.5e-05	0.0011991	1518	1318	3268	2262
'OGDH'	4967	ENSG00000105953	1.12579	1.51e-05	0.00120015	4092.04	3206.84	8152	5915
'PTPRD'	5789	ENSG00000153707	-1.21063	1.53e-05	0.00120738	4071	5172	1560	1938
'MYCN'	4613	ENSG00000134323	-1.5648	1.56e-05	0.00122842	306	264	81	88
'SYNPO2L'	79933	ENSG00000166317	1.28628	1.57e-05	0.00123339	9697.88	6266.98	19919.2	14442
'SLMAP'	7871	ENSG00000163681	1.10633	1.64e-05	0.00127654	1498	1293	3093	2218
'CFAP221'	200373	ENSG00000163075	-2.60539	1.65e-05	0.00127876	103	127	12	21
'SERPING1'	710	ENSG00000149131	-1.36245	1.65e-05	0.00127876	827	1203	335	359
'BOC'	91653	ENSG00000144857	-1.57766	1.78e-05	0.00136412	320	469	121	112
'SLC27A4'	10999	ENSG00000167114	1.66492	1.78e-05	0.00136412	160	170	611	320
'CHCHD10'	400916	ENSG00000250479	0.903824	1.83e-05	0.00139758	2381	2292	3919	3768
'MCAM'	4162	ENSG00000076706	1.02093	1.84e-05	0.00140048	1146	952	1899	1841
'107987428'	107987428		1.53406	1.85e-05	0.00140233	116.32	91.21	287.29	241.34
'C19orf25'	148223	ENSG00000119559	1.23008	1.9e-05	0.0014287	241	275	584	484
'GPM6B'	2824	ENSG00000046653	-1.7476	1.91e-05	0.0014287	295	240	87	54
'GAD1'	2571	ENSG00000128683	-1.26115	1.93e-05	0.00144156	895	1222	386	391
'CYP1A1'	1543	ENSG00000140465	4.11803	2e-05	0.00148366	17	4	292	37
'LRRC38'	126755	ENSG00000162494	7.88312	2.01e-05	0.00148366	1	0	206	9
'MYOZ1'	58529	ENSG00000177791	-2.00269	2.02e-05	0.00148366	296	299	43	86
'ZNF610'	162963	ENSG00000167554	-1.81099	2.02e-05	0.00148366	239	190	48	59
'ANKRD10'	55608	ENSG00000088448	-0.98674	2.05e-05	0.00149513	1754.61	1889.96	864.64	756.99
'COLGALT2'	23127	ENSG00000198756	-1.72426	2.06e-05	0.00149934	662	752	129	243
'SLC7A5'	8140	ENSG00000103257	1.14088	2.1e-05	0.00152029	751.44	925.57	1858.65	1410.58
'PBX1'	5087	ENSG00000185630	-0.972884	2.19e-05	0.00158179	5437	4910	2211	2411
'SH3BGRL3'	83442	ENSG00000142669	1.07302	2.3e-05	0.00164936	1215	1304	2724	1964
'ASMTL'	8623	ENSG00000169093	-1.2919	2.3e-05	0.00164936	514	446	167	177
'COL3A1'	1281	ENSG00000168542	-1.52303	2.42e-05	0.0017276	41440	80449	17174	20083
'GPS2'	2874	ENSG00000132522	0.996828	2.45e-05	0.00173602	680	676	1193	1185
'NKTR'	4820	ENSG00000114857	-0.996452	2.46e-05	0.00173602	1824	1670	847	697
'RBFOX2'	23543	ENSG00000100320	-1.03743	2.58e-05	0.00181756	7371.35	7638.27	2898.45	3504.18
'TOMM40'	10452	ENSG00000130204	1.06497	2.6e-05	0.0018235	591	537	1160	922
'C1QTNF1'	114897	ENSG00000173918	1.14537	2.63e-05	0.00183441	663	656	1142	1411
'SPON1'	10418	ENSG00000262655	-1.7964	2.65e-05	0.00184169	8728	3510	1873	1236
'TENM4'	26011	ENSG00000149256	-1.45797	2.67e-05	0.00184947	1454	869	434	312
'SYT11'	23208	ENSG00000132718	1.80674	2.74e-05	0.00189048	220	116	659	382
'HAGH'	3029	ENSG00000063854	1.12883	2.77e-05	0.00190155	509	445	1049	793
'SEMA3G'	56920	ENSG00000010319	-2.04157	2.88e-05	0.00197148	216	152	32	46
'UCHL1'	7345	ENSG00000154277	1.65619	2.94e-05	0.00200246	343	647	1137	1594
'CNTN5'	53942	ENSG00000149972	-1.89992	2.98e-05	0.00202572	251	293	46	81
'STEAP3'	55240	ENSG00000115107	1.91421	3e-05	0.00203004	48	37	137	144
'SLC39A14'	23516	ENSG00000104635	1.14806	3.02e-05	0.00203375	1164	957	2464	1693
'UNC80'	285175	ENSG00000144406	-1.94367	3.13e-05	0.00210088	142	186	37	38
'DGKH'	160851	ENSG00000102780	-1.4262	3.17e-05	0.00212057	1885.6	1055.94	495.96	465.39
'LGR4'	55366	ENSG00000205213	-1.03227	3.29e-05	0.00218747	7845	5943	2918	2995
'SHC3'	53358	ENSG00000148082	2.06788	3.31e-05	0.00219241	49	66	291	139
'NDUFA9'	4704	ENSG00000139180	1.04592	3.37e-05	0.00222384	429	424	781	767
'NDRG4'	65009	ENSG00000103034	1.44373	3.46e-05	0.00227832	1216	1022	3613	1804
'PEG10'	23089	ENSG00000242265	-1.17503	3.5e-05	0.00229618	12259	8675	4806	3384
'MANBA'	4126	ENSG00000109323	-1.05141	3.54e-05	0.00230642	1121	1088	448	487
'MAPK10'	5602	ENSG00000109339	-2.77126	3.55e-05	0.00230642	87	93.7	8.05	15
'HMGN1'	3150	ENSG00000205581	-1.13282	3.64e-05	0.0023579	2098	2643	875	1021
'PRR36'	80164	ENSG00000183248	-1.09691	3.73e-05	0.0024069	786	809	365	293
'SARS'	6301	ENSG00000031698	0.98789	3.76e-05	0.00241822	1119	1311	2296	1955
'BMP2'	650	ENSG00000125845	-1.45927	3.86e-05	0.00247653	1742	2225	474	783
'E2F7'	144455	ENSG00000165891	1.54778	3.92e-05	0.00250509	77	81	203	203
'LOC105374013'	105374013		-1.42104	4.04e-05	0.00256799	363	328.09	103.91	123
'ANGPTL4'	51129	ENSG00000167772	3.29921	4.09e-05	0.00259129	67	21	683	98
'NHSL2'	340527	ENSG00000204131	-1.75948	4.2e-05	0.00265338	699.86	838.86	128	266
'SFRP2'	6423	ENSG00000145423	-3.55083	4.24e-05	0.00266817	256	184	2	30
'KIF26A'	26153	ENSG00000066735	-1.37806	4.61e-05	0.00288804	637	440	174	189
'RBFOX1'	54715	ENSG00000078328	-1.49572	4.62e-05	0.00288804	586	592	140	224
'CDKN1C'	1028	ENSG00000129757	-1.39462	4.66e-05	0.00289515	435	358	120	144
'MARCH3'	115123	ENSG00000173926	1.24582	4.67e-05	0.00289515	356	347	896	581
'PLEKHG4B'	153478	ENSG00000153404	-1.52631	4.74e-05	0.00292402	498	434	111	171
'CA9'	768	ENSG00000107159	2.56596	4.76e-05	0.00292402	43	21	245	93
'SOX15'	6665	ENSG00000129194	-1.86643	4.77e-05	0.00292402	161	252	54	46
'TCP10L'	140290	ENSG00000242220	-4.35303	4.78e-05	0.00292421	50.09	43.61	2.47	2.53
'RBM12B'	389677	ENSG00000183808	-1.15671	4.98e-05	0.00303062	556	617	252	212
'SFRP1'	6422	ENSG00000104332	-1.78421	5e-05	0.00303702	10269	13841	1767	4291
'AIMP2'	7965	ENSG00000106305	1.2296	5.14e-05	0.00310861	294.97	223	585	483
'ANGEL1'	23357	ENSG00000013523	-1.49407	5.2e-05	0.00313459	384	438	105	150
'MYL6'	4637	ENSG00000092841	0.830861	5.23e-05	0.00314317	4672	4694	7497	7155
'ALDOA'	226	ENSG00000149925	0.852336	5.25e-05	0.00314433	35662	32118	58637	49210
'DPP3'	10072	ENSG00000254986	1.26277	5.42e-05	0.00323092	207	164	411	372
'ZNF589'	51385	ENSG00000164048	-1.18601	5.44e-05	0.00323107	494.31	459.13	199.01	170.08
'PRDM6'	93166	ENSG00000061455	-1.79356	5.5e-05	0.0032486	166	162	39	44
'SEMA6A'	57556	ENSG00000092421	-1.1325	5.51e-05	0.0032486	942	1206	474	391
'CHAC1'	79094	ENSG00000128965	2.07031	5.52e-05	0.0032486	80	158	629	266
'ST6GALNAC6'	30815	ENSG00000257524	-0.977168	5.66e-05	0.00331581	1096.38	1116.51	529.31	461.81
'ATP5F1B'	506	ENSG00000110955	0.825058	5.68e-05	0.00331771	11303	11717	18179	17680
'GHITM'	27069	ENSG00000165678	0.894987	5.72e-05	0.00332905	1313	1399	2262	2174
'NMB'	4828	ENSG00000197696	1.60928	5.8e-05	0.00336606	202	109	474	362
'CDK6'	1021	ENSG00000105810	-0.987817	5.92e-05	0.00341161	2028	1749	804	866
'ETNK2'	55224	ENSG00000143845	-1.11673	5.92e-05	0.00341161	602	549	244	223
'NLGN3'	54413	ENSG00000196338	-1.44252	5.97e-05	0.00343187	322	302	90	111
'SATB1'	6304	ENSG00000182568	-0.944262	6.02e-05	0.00344567	1294	1288	602	578
'DNAH2'	146754	ENSG00000183914	-2.32137	6.06e-05	0.00345905	134	130	33	14
'HSP90B1'	7184	ENSG00000166598	0.900273	6.1e-05	0.00347003	6684	7620	11523	11932
'ELMO1'	9844	ENSG00000155849	-2.0515	6.19e-05	0.00350959	209	153	28	48
'CLU'	1191	ENSG00000120885	-1.04246	6.25e-05	0.00353143	1979	1502	766	719
'PRKCH'	5583	ENSG00000027075	-1.11434	6.54e-05	0.00368201	546	554	230	217
'AMIGO2'	347902	ENSG00000139211	1.62262	7.27e-05	0.00406864	59	72	195	161
'DDX39A'	10212	ENSG00000123136	1.15426	7.38e-05	0.00411515	246	217	493	415
'CPT1A'	1374	ENSG00000110090	1.69599	7.45e-05	0.00414076	268	355.12	1272.45	533.97
'YPEL3'	83719	ENSG00000090238	-1.18596	7.53e-05	0.00417289	724	862	278	333
'CCDC14'	64770	ENSG00000175455	-1.21708	7.57e-05	0.00418233	1144	1515	445	557
'PLXNB3'	5365	ENSG00000198753	2.16175	7.82e-05	0.00430622	50	49	286	110
'VCAN'	1462	ENSG00000038427	-1.56004	8.08e-05	0.00441811	15471	22188	3734	7361
'GRID1'	2894	ENSG00000182771	-1.49714	8.1e-05	0.00441811	539	443	118	185
'HEG1'	57493	ENSG00000173706	0.871504	8.14e-05	0.00441811	1613	1653	2864	2405
'SLC6A9'	6536	ENSG00000196517	1.73063	8.15e-05	0.00441811	108	118	232	420
'AGT'	183	ENSG00000135744	-1.19495	8.16e-05	0.00441811	1877	1317	720	512
'SRGAP3'	9901	ENSG00000196220	-1.75503	8.28e-05	0.00447117	161	223	48	52
'VSIR'	64115	ENSG00000107738	1.80763	8.37e-05	0.00449327	74	57	262	145
'FNDC10'	643988	ENSG00000228594	1.11965	8.37e-05	0.00449327	693	973	1585	1600
'MPV17L2'	84769	ENSG00000254858	1.09151	8.55e-05	0.00457676	296	269	576	485
'PPP1R32'	220004	ENSG00000162148	-3.38233	8.89e-05	0.00473814	55	52	4	5
'ATP1A3'	478	ENSG00000105409	3.00349	8.93e-05	0.00473814	50	26	476	74
'PITPNC1'	26207	ENSG00000154217	1.56145	8.96e-05	0.00473814	182	178	633	313
'JMJD1C'	221037	ENSG00000171988	-0.902014	8.97e-05	0.00473814	2457	2491	1126	1198
'SLC38A7'	55238	ENSG00000103042	1.0423	9.02e-05	0.00474963	363	334	686	579
'TPI1'	7167	ENSG00000111669	0.80953	9.05e-05	0.00474963	17047	15324	25453	24414
'GDF2'	2658	ENSG00000263761	2.45032	9.07e-05	0.00474963	45	16	188	107
'ICAM1'	3383	ENSG00000090339	2.10337	9.31e-05	0.00485914	101	44	370	183
'MFN2'	9927	ENSG00000116688	1.24211	9.49e-05	0.00493952	4349	3209	10056	5801
'CRELD2'	79174	ENSG00000184164	1.33765	9.64e-05	0.00500248	145	164	308	376
'C9orf3'	84909	ENSG00000148120	1.4719	9.74e-05	0.00503971	272	269	891.41	445
'KIAA1107'	23285	ENSG00000189195	-2.01132	9.77e-05	0.00504011	113	129	30	23
'ANKRD1'	27063	ENSG00000148677	1.18495	0.000101	0.00518303	9071	9028	23526	13048
'NOL3'	8996	ENSG00000140939	1.57271	0.000102	0.0052148	397	293	1255	573
'UBAC1'	10422	ENSG00000130560	1.17417	0.000103	0.00526478	553	615	1436	902
'TUBB3'	10381	ENSG00000258947	2.05442	0.000104	0.0052819	402.15	277.86	1993.32	539.16
'PCGF5'	84333	ENSG00000180628	1.11362	0.000104	0.0052958	418	409	702	864.98
'COX8A'	1351	ENSG00000176340	1.00166	0.000105	0.00530348	1257	1072	1881	2201
'MDH1'	4190	ENSG00000014641	0.809221	0.000111	0.00558593	4051	4186	6410	6279
'C7'	730	ENSG00000112936	-1.5215	0.000111	0.00558593	4382	9763	2118	2222
'SERPINB1'	1992	ENSG00000021355	1.84268	0.000114	0.00570162	38	43.36	150.01	107
'LPAR2'	9170	ENSG00000064547	-1.823	0.000117	0.00586034	156	148	46	30
'ERBB4'	2066	ENSG00000178568	-1.40008	0.000118	0.00591137	835	675	192	306
'TMEM8A'	58986	ENSG00000129925	0.880684	0.000124	0.0061616	1774	1491	2703	2580
'TIMM17A'	10440	ENSG00000134375	1.1457	0.000124	0.0061616	228	283	506	489
'TAX1BP3'	30851	ENSG00000213977	0.853904	0.000127	0.00627128	1310	1194	2094	1889
'INHBE'	83729	ENSG00000139269	2.96207	0.00013	0.00641541	18.95	19	215	45
'NELL1'	4745	ENSG00000165973	-1.86419	0.00013	0.00641541	341	657	85	154
'GALE'	2582	ENSG00000117308	1.25715	0.000133	0.00653105	167	161	402	291
'VEGFC'	7424	ENSG00000150630	-1.58451	0.000133	0.00653105	688	1171	206	335
'SORCS2'	57537	ENSG00000184985	-1.45562	0.000135	0.00660094	312	262	80	103
'CLDN9'	9080	ENSG00000213937	-2.19569	0.000141	0.00686487	134	85	22	20
'FUT5'	2527	ENSG00000130383	-3.37274	0.000142	0.00686487	74.62	43.82	7	3
'LRFN1'	57622	ENSG00000128011	-1.31887	0.000142	0.00689365	284	287	98	103
'ZNF283'	284349	ENSG00000167637	-1.40923	0.000144	0.00695326	230.96	268.03	84.59	81.35
'SBK1'	388228	ENSG00000188322	-1.19451	0.000145	0.00695326	469	608	207	207
'PTH1R'	5745	ENSG00000160801	-0.914148	0.000147	0.00706591	1380	1277	612	626
'CPZ'	8532	ENSG00000109625	-1.90784	0.00015	0.00714739	356	214	93	42
'IL17RD'	54756	ENSG00000144730	-1.5348	0.00015	0.00714739	508.74	689.43	133.96	227.08
'NDUFB2'	4708	ENSG00000090266	1.08892	0.000154	0.0073336	313	272	522	569
'CDC42EP5'	148170	ENSG00000167617	-1.67076	0.000156	0.00739682	201	150	52	45
'AIFM2'	84883	ENSG00000042286	1.6782	0.000157	0.00742095	92	72	302	164
'C2CD4A'	145741	ENSG00000198535	5.42538	0.000159	0.00751123	1	1	17	57
'BDH1'	622	ENSG00000161267	1.47708	0.000161	0.00756049	125	90	314	215
'CRYL1'	51084	ENSG00000165475	-1.49207	0.000162	0.00758952	220	210	62	72
'LYNX1'	66004	ENSG00000180155	1.24891	0.000164	0.00766249	438.42	406.86	1134.1	647.58
'HEY2'	23493	ENSG00000135547	-1.53331	0.000165	0.00767341	1010	1052	204	414
'FAM129A'	116496	ENSG00000135842	1.10222	0.000165	0.00767341	1471	1100	2926	1956
'TGFB1I1'	7041	ENSG00000140682	1.24873	0.000165	0.00767341	1278	951	3005	1695
'IRX4'	50805	ENSG00000113430	-1.50816	0.000168	0.00778883	563	608	127	231
'COL23A1'	91522	ENSG00000050767	-1.78205	0.000169	0.00779488	395	442	65	146
'KLF4'	9314	ENSG00000136826	2.25742	0.000169	0.00779779	16	25	79	93
'IRS1'	3667	ENSG00000169047	1.05644	0.000171	0.00785066	892	621	1439	1326
'ZMAT1'	84460	ENSG00000166432	-1.51669	0.000174	0.00797519	202	219	59	70
'DAB1'	1600	ENSG00000173406	-1.00413	0.000175	0.00798514	1239.38	1255.37	496	593.04
'ATF7IP'	55729	ENSG00000171681	-1.20772	0.000175	0.00798514	2023.24	2437.01	675.64	1010.06
'KCNH7'	90134	ENSG00000184611	-1.62541	0.000177	0.00804259	176	204	65	44
'ADAMTS15'	170689	ENSG00000166106	1.06346	0.000181	0.00818724	621	771	1165	1385
'SLC30A3'	7781	ENSG00000115194	-0.887823	0.000185	0.00833867	1421	1394	659	677
'DNAJC6'	9829	ENSG00000116675	-0.988331	0.000191	0.00858898	1135	1109	458	533
'SLX1A'	548593	ENSG00000132207	1.25182	0.000192	0.0086225	123	130	285.5	246
'SLX1B'	79008	ENSG00000181625	1.25182	0.000192	0.0086225	123	130	285.5	246
'NPY1R'	4886	ENSG00000164128	1.68806	0.000194	0.00867526	48	78	173	184
'HMOX1'	3162	ENSG00000100292	2.17635	0.000194	0.00867543	21	21	100	68
'ZFC3H1'	196441	ENSG00000133858	-1.10283	0.000197	0.00876544	915	811	425	286
'SMIM12'	113444	ENSG00000163866	1.04863	0.000198	0.00876544	296	282	588	467.53
'HK1'	3098	ENSG00000156515	0.858661	0.000198	0.00876607	6680	5958	11487	8748
'ST3GAL1'	6482	ENSG00000008513	1.25803	0.0002	0.00885184	2098	1709	5341	2755
'REXO2'	25996	ENSG00000076043	1.11506	0.000205	0.0090168	431	310	780	634
'SYNGR3'	9143	ENSG00000127561	1.90092	0.000206	0.0090168	158	151	787	248
'ANKRD36B'	57730	ENSG00000196912	-1.85761	0.000206	0.0090168	259.82	259.56	39.19	85.27
'LRRC75A'	388341	ENSG00000181350	1.21029	0.000207	0.00906051	152	170	369	289
'GTPBP2'	54676	ENSG00000172432	0.973153	0.000209	0.00909278	989	989	2024	1412
'TRIM39-RPP21'	202658	ENSG00000248167	7.0441	0.000212	0.00922531	0	0	26.09	17.05
'PHLDA1'	22822	ENSG00000139289	1.28845	0.000217	0.00942838	874.06	1619	2905	2477
'TARS'	6897	ENSG00000113407	0.87649	0.000219	0.00949135	1017	1088	1888	1523
'TBKBP1'	9755	ENSG00000198933	-1.18806	0.000222	0.00956178	2877	1845	1089	742
'ARHGAP28'	79822	ENSG00000088756	-1.78395	0.000222	0.00956178	201	234	39	71
'COMTD1'	118881	ENSG00000165644	1.53569	0.000223	0.0095945	87	66	231	161
'PTTG1IP'	754	ENSG00000183255	0.978879	0.000229	0.00982869	3722	3430	7547	4938
'DAAM2'	23500	ENSG00000146122	-1.18208	0.000231	0.00985063	416	349	147	149
'LOC389831'	389831	ENSG00000276256	-1.3152	0.000231	0.00985063	467.39	666.84	176.11	223.36
'GSTM2'	2946	ENSG00000213366	-1.11564	0.000233	0.00989706	1081.99	1185.24	388.9	526.46
'TIA1'	7072	ENSG00000116001	-0.932227	0.000236	0.0100168	1699	1808	749	862
'MTUS2'	23281	ENSG00000132938	-1.17265	0.000239	0.0100998	1953	1557	553	804
'LMNA'	4000	ENSG00000160789	1.11493	0.000242	0.0102297	1421	1414	3457	1996
'TRIM47'	91107	ENSG00000132481	1.66025	0.000244	0.010252	58	99	260	180
'SCD'	6319	ENSG00000099194	0.974988	0.000247	0.0103779	7427	5345	12513	9628
'GPI'	2821	ENSG00000105220	1.07647	0.000248	0.0103839	10179.7	7512.61	20170	12859.7
'PLAT'	5327	ENSG00000104368	0.978362	0.00025	0.0104275	326	320	596	525
'CYC1'	1537	ENSG00000179091	0.808943	0.00025	0.0104275	1361	1366	2259	1951
'TGFBI'	7045	ENSG00000120708	-1.5244	0.000251	0.0104275	2559	1586	891	392
'IDH3A'	3419	ENSG00000166411	1.3058	0.000252	0.0104577	1072	842	2807	1402
'ATXN1'	6310	ENSG00000124788	-0.822527	0.000253	0.0104577	1903	1901	1012	883
'RCAN2'	10231	ENSG00000172348	-0.889821	0.000256	0.0105706	4165	3285	1751	1777
'NPPA'	4878	ENSG00000175206	0.838348	0.000257	0.0105785	1578	1799	2687	2624
'STK17A'	9263	ENSG00000164543	1.023	0.000258	0.0105785	290	336	566	553
'SLC4A2'	6522	ENSG00000164889	0.995073	0.000258	0.0105785	2321	1883	4415	2997
'PTPRB'	5787	ENSG00000127329	1.72993	0.000259	0.0105903	78	120	207	365.99
'NFASC'	23114	ENSG00000163531	-2.24171	0.000263	0.0107012	96	243	28	35
'ACVR1B'	91	ENSG00000135503	-0.822705	0.000263	0.0107012	1904	2000	1025	919
'CLMN'	79789	ENSG00000165959	-2.36301	0.000265	0.0107747	120	72	21	12
'COL1A1'	1277	ENSG00000108821	-0.927788	0.000267	0.0108017	56935	72816	34180	26137
'VWA5A'	4013	ENSG00000110002	-1.29157	0.000271	0.0109336	286	304	123	90
'CBFA2T3'	863	ENSG00000129993	-2.35736	0.000273	0.0109899	87	71	12	15
'IGDCC3'	9543	ENSG00000174498	-1.69946	0.000274	0.0110324	192	150	39	53
'SSC5D'	284297	ENSG00000179954	-1.5158	0.000277	0.0111006	218	221	84	52
'CSAD'	51380	ENSG00000139631	-1.29291	0.000279	0.0111391	266.72	270	92.03	100.23
'CDRT4'	284040	ENSG00000239704	-2.59863	0.000279	0.0111391	58.66	87.91	9.25	12.02
'ETFDH'	2110	ENSG00000171503	1.08825	0.00028	0.0111391	207	199	415	346
'VANGL2'	57216	ENSG00000162738	-1.05811	0.000282	0.0111946	835	859	316	396
'GAPDH'	2597	ENSG00000111640	0.770596	0.000283	0.0112052	122126	111005	192571	158107
'PRDM16'	63976	ENSG00000142611	-1.14446	0.000283	0.0112052	1702	1063	592	508
'CYCS'	54205	ENSG00000172115	0.91903	0.000289	0.011373	1822	2190	3820.01	2888
'WSCD2'	9671	ENSG00000075035	-2.82063	0.000289	0.011373	63	75	5	12
'TMBIM1'	64114	ENSG00000135926	0.89853	0.00029	0.011373	490	491	818	790
'DRD1'	1812	ENSG00000184845	-2.37787	0.00029	0.011373	119	163	12	35
'C11orf87'	399947	ENSG00000185742	-2.49227	0.000291	0.0113849	140	392	21	61
'PNISR'	25957	ENSG00000132424	-0.892434	0.000292	0.0113849	3020	3504	1755	1351
'CALN1'	83698	ENSG00000183166	-2.41079	0.0003	0.0116897	181	177	12	46
'DIRAS1'	148252	ENSG00000176490	1.72115	0.000301	0.0116918	85	130	433	200
'APLNR'	187	ENSG00000134817	-2.92469	0.000302	0.0116918	65	420	21	35
'KLHL11'	55175	ENSG00000178502	-1.35691	0.000306	0.0118254	258	233	78.03	90
'AURKAIP1'	54998	ENSG00000175756	0.896579	0.000307	0.0118413	536	493	900	787
'ARHGAP31'	57514	ENSG00000031081	-1.23907	0.000309	0.0119127	4329	7703	2073	2404
'CTBS'	1486	ENSG00000117151	-1.30809	0.000314	0.0120551	304	363	105	131
'BOK'	666	ENSG00000176720	1.01846	0.000315	0.0120769	483	497	1038	719
'GDF10'	2662	ENSG00000266524	-2.81944	0.000321	0.0122823	55	57	8	6
'COX5B'	1329	ENSG00000135940	0.804283	0.000325	0.012403	1835	1677	2659	2725
'SRSF11'	9295	ENSG00000116754	-0.867837	0.000326	0.012403	2933	3571	1682	1461
'PGP'	283871	ENSG00000184207	0.99366	0.000328	0.012427	316	280	558	487
'KCNK3'	3777	ENSG00000171303	0.948752	0.000328	0.012427	366	400.97	695.44	608
'ADHFE1'	137872	ENSG00000147576	-1.28764	0.000329	0.0124362	330	292	100	123
'AKR1A1'	10327	ENSG00000117448	-1.22762	0.000339	0.0128074	659	896	247	334
'ETNK1'	55500	ENSG00000139163	-1.24359	0.000341	0.0128352	342	477	161	144
'S100A4'	6275	ENSG00000196154	1.56407	0.000344	0.0129262	125	114	220	394
'CACNA1D'	776	ENSG00000157388	-1.94342	0.000345	0.0129262	1179	1854	158	522
'LAMP1'	3916	ENSG00000185896	0.81967	0.000348	0.0129584	1652	1397	2468	2265
'C2'	717	ENSG00000166278	-3.82463	0.000348	0.0129584	49	32.64	2	3
'CLPTM1L'	81037	ENSG00000049656	0.901376	0.000348	0.0129584	569	504	878	882
'RRAGA'	10670	ENSG00000155876	0.831716	0.000349	0.0129601	943	907	1584	1319
'MFAP5'	8076	ENSG00000197614	2.16201	0.000349	0.0129601	68.92	30.16	123.04	256.17
'SALL4'	57167	ENSG00000101115	-4.05906	0.000354	0.0130979	68	26	4	1
'XPOT'	11260	ENSG00000184575	0.926277	0.000356	0.0131414	802	1019	1550	1496
'HMGA2'	8091	ENSG00000149948	-0.939393	0.000357	0.0131442	1705.51	1801.03	725	876
'EXD3'	54932	ENSG00000187609	-1.39903	0.000364	0.013381	225	189	71	67
'DCX'	1641	ENSG00000077279	-4.13912	0.000365	0.013381	24	77	1	4
'ZNF514'	84874	ENSG00000144026	-1.11388	0.000366	0.0134184	645	559	293.06	199.2
'PLIN2'	123	ENSG00000147872	1.82953	0.000373	0.0136364	371	307	1691	473
'ZDHHC16'	84287	ENSG00000171307	0.98041	0.000381	0.0139077	500	409	753	819
'FSBP'	100861412	ENSG00000265817	-3.81554	0.000384	0.0139609	73.34	75.06	0	9.21
'UFL1'	23376	ENSG00000014123	-0.882337	0.000385	0.013968	894	868	436	405
'LAMA4'	3910	ENSG00000112769	-0.989287	0.000386	0.0139742	1665	1190	647	616
'AREG'	374	ENSG00000109321	3.40419	0.000387	0.0139742	6	11	140	23
'ZNF141'	7700	ENSG00000131127	-1.13181	0.000389	0.014015	382.44	344	160.9	132
'WDR1'	9948	ENSG00000071127	0.73589	0.000389	0.014015	3521	3414	5194	4962
'TANGO2'	128989	ENSG00000183597	1.63282	0.000394	0.0141645	321.98	159	888.55	434
'ZNF608'	57507	ENSG00000168916	-1.06826	0.000398	0.0142749	2008	3094	1137	1010
'TRAK2'	66008	ENSG00000115993	0.979318	0.000404	0.0144415	624	841	1295	1248
'MTG1'	92170	ENSG00000148824	1.09436	0.000409	0.0145626	188	193	400	318
'FNTB'	2342	ENSG00000257365	1.1146	0.000409	0.0145626	404.32	305.12	602.03	740.92
'BAK1'	578	ENSG00000030110	1.26412	0.000421	0.014986	402	330	1017	545
'MALL'	7851	ENSG00000144063	2.94062	0.000423	0.0149989	11	5	72	37
'GARS'	2617	ENSG00000106105	0.869764	0.000425	0.0150482	1323	1636	2397	2360
'YJEFN3'	374887	ENSG00000250067	-1.74076	0.000429	0.0151335	231	168	71	35
'F8A1'	8263	ENSG00000277203	0.971924	0.00043	0.0151335	491	464	963	693
'CTSD'	1509	ENSG00000117984	0.751314	0.00043	0.0151335	2908	2657	4184	4049
'SMCO1'	255798	ENSG00000214097	1.871	0.000432	0.0151494	54	29	117	148
'PRKN'	5071	ENSG00000185345	-1.15249	0.000433	0.0151494	387	318.09	147.41	132.97
'SLC3A2'	6520	ENSG00000168003	0.976745	0.000433	0.0151494	500	621	926	1011
'KCNJ2'	3759	ENSG00000123700	2.62249	0.000434	0.0151494	16	7	74	51
'ESRRA'	2101	ENSG00000173153	1.13455	0.000442	0.0153923	529	481	1244	724
'IMMT'	10989	ENSG00000132305	0.757335	0.000443	0.0153958	2256	2328	3676	3154
'TTC3'	7267	ENSG00000182670	-0.824274	0.000444	0.0153958	6871.59	6366.62	3055.94	3494.04
'KIZ'	55857	ENSG00000088970	-1.34761	0.000445	0.0153958	287	350	93	126
'BCKDK'	10295	ENSG00000103507	0.830816	0.000447	0.0154519	1690	1408	2645	2210
'GATD3B'	102724023	ENSG00000280071	0.850266	0.00045	0.0155355	747.69	778.72	1339.71	1087.76
'MSANTD3'	91283	ENSG00000066697	1.27434	0.000454	0.0156087	230.36	167.88	520.67	330.93
'NQO1'	1728	ENSG00000181019	2.03272	0.00046	0.0157958	20.02	24.93	89	70
'ZNF226'	7769	ENSG00000167380	-1.16988	0.000462	0.0158241	303	356.99	135	123
'ITGA5'	3678	ENSG00000161638	1.0393	0.000465	0.015917	1744	1603	3834	2270
'CPED1'	79974	ENSG00000106034	-2.39394	0.000467	0.0159428	114	59	17	12
'NRN1'	51299	ENSG00000124785	3.96808	0.000469	0.0159428	11	4	201	12
'KLF5'	688	ENSG00000102554	1.99069	0.00047	0.0159428	77	83	440	131
'ADRA2B'	151	ENSG00000274286	-2.18619	0.00047	0.0159428	96	74	20	13
'YPEL1'	29799	ENSG00000100027	-1.08854	0.000471	0.0159428	457.67	453	173.01	202
'JMJD8'	339123	ENSG00000161999	0.910759	0.000473	0.0159842	1002	800	1423	1546
'SDHB'	6390	ENSG00000117118	0.819414	0.000493	0.0166506	764	789	1212	1197
'KLF12'	11278	ENSG00000118922	-0.873079	0.000496	0.016702	1112	1235	556	570
'ASL'	435	ENSG00000126522	1.35348	0.000498	0.016702	76	95	202	183
'CAPZB'	832	ENSG00000077549	0.780607	0.000498	0.016702	2168	1897	3065	3067
'MPC1'	51660	ENSG00000060762	1.04403	0.0005	0.016702	603	502	1220	797
'ADGRB2'	576	ENSG00000121753	-0.849038	0.0005	0.016702	2257	2426	1074	1206
'KCNIP2'	30819	ENSG00000120049	-4.51432	0.000501	0.016702	4011	10849	69	488
'KISS1R'	84634	ENSG00000116014	2.73027	0.000503	0.0167253	30	9	174	57
'ARNTL'	406	ENSG00000133794	1.48215	0.000509	0.0168974	80	105	287	172
'GATM'	2628	ENSG00000171766	-1.82498	0.000511	0.0169259	522	1265	144	295
'ARHGAP6'	395	ENSG00000047648	-1.27008	0.000513	0.0169259	279	238	90	98
'CRIP3'	401262	ENSG00000146215	3.18582	0.000513	0.0169259	4	12	100	31
'TNFRSF21'	27242	ENSG00000146072	1.24647	0.000514	0.0169259	315	509	1041	694
'PIGH'	5283	ENSG00000100564	1.45765	0.000515	0.0169259	139	105	386	209
'SLC20A1'	6574	ENSG00000144136	1.09471	0.000515	0.0169259	321	240	492	557
'PNPLA6'	10908	ENSG00000032444	0.991344	0.000519	0.0169919	565	417	841	871
'SNCB'	6620	ENSG00000074317	3.28071	0.000521	0.0169919	10	8	136	22
'ZFHX4'	79776	ENSG00000091656	-1.26416	0.000521	0.0169919	232	253	96	82
'KIF21B'	23046	ENSG00000116852	-2.39765	0.000521	0.0169919	65	72	14	9
'RFTN1'	23180	ENSG00000131378	0.941117	0.000523	0.0170052	1194	872	1930	1565
'CARS'	833	ENSG00000110619	1.26925	0.00053	0.0172014	199	238	594	342
'MYC'	4609	ENSG00000136997	1.15493	0.000536	0.0173519	218	318	587	468
'IFITM1'	8519	ENSG00000185885	-1.26683	0.000537	0.0173519	281.48	366.14	110.52	126.31
'MINOS1'	440574	ENSG00000173436	1.07674	0.000539	0.0173731	181	191.21	336.85	353
'NAGLU'	4669	ENSG00000108784	1.04155	0.000539	0.0173731	304	240	478	504
'NYNRIN'	57523	ENSG00000205978	-1.16275	0.000541	0.0174094	1865	2944	824	1058
'SOX13'	9580	ENSG00000143842	-1.11525	0.000544	0.0174267	571	413	205	194
'C20orf203'	284805	ENSG00000198547	-3.93383	0.000544	0.0174267	55	47	6	0
'COX5A'	9377	ENSG00000178741	0.745503	0.000545	0.0174267	1834	1849	2901	2539
'MAP1LC3B'	81631	ENSG00000140941	0.874193	0.00056	0.0178681	1110.71	1162.95	2134.94	1549.95
'ZNF441'	126068	ENSG00000197044	-1.66851	0.000563	0.0179379	125	189	44	43
'PGGHG'	80162	ENSG00000142102	-1.3016	0.000564	0.0179383	580	694	303	157
'CDKL5'	6792	ENSG00000008086	-1.17617	0.000575	0.0182175	496	646	270	178
'LEPR'	3953	ENSG00000116678	-1.47606	0.000575	0.0182175	453.61	555.91	108.72	207.46
'ATP5F1D'	513	ENSG00000099624	0.747051	0.000593	0.0187233	1904	2005	2923	2846
'EIF4EBP1'	1978	ENSG00000187840	0.79504	0.000593	0.0187233	1211	1310	1898	1945
'MUL1'	79594	ENSG00000090432	0.897383	0.000611	0.0192483	440	393	739	628
'CTNNA3'	29119	ENSG00000183230	-0.880336	0.000615	0.0193458	3244.99	2502	1535	1217
'SEL1L'	6400	ENSG00000071537	0.886856	0.000617	0.0193624	1105	1052	1582	1909
'SEMA6D'	80031	ENSG00000137872	-0.971347	0.000618	0.0193624	2138	1547	944	714
'ELAVL3'	1995	ENSG00000196361	5.63895	0.000623	0.0194902	0	2	85	6
'AKAP3'	10566	ENSG00000111254	-2.22043	0.000639	0.0199427	72	71	14	13
'DYNC2H1'	79659	ENSG00000187240	-1.26912	0.000644	0.0200733	222	247	84	87
'ABCA3'	21	ENSG00000167972	0.979219	0.000646	0.0201056	500	424	941	669
'PTK7'	5754	ENSG00000112655	-1.00826	0.000653	0.0202538	3355	2191	1354	1075
'FBXO17'	115290	ENSG00000269190	-1.17531	0.000653	0.0202538	396	402	133	176
'UBE2L6'	9246	ENSG00000156587	-0.843896	0.000659	0.0203958	907	872	452	420
'SLC35A4'	113829	ENSG00000176087	0.799194	0.00066	0.0203979	1211	1376	2141	1829
'CECR2'	27443	ENSG00000099954	-1.15063	0.000664	0.0204525	627	520	190	261
'COL4A5'	1287	ENSG00000188153	-0.884077	0.000665	0.0204525	2958	3793	1798	1434
'DDA1'	79016	ENSG00000130311	0.817688	0.000668	0.0205112	1041	968	1749	1376
'ARHGEF4'	50649	ENSG00000136002	-1.46981	0.00068	0.0208497	154	201	60	53
'PKDCC'	91461	ENSG00000162878	-1.09159	0.000681	0.0208497	1010	981	331	484
'SLC35F6'	54978	ENSG00000213699	0.919929	0.000693	0.0211704	311	302	523	497
'ADRM1'	11047	ENSG00000130706	0.825056	0.000699	0.0213371	1021	853	1459	1456
'DNAJC5G'	285126	ENSG00000163793	-2.26742	0.000702	0.0213798	69	83	18	10
'TNFRSF10D'	8793	ENSG00000173530	1.42374	0.000704	0.0214057	161	106	404	231
'ABCB6'	10058	ENSG00000115657	1.48231	0.00071	0.0214971	235	131	590	317
'ACADVL'	37	ENSG00000072778	0.897053	0.000711	0.0214971	2761	2679	5415	3559
'CAMK1G'	57172	ENSG00000008118	-1.68671	0.000711	0.0214971	151	159	32	52
'SLC27A6'	28965	ENSG00000113396	-1.05456	0.000719	0.0216892	989	1138	377	518
'CALM1'	801	ENSG00000198668	0.938899	0.000725	0.0218475	995	1256	1732	2051
'INTU'	27152	ENSG00000164066	-1.69736	0.000729	0.0219199	145	106	35	33
'RANBP17'	64901	ENSG00000204764	-1.85561	0.000732	0.0219554	114	97	22	29
'ZNF483'	158399	ENSG00000173258	-1.69509	0.000733	0.0219554	114	137.11	31.01	37
'STAC'	6769	ENSG00000144681	-1.51331	0.000743	0.0222156	500	248	135	96
'ST8SIA2'	8128	ENSG00000140557	1.27484	0.000745	0.0222156	241	421.32	840	581
'LONP1'	9361	ENSG00000196365	1.02297	0.000745	0.0222156	1156	793	2050	1448
'BCL2L11'	10018	ENSG00000153094	-1.11709	0.000748	0.0222577	334	404	146	153
'ADAM28'	10863	ENSG00000042980	-1.74826	0.000754	0.0223919	125	140	45	25
'CDH3'	1001	ENSG00000062038	-2.12679	0.00076	0.0225315	1836	807	452	92
'GOT1'	2805	ENSG00000120053	0.916576	0.000776	0.0229398	3122	3232	6494	4140
'SLC44A5'	204962	ENSG00000137968	-1.28058	0.000777	0.0229398	276	299	88	119
'ICMT'	23463	ENSG00000116237	0.836767	0.000779	0.0229398	629	689.12	1018	1050.99
'NUDT22'	84304	ENSG00000149761	1.3452	0.000779	0.0229398	281	209	739	368
'CEBPB'	1051	ENSG00000172216	1.3425	0.000783	0.0230284	307	163	622	430
'SYDE1'	85360	ENSG00000105137	0.957186	0.000794	0.0232996	1010	746	1738	1272
'MMP10'	4319	ENSG00000166670	4.60337	0.000795	0.0233109	3	1	80	8
'COX6A2'	1339	ENSG00000156885	1.25323	0.000797	0.0233291	1214	632	2340	1547
'PIGL'	9487	ENSG00000108474	-1.16193	0.0008	0.0233643	269	284	120	98
'SPATA7'	55812	ENSG00000042317	-1.1984	0.000801	0.0233643	298	257	100	112
'KCNK13'	56659	ENSG00000152315	3.4557	0.000804	0.0233939	7	2	64	24
'IGDCC4'	57722	ENSG00000103742	-1.1062	0.00081	0.0235197	733	651	232	329
'ICE2'	79664	ENSG00000128915	-1.08204	0.000811	0.0235197	440	588	210	217
'CEBPG'	1054	ENSG00000153879	1.18426	0.000813	0.0235413	277	327	778	442
'GMPPB'	29925	ENSG00000173540	1.42579	0.000819	0.0236689	107	65	199	206
'AMY2B'	280	ENSG00000240038	-1.11783	0.000822	0.0237314	389.85	430.27	198.86	136.81
'MT3'	4504	ENSG00000087250	6.02126	0.000835	0.0240722	1	0	42	16
'NAV2'	89797	ENSG00000166833	-0.846057	0.000842	0.0242221	4000	2979	1811	1604
'GRIA3'	2892	ENSG00000125675	1.02826	0.000853	0.0244998	223	185	370	361
'MATN2'	4147	ENSG00000132561	-0.960231	0.000862	0.0247236	2054	2688	964	1172
'GSDMB'	55876	ENSG00000073605	-2.14551	0.000867	0.0248294	94	90	26	11
'CPPED1'	55313	ENSG00000103381	1.13191	0.000879	0.025084	178	135.02	300	302.06
'BBS4'	585	ENSG00000140463	-0.99237	0.000879	0.025084	443	461	194	205
'KIAA0040'	9674	ENSG00000235750	2.20483	0.000882	0.0251099	59	32	294	82
'ACY1'	95	ENSG00000243989	1.05215	0.000883	0.0251171	215	199	348	404
'DEPP1'	11067	ENSG00000165507	0.833878	0.0009	0.0255598	468	454	764	683
'TNFRSF19'	55504	ENSG00000127863	-1.17966	0.000903	0.0255853	2372	1472	944	559
'SYT1'	6857	ENSG00000067715	1.87836	0.000906	0.0256274	30	28	75	111
'CLEC2D'	29121	ENSG00000069493	-1.97406	0.000908	0.0256274	158.67	405.34	43.04	82.11
'DDIT4'	54541	ENSG00000168209	1.34757	0.000909	0.0256274	523	296	1205	644
'GPR153'	387509	ENSG00000158292	-1.09213	0.000912	0.0256867	474	439	228	151
'ARHGAP42'	143872	ENSG00000165895	-0.745869	0.000916	0.0257527	1999	2081	1080	1059
'CFL1'	1072	ENSG00000172757	0.742509	0.000923	0.0258511	6399	5461	8551	8859
'TMEM104'	54868	ENSG00000109066	1.01379	0.000923	0.0258511	389	295	698	521
'RILP'	83547	ENSG00000167705	1.704	0.000924	0.0258511	185	100	595	233
'TP53INP1'	94241	ENSG00000164938	-0.944261	0.000928	0.0259127	576	527	244	259
'HIC1'	3090	ENSG00000177374	-1.86679	0.00093	0.025933	120	93	21	30
'HSPA9'	3313	ENSG00000113013	0.738451	0.000932	0.0259543	2155	2415	3578	3142
'STS'	412	ENSG00000101846	1.36758	0.000958	0.0265749	64	65	153	140
'ZKSCAN8'	7745	ENSG00000198315	-0.796245	0.000959	0.0265749	1916	1775	1055	821
'ETV4'	2118	ENSG00000175832	1.22791	0.000959	0.0265749	96	89	195	186
'NACC2'	138151	ENSG00000148411	0.967735	0.000963	0.0266449	686	523	1221	868
'FIGN'	55137	ENSG00000182263	-0.896943	0.000968	0.0267321	874	1018	427	465
'NPY'	4852	ENSG00000122585	3.39738	0.000974	0.0268095	8	3	84	20
'SH2B3'	10019	ENSG00000111252	1.23926	0.000974	0.0268095	291	227.68	705.62	381
'MROH7'	374977	ENSG00000184313	-0.984214	0.000993	0.027277	568	551	291	209
'PVR'	5817	ENSG00000073008	0.96536	0.000994	0.027277	727	653	1455	932
'NREP'	9315	ENSG00000134986	-0.971147	0.000997	0.0273116	26298	32229	10843	15237
'DUSP4'	1846	ENSG00000120875	1.28741	0.000999	0.027327	125	104	303	192
'HAPLN3'	145864	ENSG00000140511	-1.60911	0.00100337	0.0273956	313	189	97	49
'S100A16'	140576	ENSG00000188643	0.88251	0.00101081	0.027555	513	561	998	752
'PARP3'	10039	ENSG00000041880	0.984494	0.00101458	0.0276139	216	211	408	337
'NDUFB9'	4715	ENSG00000147684	0.863898	0.00102443	0.027838	1040	875	1411	1640
'KCNN1'	3780	ENSG00000105642	2.1585	0.001028	0.0278909	113	65	590	125
'PKIA'	5569	ENSG00000171033	-0.881595	0.00103327	0.0279895	1406	1586	650	773
'ELOVL1'	64834	ENSG00000066322	0.89383	0.00103723	0.0280526	374	402	710	563
'FARSA'	2193	ENSG00000179115	0.80138	0.00104689	0.0282693	1027	839	1495	1365
'GVQW3'	100506127	ENSG00000179240	-1.02811	0.00104868	0.0282733	388.84	416.66	165.03	181.09
'FIBCD1'	84929	ENSG00000130720	-1.13313	0.00106859	0.0287647	738	1131	332	415
'HCN2'	610	ENSG00000099822	1.81166	0.00107911	0.0290026	130	74	476	164
'MTCH2'	23788	ENSG00000109919	0.824104	0.00108091	0.0290054	912	742	1276	1294.98
'IRAK3'	11213	ENSG00000090376	-2.02558	0.00109088	0.0292273	78	80.01	15.76	19
'KLC2'	64837	ENSG00000174996	0.879863	0.00110669	0.0296049	735	640	1298	938
'ADGRA2'	25960	ENSG00000020181	-1.10684	0.00111005	0.0296484	2568	3224	901	1443
'TMEM43'	79188	ENSG00000170876	0.960322	0.00111316	0.0296853	348	385	738	524
'MT2A'	4502	ENSG00000125148	1.70741	0.00111779	0.0297627	68	61	266	110
'PRTG'	283659	ENSG00000166450	-1.11186	0.00112573	0.0299278	402	359	136	172
'MYL9'	10398	ENSG00000101335	0.801222	0.00114097	0.0302487	31106	26222	40039	47374
'ARGLU1'	55082	ENSG00000134884	-0.751245	0.00114133	0.0302487	2369	2713	1374	1284
'ACAA1'	30	ENSG00000060971	0.846665	0.00114762	0.0303686	411	377	653	594
'TAGLN3'	29114	ENSG00000144834	2.69467	0.0011524	0.0304483	9	10	80	30
'LHFPL2'	10184	ENSG00000145685	-1.15936	0.00115623	0.0305024	1348	1665	441	734
'BTN3A1'	11119	ENSG00000026950	-1.52506	0.00117394	0.030922	128.87	127.73	41	37
'MBTD1'	54799	ENSG00000011258	-0.948983	0.00117594	0.0309274	630	544	252	281
'SMOC2'	64094	ENSG00000112562	-2.05052	0.00118859	0.0312034	149	286	24	67
'ABCC4'	10257	ENSG00000125257	2.1128	0.00119007	0.0312034	28	18	121	56
'ZNF117'	51351	ENSG00000152926	-1.59861	0.00119838	0.0313733	194.66	442.12	90.76	95.37
'GPRIN3'	285513	ENSG00000185477	-1.2548	0.0012035	0.0314596	3638	1644.34	1006.95	935.92
'TBC1D22A'	25771	ENSG00000054611	0.942832	0.00120585	0.0314704	397	325	697	528
'DLG2'	1740	ENSG00000150672	-1.51051	0.00120833	0.0314704	142	131	39	45
'CACNG6'	59285	ENSG00000130433	-1.75929	0.00120941	0.0314704	105	124	38	22
'EFHC1'	114327	ENSG00000096093	-1.17351	0.00121697	0.031615	239	227	98	84
'PRR15'	222171	ENSG00000176532	2.49535	0.00121865	0.031615	14	8	71	39
'UQCRFS1'	7386	ENSG00000169021	0.693538	0.0012341	0.0319674	2162	2102	3050	3010
'TUBB4A'	10382	ENSG00000104833	-1.61626	0.00125069	0.0323173	387	185	104	61
'ARHGAP32'	9743	ENSG00000134909	-1.03401	0.00125261	0.0323173	942	1012	341	492
'TET3'	200424	ENSG00000187605	0.847009	0.00125325	0.0323173	438	439	772	620
'CUL7'	9820	ENSG00000044090	-0.77644	0.00125783	0.0323635	1718	1689	987	769
'HAPLN2'	60484	ENSG00000132702	-3.20691	0.00125881	0.0323635	56	57	10	1
'OSTM1'	28962	ENSG00000081087	0.959942	0.00126495	0.0324729	335	264	568	459
'PANX2'	56666	ENSG00000073150	-1.19157	0.00127014	0.0325363	234	224	85	91
'TAGLN2'	8407	ENSG00000158710	0.857649	0.00127122	0.0325363	934	836	1662	1174
'CAVIN2'	8436	ENSG00000168497	1.99688	0.00127349	0.032546	49	70	103	307
'EFHC2'	80258	ENSG00000183690	-2.57143	0.00128489	0.032753	61	48	6	10
'LOC105374103'	105374103		-2.64694	0.00128721	0.032753	44.02	56.64	6.9	8.14
'PSAT1'	29968	ENSG00000135069	1.64145	0.00128731	0.032753	100	273	426	594
'MRPL12'	6182	ENSG00000262814	0.846695	0.00129588	0.0329223	528	514	939	716
'PRMT8'	56341	ENSG00000111218	-3.38968	0.00131232	0.0332908	34	37	4	2
'LPCAT3'	10162	ENSG00000111684	0.957985	0.00131585	0.0333309	436	315	692	592
'EPM2AIP1'	9852	ENSG00000178567	-0.867885	0.00131935	0.0333703	1490	1980	852	822
'CAPNS1'	826	ENSG00000126247	0.757866	0.00132926	0.0335477	4730	5020	6720	7730
'ZC3H11A'	9877	ENSG00000058673	-0.736129	0.00133027	0.0335477	2408.34	2663.89	1335.42	1341.5
'ITGA11'	22801	ENSG00000137809	1.20232	0.00133651	0.0336558	705	1279	1700	2298
'TIMM23'	100287932	ENSG00000265354	0.79097	0.00134562	0.0338354	523.35	525.63	846.54	751.69
'MALT1'	10892	ENSG00000172175	-0.981512	0.00134783	0.0338416	1279	1051	640.4	405
'DZIP1'	22873	ENSG00000134874	-1.03835	0.00135715	0.0340257	353	434	168	169
'ARHGAP45'	23526	ENSG00000180448	1.78549	0.00136501	0.0341729	969.01	381	3181.03	980.11
'UQCRQ'	27089	ENSG00000164405	0.916681	0.00137284	0.034319	696	554	938	1126
'ATP5MC3'	518	ENSG00000154518	0.70293	0.00137653	0.0343612	2420	2625	3617	3602
'NAPA'	8775	ENSG00000105402	0.805169	0.00138171	0.0344405	1324	1019	1874	1725
'SALL2'	6297	ENSG00000165821	-0.745315	0.00138692	0.0344605	1322	1258	702	652
'MFSD6'	54842	ENSG00000151690	1.22003	0.00138974	0.0344605	92.99	126.08	240.04	208.1
'SLC6A16'	28968	ENSG00000063127	-1.96488	0.00138997	0.0344605	90	89	15	25
'AKAP12'	9590	ENSG00000131016	-0.770407	0.00139054	0.0344605	1513	1301	770	682
'ARMC6'	93436	ENSG00000105676	1.11595	0.00139537	0.0345305	146	138	246	293
'NDUFA6'	4700	ENSG00000184983	0.747556	0.00140072	0.0346128	1330	1437	1984	2095
'PCDH18'	54510	ENSG00000189184	-1.25137	0.00142119	0.035018	386	360	105	168
'DYNC1I1'	1780	ENSG00000158560	-1.41993	0.00143607	0.0353339	360	204	81	103
'CPTP'	80772	ENSG00000224051	1.26874	0.00144089	0.0354018	398	281	977	478
'MYO1C'	4641	ENSG00000197879	0.842514	0.00144967	0.0355665	2216	1862	3823	2644
'MOB1B'	92597	ENSG00000173542	-0.870982	0.00145579	0.0356657	612	596	285	295
'SSPN'	8082	ENSG00000123096	0.850628	0.00146863	0.035929	492	608	905	842
'SEC11C'	90701	ENSG00000166562	2.17432	0.00147231	0.0359302	25	18	53	115
'COL15A1'	1306	ENSG00000204291	1.58909	0.00147286	0.0359302	98	161	222	455
'AP1B1'	162	ENSG00000100280	0.772451	0.00148588	0.0361787	1151	1063	1888	1451
'CCND2'	894	ENSG00000118971	-0.668141	0.00148726	0.0361787	4877	4721	2686	2623
'DHRS13'	147015	ENSG00000167536	1.02094	0.00149604	0.0362596	177	173	353	274
'LTBP3'	4054	ENSG00000168056	-0.665812	0.00149676	0.0362596	4942	5130	2904	2684
'TMEM260'	54916	ENSG00000070269	-1.06272	0.00149692	0.0362596	311	308	124	136
'HEYL'	26508	ENSG00000163909	-2.63356	0.00150637	0.0364268	110	629	21	82
'CYP2J2'	1573	ENSG00000134716	1.65891	0.00150806	0.0364268	1043	451	3141	1072
'FBN2'	2201	ENSG00000138829	-0.870439	0.00153495	0.037024	24052	16250	9394	9920
'EIF4A2'	1974	ENSG00000156976	-0.664978	0.0015371	0.037024	4116	3985	2354	2143
'FADS3'	3995	ENSG00000221968	1.19309	0.00154236	0.0370986	562	434	1359	667
'ST6GALNAC1'	55808	ENSG00000070526	4.76328	0.00155454	0.0373395	0	3	10	60
'C19orf70'	125988	ENSG00000174917	0.852606	0.00155933	0.0374022	350	387	627	546
'SLC25A11'	8402	ENSG00000108528	0.801431	0.0015676	0.0374194	1506	1140	2116	1938
'FIBP'	9158	ENSG00000172500	0.855171	0.00156855	0.0374194	508	487	733	844
'ARMH4'	145407	ENSG00000139971	-1.0416	0.00157065	0.0374194	472	379	211	154
'TMEM165'	55858	ENSG00000134851	0.864022	0.00157087	0.0374194	305	315	527.01	467
'LARP6'	55323	ENSG00000166173	0.863162	0.00157094	0.0374194	874	674	1403	1081
'RAPGEFL1'	51195	ENSG00000108352	-1.30313	0.00157472	0.0374574	545	346	205	115
'UCP2'	7351	ENSG00000175567	1.424	0.00157759	0.0374738	260	156	679	314
'SLC7A1'	6541	ENSG00000139514	1.10758	0.00159654	0.0378716	1173	920	2653	1357
'CKM'	1158	ENSG00000104879	1.19374	0.00160116	0.0378853	6882	3638	13514	7799
'THEM6'	51337	ENSG00000130193	1.00999	0.00160153	0.0378853	219	177	389	314
'AARS'	16	ENSG00000090861	0.858237	0.00161122	0.0380104	1579	1538	3029	1977
'ADGRL4'	64123	ENSG00000162618	2.26205	0.00161125	0.0380104	22	12	99	46
'N4BP3'	23138	ENSG00000145911	1.80582	0.00161685	0.0380903	270	166	1093	276
'OPRL1'	4987	ENSG00000125510	-1.5953	0.00162007	0.0381139	128	159	33	50
'LEF1'	51176	ENSG00000138795	-1.29376	0.00162694	0.0382231	591	820	179	322
'RGS3'	5998	ENSG00000138835	0.889397	0.00163463	0.0383512	2427	1728	3932	2863
'RND3'	390	ENSG00000115963	0.778017	0.00163866	0.0383933	530	545	824	797
'SLC45A1'	50651	ENSG00000162426	1.92528	0.00166295	0.0389095	23	19	83	58
'SLC1A3'	6507	ENSG00000079215	-1.40531	0.00166709	0.0389531	269	402	83	138
'FUBP1'	8880	ENSG00000162613	-0.699707	0.00167022	0.0389733	2101	2157	1167	1138
'CBLN2'	147381	ENSG00000141668	2.27562	0.0016753	0.0390388	38	141	168	581
'NLGN4X'	57502	ENSG00000146938	-1.60854	0.00168375	0.0391826	116.35	103.13	30.59	33.6
'BNIP3'	664	ENSG00000176171	0.95688	0.00170607	0.0396046	4508	2802	7130	5381
'DCST2'	127579	ENSG00000163354	-2.38093	0.0017065	0.0396046	81	65	19	6
'STAC2'	342667	ENSG00000141750	2.39919	0.00171732	0.0398018	35	19.96	209	47
'ACTA1'	58	ENSG00000143632	4.17136	0.00172067	0.0398259	1886	732	39015	3681
'GATAD1'	57798	ENSG00000157259	-0.859015	0.00172304	0.039827	1088	919.04	560.02	417.98
'GTF3A'	2971	ENSG00000122034	0.844149	0.00173411	0.040029	577	483	798	870
'CLN6'	54982	ENSG00000128973	1.07328	0.00173983	0.0401073	182	148	282	326
'NCCRP1'	342897	ENSG00000188505	-2.32415	0.00175062	0.0403004	57	155	13	24
'CIAPIN1'	57019	ENSG00000005194	0.854172	0.00175356	0.0403004	573	474	942	728
'ZMYM3'	9203	ENSG00000147130	-0.696337	0.00175525	0.0403004	3672	3278	1873	1893
'MLLT10'	8028	ENSG00000078403	-0.843046	0.00177644	0.0407324	1251	1632	722	693
'BAZ2B'	29994	ENSG00000226266	-0.783349	0.00179654	0.0411384	819	843	443	407
'CHST7'	56548	ENSG00000147119	1.44013	0.00180689	0.0413203	57	44	126	115
'RASSF5'	83593	ENSG00000266094	-1.37297	0.00181095	0.0413582	904	1231	225	490
'CAPS'	828	ENSG00000105519	-1.42972	0.00181509	0.0413975	180	143	64	42
'SPHKAP'	80309	ENSG00000153820	-1.20245	0.00181772	0.0414025	4740	5785	1330	2640
'TEX261'	113419	ENSG00000144043	0.749708	0.00183399	0.0416677	701	692	1123	942
'MYO1E'	4643	ENSG00000157483	1.46607	0.00183475	0.0416677	585	354	1695	622
'PTPN13'	5783	ENSG00000163629	-0.899739	0.00183664	0.0416677	503	581	257	254
'GPR3'	2827	ENSG00000181773	1.93427	0.00184822	0.0418752	32	48	201	73
'MYL12B'	103910	ENSG00000118680	0.699366	0.00185078	0.041878	1344	1411	1971	1961
'IGFBP5'	3488	ENSG00000115461	-1.17015	0.00185425	0.0419013	11915	12264	3109	6209
'KAT2A'	2648	ENSG00000108773	-0.859656	0.00188098	0.0424492	1122	933	575	425
'FGF12'	2257	ENSG00000114279	1.72257	0.00189292	0.0426559	67	167	234	439
'UNC5C'	8633	ENSG00000182168	-1.17265	0.0018951	0.0426559	262	386	126	127
'CISD1'	55847	ENSG00000122873	0.853276	0.00189868	0.0426805	327	321	506	522
'CCDC34'	91057	ENSG00000109881	-1.62469	0.00190755	0.042824	1130	748	132	392
'ARHGDIA'	396	ENSG00000141522	0.727742	0.00191384	0.042909	2407	2913	4035	3725
'DNAJA4'	55466	ENSG00000140403	2.23001	0.00191751	0.0429353	91	61	556	88
'TSPAN15'	23555	ENSG00000099282	-1.64685	0.00192026	0.0429408	95	104	30	26
'CXCL12'	6387	ENSG00000107562	-1.04057	0.00194693	0.0434806	9323	9251	2892	4959
'TMEM200B'	399474	ENSG00000253304	-1.2134	0.0019513	0.0435215	317	454	123	168
'TGFBR3'	7049	ENSG00000069702	-1.69893	0.0019613	0.0436878	202	98	41	40
'HGH1'	51236	ENSG00000235173	0.858405	0.00197162	0.0438609	352	300	546	494
'ARPC4'	10093	ENSG00000241553	0.782284	0.00197761	0.0439371	578.93	668.22	967.07	919.25
'ASCC2'	84164	ENSG00000100325	1.00089	0.00199228	0.044206	700	647	1530	864
'CYB5R1'	51706	ENSG00000159348	1.18013	0.0020078	0.0444844	1389	952	3200	1520
'BCL2A1'	597	ENSG00000140379	-6.43263	0.00201161	0.0444844	10	26	0	0
'BCL7B'	9275	ENSG00000106635	0.752447	0.0020126	0.0444844	765	691	1180	982
'ATP6V0E2'	155066	ENSG00000171130	0.807272	0.00202913	0.0447922	904	767	1198	1363
'TEX264'	51368	ENSG00000164081	0.847906	0.00203226	0.0448036	477	443	841	622
'SYNE2'	23224	ENSG00000054654	-0.974891	0.00203663	0.0448425	1912	1579	629	919
'ALDH16A1'	126133	ENSG00000161618	1.26675	0.0020537	0.0451603	91	94	165	224
'RGPD5'	84220	ENSG00000015568	-0.882341	0.00206495	0.0453497	1407.74	1291.76	554.63	725
'GPRASP1'	9737	ENSG00000198932	-1.27344	0.00209282	0.0458498	207	326	95	99
'SMYD2'	56950	ENSG00000143499	1.02525	0.00209306	0.0458498	635	403	838	1008
'DDX17'	10521	ENSG00000100201	-0.626978	0.00209778	0.0458947	9093	8936	5287	4982
'CCDC191'	57577	ENSG00000163617	-1.7492	0.00210156	0.0459187	105	107	37	19
'LGMN'	5641	ENSG00000100600	-0.670287	0.00210633	0.0459646	2411	2354	1346	1287
'SLC38A2'	54407	ENSG00000134294	0.687607	0.00211575	0.0461114	2407	2748	3787	3523
'FH'	2271	ENSG00000091483	0.714832	0.00215183	0.0468102	769	777	1159	1074
'TTLL1'	25809	ENSG00000100271	-0.917633	0.00215326	0.0468102	502	423	215	215
'THBD'	7056	ENSG00000178726	1.30867	0.00218052	0.0472641	227	150	301	510
'FAM162A'	26355	ENSG00000114023	0.828635	0.00218318	0.0472641	1814	1267	2515	2294
'CLIP1'	6249	ENSG00000130779	0.77721	0.00218459	0.0472641	770	776	1335	1006
'PGA5'	5222	ENSG00000256713	3.72122	0.00218663	0.0472641	8.47	0	31.38	60.56
'RBM33'	155435	ENSG00000184863	-0.755689	0.0021879	0.0472641	1679	1374	842	749
'CHD2'	1106	ENSG00000173575	-0.767	0.00219237	0.0473001	1998	1979	1195	871
'RPN1'	6184	ENSG00000163902	0.648093	0.00219507	0.0473001	2582	2530	3568	3474
'ZNF587'	84914	ENSG00000198466	-0.83065	0.00220507	0.0474559	571.44	576.43	301.12	267.5
'ARHGAP26'	23092	ENSG00000145819	-0.887775	0.00221184	0.047501	823.04	635.07	337.59	354.6
'RALGPS2'	55103	ENSG00000116191	-0.836568	0.00221575	0.047501	650	597	301	312
'RALGAPA1'	253959	ENSG00000174373	-0.839838	0.00221774	0.047501	776	882	387.45	426
'RAB33A'	9363	ENSG00000134594	1.18167	0.00221822	0.047501	100	84	204	164
'HID1'	283987	ENSG00000167861	-0.873087	0.00224404	0.0479908	953	781	482	354
'ABAT'	18	ENSG00000183044	-1.3416	0.00224669	0.0479908	1473	644	307	420
'PITPNB'	23760	ENSG00000180957	-0.72706	0.00225303	0.0480144	1726	1841	919	973
'UQCR10'	29796	ENSG00000184076	0.732951	0.00225338	0.0480144	1437	1474	1999	2243
'CDKN2A'	1029	ENSG00000147889	1.66243	0.00227007	0.04831	58	38	180	90
'ZNF248'	57209	ENSG00000198105	-0.902305	0.00227508	0.0483548	457	465	209	224
'TRIM66'	9866	ENSG00000166436	-1.13414	0.00227781	0.0483548	280	327	148.28	97.07
'ATRNL1'	26033	ENSG00000107518	-1.47989	0.00230637	0.0489008	316	458	77	164
'SPHK2'	56848	ENSG00000063176	1.07684	0.00231033	0.0489243	222	146	355	327
'BSCL2'	26580	ENSG00000168000	0.989835	0.00231699	0.0489767	330	475	651	752
'CDHR3'	222256	ENSG00000128536	-1.79941	0.00231851	0.0489767	93.43	78	19	24
'SSUH2'	51066	ENSG00000125046	-2.80736	0.00233652	0.049264	40	40	4	6
'C1orf198'	84886	ENSG00000119280	-0.812603	0.00233817	0.049264	4416	3975	1825	2350
'KHDRBS2'	202559	ENSG00000112232	-2.44142	0.00234072	0.049264	73	197	9	34
'ARHGAP8'	23779	ENSG00000241484	-1.92085	0.00240766	0.0505778	82.68	68.53	21.64	14
'SNF8'	11267	ENSG00000159210	0.853477	0.00240903	0.0505778	321	277	490	460
'KLF2'	10365	ENSG00000127528	1.23638	0.00241503	0.050642	237	293	387	699
'GFAP'	2670	ENSG00000131095	2.14676	0.0024442	0.0511448	15	14	73	41
'PLVAP'	83483	ENSG00000130300	2.42144	0.00244497	0.0511448	30	35	45	253
'CCDC183'	84960	ENSG00000213213	-0.986951	0.00246689	0.0515407	314	294	142	128
'HIGD2A'	192286	ENSG00000146066	0.785418	0.00247218	0.0515519	1130	1029	1484	1773
'RNF167'	26001	ENSG00000108523	0.651671	0.00247343	0.0515519	1761	1774	2575	2315
'CCT5'	22948	ENSG00000150753	0.696394	0.00249392	0.0519158	907	898	1299	1272
'BOLA3'	388962	ENSG00000163170	1.1164	0.00249994	0.0519781	98	98	195	179
'KIFAP3'	22920	ENSG00000075945	0.771476	0.00251863	0.052256	1966	1565	3017	2302
'MAP1B'	4131	ENSG00000131711	0.7214	0.00252382	0.052256	4577	5480	8146	6501
'GCA'	25801	ENSG00000115271	-1.27064	0.00252474	0.052256	158	188	61	65
'OPA3'	80207	ENSG00000125741	0.854518	0.00252547	0.052256	832.6	597.09	1252.16	1024.87
'ATP9A'	10079	ENSG00000054793	-0.808066	0.00253325	0.0523446	627	611	335	288
'GPR137'	56834	ENSG00000173264	0.7738	0.00253585	0.0523446	684	606	1089	857
'SLC35B1'	10237	ENSG00000121073	0.933566	0.00255491	0.0526746	377	373	540	712
'KPNA2'	3838	ENSG00000182481	0.790906	0.00256674	0.0528551	1746	1320	2233	2415
'CUX2'	23316	ENSG00000111249	-1.40745	0.00257204	0.0529008	1002	384	225.59	232
'MBD5'	55777	ENSG00000204406	-0.834823	0.002578	0.0529126	647	591	295	314
'SEMA4A'	64218	ENSG00000196189	-1.51313	0.00257878	0.0529126	162	134	60	32
'WDR31'	114987	ENSG00000148225	-1.17763	0.00260959	0.0534809	301.78	224.26	121	84
'ABTB2'	25841	ENSG00000166016	0.940765	0.00261692	0.0535673	284	392	628	518
'PMF1'	11243	ENSG00000160783	1.02406	0.00262797	0.0536727	479.14	405.84	624.15	942.02
'ATAD3A'	55210	ENSG00000197785	0.999209	0.00263128	0.0536727	412.8	270.61	682.14	520.95
'RAB15'	376267	ENSG00000139998	1.35338	0.00263145	0.0536727	826.82	650	2502.73	873
'RABIF'	5877	ENSG00000183155	1.11181	0.00263775	0.0537374	100	97	200	175
'PHC3'	80012	ENSG00000173889	-0.735616	0.00266742	0.0542412	1012.16	976.42	525.87	524
'DBNL'	28988	ENSG00000136279	0.727672	0.00266879	0.0542412	716	664	999	1008
'NBPF19'	101060226	ENSG00000271383	-0.836718	0.00268225	0.0543332	679.42	730.73	396.33	301.17
'MYLK3'	91807	ENSG00000140795	0.708593	0.0026825	0.0543332	2025.51	1749	2608.01	2800
'ILK'	3611	ENSG00000166333	0.691139	0.00268281	0.0543332	3013	2471	4163	3631
'ZNF780B'	163131	ENSG00000128000	-1.04979	0.00268855	0.054338	260.03	280	110	119.02
'FAM43A'	131583	ENSG00000185112	1.15035	0.00269189	0.054338	199	129	379	264
'IQGAP2'	10788	ENSG00000145703	-2.19393	0.00269741	0.054338	84	46	14	11
'ELMOD1'	55531	ENSG00000110675	2.47642	0.00269864	0.054338	28	58	385.9	50.97
'TLR4'	7099	ENSG00000136869	1.62286	0.00269887	0.054338	58	38	97	160
'FAHD1'	81889	ENSG00000180185	0.800195	0.00272741	0.0548484	411	371	652	548.77
'MAFF'	23764	ENSG00000185022	1.65755	0.00273595	0.0549557	74	75	313	108
'CAV1'	857	ENSG00000105974	0.873031	0.0027404	0.0549809	973	1282	2154	1505
'HHATL'	57467	ENSG00000010282	1.30645	0.00277368	0.0555764	448	193	824	574
'MPDU1'	9526	ENSG00000129255	0.974593	0.00277655	0.0555764	421	334	553	742
'TUSC3'	7991	ENSG00000104723	-0.730344	0.00278731	0.0557267	3231	2542	1537	1518
'SPARC'	6678	ENSG00000113140	-0.936291	0.00279526	0.0558206	21432	34978	12242	13659
'PTCHD4'	442213	ENSG00000244694	-1.30248	0.00280197	0.0558855	523.62	265.83	127.27	152.54
'DMXL2'	23312	ENSG00000104093	-0.895139	0.00280501	0.0558855	856	928	364	475
'NPAS2'	4862	ENSG00000170485	1.24446	0.00284098	0.0565366	307	248	811	361
'IGSF3'	3321	ENSG00000143061	-0.705956	0.00285082	0.0566667	2603.87	2144.91	1360.95	1201.95
'BRWD1'	54014	ENSG00000185658	-0.782355	0.00285864	0.0567565	935	1040	484	524
'LDHA'	3939	ENSG00000134333	0.917888	0.00286677	0.0568521	23067	14245	36075	26130
'CKB'	1152	ENSG00000166165	1.00734	0.00288276	0.0571033	1451	1019	2808	1596
'ASNS'	440	ENSG00000070669	1.19292	0.00289812	0.0573414	244	505	805	708
'CRIP2'	1397	ENSG00000182809	0.867207	0.00290275	0.0573668	9353	5864	13231	11189
'TENM3'	55714	ENSG00000218336	-0.746614	0.00291652	0.0575729	1392	1537	732	800
'TOMM40L'	84134	ENSG00000158882	1.00733	0.00292511	0.0576212	215	229	481	310
'CTDSP1'	58190	ENSG00000144579	0.699214	0.00292568	0.0576212	1718	1581	2660	2068
'PREPL'	9581	ENSG00000138078	-0.728497	0.00293499	0.0576962	2049	2377	1138	1208
'TNNC1'	7134	ENSG00000114854	0.733958	0.00293709	0.0576962	15063	11347	18896	19620
'SLC2A1'	6513	ENSG00000117394	1.23329	0.00293957	0.0576962	6077	2815	11960	6563
'FBXW5'	54461	ENSG00000159069	0.809796	0.00296011	0.058033	1434	1014	2030	1746
'ACTC1'	70	ENSG00000159251	1.12484	0.00296775	0.0581165	133194	71071	252978	141787
'NDRG2'	57447	ENSG00000165795	0.742508	0.00297141	0.0581219	3251	3904	6035	4551
'SLC25A27'	9481	ENSG00000153291	-1.20727	0.00299264	0.0584705	176	235	84	73
'XBP1'	7494	ENSG00000100219	0.685817	0.00300249	0.0585964	1459	1528	2352	1889
'EML4'	27436	ENSG00000143924	-0.846552	0.00301338	0.058742	724	905	387	409
'NRAP'	4892	ENSG00000197893	1.408	0.00303472	0.0590153	678	574	2267	712
'FAM43B'	163933	ENSG00000183114	2.23012	0.00303549	0.0590153	20	10	84	41
'ADA'	100	ENSG00000196839	-1.40069	0.0030377	0.0590153	178	120	49	50
'GPHA2'	170589	ENSG00000149735	-6.63853	0.0030417	0.0590262	39	3	0	0
'CDKN2D'	1032	ENSG00000129355	1.26112	0.00304787	0.0590792	88	81	222	137
'MRPS11'	64963	ENSG00000181991	0.761051	0.00305977	0.059243	476	427	698	648
'C6orf132'	647024	ENSG00000188112	1.83352	0.00306611	0.0592989	23	25	98	54
'MRC2'	9902	ENSG00000011028	-0.858537	0.00307379	0.0593806	6488	7165	2721	3853
'HESX1'	8820	ENSG00000163666	-2.74121	0.00311091	0.0599643	35	41	5	5
'CIRBP'	1153	ENSG00000099622	-0.650335	0.0031117	0.0599643	2209	2136	1241	1193
'PNCK'	139728	ENSG00000130822	1.52569	0.00311449	0.0599643	282	128	743	308
'PLCD4'	84812	ENSG00000115556	-2.32969	0.00312266	0.0600098	45	52	9	8
'HLA-B'	3106	ENSG00000234745	1.59962	0.00312384	0.0600098	420	283.81	1513.71	400.62
'ETS2'	2114	ENSG00000157557	0.72381	0.00313403	0.0600756	569	587	855	824
'SLC30A1'	7779	ENSG00000170385	1.1697	0.00313426	0.0600756	101	91	226	156
'ARFGEF3'	57221	ENSG00000112379	1.26372	0.00314373	0.06019	186	125	434	229
'HEXIM1'	10614	ENSG00000186834	0.779531	0.00315785	0.060393	460	483	797	632
'MDFI'	4188	ENSG00000112559	-0.808682	0.00316227	0.0604103	816	819	379	439
'TPD52'	7163	ENSG00000076554	1.02624	0.00316933	0.0604778	463	504	1141	611
'TUBB6'	84617	ENSG00000176014	0.695657	0.00317471	0.0605133	2324	2012	3470	2726
'TUBA1C'	84790	ENSG00000167553	0.784828	0.00320745	0.0610696	1092.01	1253.11	2091.62	1485.57
'MEGF10'	84466	ENSG00000145794	-2.77252	0.00322906	0.0614129	33	45	4	6
'TFR2'	7036	ENSG00000106327	2.15436	0.00324102	0.0615723	10	15	50	48
'KLHL13'	90293	ENSG00000003096	0.845352	0.00325544	0.0617779	293	263	433	444
'MIF'	4282	ENSG00000240972	0.756368	0.00327336	0.0620493	6928	5344	8456	9688
'CRB2'	286204	ENSG00000148204	-1.28657	0.00329001	0.0622961	161	151	66	47
'PDIA6'	10130	ENSG00000143870	0.793086	0.00329516	0.062325	2007	1894	2566	3341
'TCEA3'	6920	ENSG00000204219	-0.739246	0.00332705	0.0628589	2398	1962	1094	1195
'RNF216'	54476	ENSG00000011275	0.816833	0.00333983	0.063031	1297	1102	2244.87	1496
'SYCP2L'	221711	ENSG00000153157	-2.32724	0.00335219	0.0631948	43	59	11	7
'SEZ6L2'	26470	ENSG00000174938	-1.12929	0.00335766	0.0632286	510	870	242	311
'TIAF1'	9220	ENSG00000221995	-0.998228	0.00336272	0.0632545	521.17	401.55	243.59	165.1
'FBLN1'	2192	ENSG00000077942	-0.770815	0.00337839	0.0634797	1271	1246	592	700
'LOC101928095'	101928095		-2.50772	0.00342657	0.0643146	38.92	58.52	10.84	5.57
'CNGA1'	1259	ENSG00000198515	-2.55295	0.00344729	0.0645875	37	57	5	9
'IRAK1'	3654	ENSG00000184216	0.980419	0.00344863	0.0645875	582	395	1032	673
'NEK9'	91754	ENSG00000119638	-0.685452	0.00346431	0.0647986	1445	1383	842	708
'TBX20'	57057	ENSG00000164532	-0.823844	0.00346745	0.0647986	6496	5205	2491	3280
'ABHD18'	80167	ENSG00000164074	-1.11968	0.00348999	0.0650794	958.9	695	449	227.67
'SLC16A3'	9123	ENSG00000141526	1.39814	0.00350012	0.0650794	1573	722	3848	1541
'ZNF84'	7637	ENSG00000198040	-0.86714	0.0035014	0.0650794	563	580	251	298
'EPHA2'	1969	ENSG00000142627	0.695061	0.00350239	0.0650794	674	677	1016	910
'GAS2L1'	10634	ENSG00000185340	1.04972	0.00350239	0.0650794	315	246	652	378
'RSPO3'	84870	ENSG00000146374	-1.92648	0.00350731	0.0650794	343	150	91	25
'NDUFS8'	4728	ENSG00000110717	0.793438	0.003509	0.0650794	1529	1085	2161	1827
'PIGZ'	80235	ENSG00000119227	-1.3385	0.0035131	0.0650852	170.48	215	53	80.01
'ALG12'	79087	ENSG00000182858	0.873035	0.00354073	0.0655264	217	244	381	362
'SLC25A36'	55186	ENSG00000114120	-0.703361	0.00356277	0.0658419	1883	2243	1164	1068
'CLTB'	1212	ENSG00000175416	0.774901	0.00356545	0.0658419	885	895	1586	1109
'EXTL1'	2134	ENSG00000158008	1.04227	0.00358154	0.066068	471	290	830	555
'SHISAL1'	85352	ENSG00000138944	-0.910375	0.0036207	0.0667187	442	359	199	176
'C10orf82'	143379	ENSG00000165863	-2.51081	0.0036312	0.0668405	50	108	5	19
'ZHX3'	23051	ENSG00000174306	0.850151	0.00365009	0.0671163	269.78	257.01	402.38	430.61
'ERBB3'	2065	ENSG00000065361	-1.64387	0.00365585	0.0671503	829	478	296	79
'RAB27B'	5874	ENSG00000041353	2.55361	0.00367116	0.0673595	7	12	74	26
'FRAS1'	80144	ENSG00000138759	-0.808283	0.00369664	0.0677546	3258	3028	1338	1797
'GBA2'	57704	ENSG00000070610	0.755677	0.00370456	0.0678274	1490	1323	2467	1733
'ZNF711'	7552	ENSG00000147180	-1.0386	0.00371438	0.0679348	478	624	195	274
'OXTR'	5021	ENSG00000180914	-1.54262	0.00373683	0.0682727	243	117	65	44
'ACACA'	31	ENSG00000278540	-0.770491	0.00375713	0.0684853	1440	1185	635	713
'HEMK1'	51409	ENSG00000114735	-0.919404	0.00375738	0.0684853	360	337	180	145
'CANX'	821	ENSG00000127022	0.596282	0.00376043	0.0684853	6252	6439	8947	7953
'SEPT3'	55964	ENSG00000100167	-1.40065	0.0038001	0.0691344	228	457	91	136
'DMRTC1B'	728656	ENSG00000184911	-6.16654	0.0038234	0.0693711	12.92	18	0	0
'LANCL2'	55915	ENSG00000132434	1.04199	0.00382359	0.0693711	220	149	312	353
'NAXE'	128240	ENSG00000163382	0.687393	0.00382523	0.0693711	690	662	1000	916
'CDK2AP1'	8099	ENSG00000111328	0.926228	0.00386097	0.0699454	900	915	1190	1816
'EDN3'	1908	ENSG00000124205	-4.68941	0.00388033	0.0702222	47	11	2	0
'HMG20A'	10363	ENSG00000140382	-0.720136	0.0038986	0.0704272	824	836	463	424
'BCAS3'	54828	ENSG00000141376	-0.870287	0.00389987	0.0704272	585.73	530	243	291
'GUCY1A1'	2982	ENSG00000164116	-0.74472	0.00390847	0.0705084	3317	3723	2183	1536
'TOB2'	10766	ENSG00000183864	-0.701029	0.00391303	0.0705167	1194	1071	657	570
'NTN4'	59277	ENSG00000074527	1.06938	0.00391859	0.0705428	239	331	426	619
'KCTD17'	79734	ENSG00000100379	0.969528	0.00392998	0.0706407	208	287	401	450
'TSLP'	85480	ENSG00000145777	2.76359	0.00393225	0.0706407	9	5	64	21
'COX7B'	1349	ENSG00000131174	0.796955	0.00396187	0.0710984	1362	1473	1870	2437
'PRR16'	51334	ENSG00000184838	-1.31102	0.00396826	0.0711387	291	565	124	178
'ARHGAP1'	392	ENSG00000175220	0.76973	0.00397487	0.0711829	2513.08	1783.99	3176.73	3247
'SLC38A1'	81539	ENSG00000111371	0.775708	0.00398087	0.0711877	3961	2775	5611	4548
'CTNND2'	1501	ENSG00000169862	1.70142	0.00398729	0.0711877	194	135	776	186
'INPP5K'	51763	ENSG00000132376	0.849056	0.00398757	0.0711877	228	246	382	369
'ALDH3B1'	221	ENSG00000006534	1.9329	0.00401006	0.0715149	15.05	20.02	51.31	66
'PCIF1'	63935	ENSG00000100982	0.730491	0.00403715	0.0719232	897	733	1170	1203
'DMTF1'	9988	ENSG00000135164	-0.707529	0.00404492	0.071987	1051	1172	629	570
'PTPRU'	10076	ENSG00000060656	-0.726407	0.00404977	0.0719987	875	890	462	475
'UBA7'	7318	ENSG00000182179	-1.09164	0.0040758	0.0723866	280	322	104	143
'HLA-DQB1'	3119	ENSG00000179344	2.40149	0.00408302	0.0724399	70	18	355	63
'SERPINB8'	5271	ENSG00000166401	1.9442	0.0040972	0.0726164	17	17	72	44
'RASGRP2'	10235	ENSG00000068831	0.913762	0.00411548	0.0728653	184	205	360	287
'SMIM11A'	54065	ENSG00000205670	-2.05426	0.00412226	0.07291	81.34	47.24	13.39	14.82
'ATP6V1E1'	529	ENSG00000131100	0.789377	0.00414487	0.0732346	959	711	1415	1129
'SERPINF1'	5176	ENSG00000132386	-1.55342	0.00415733	0.0733793	985	527	354	107
'RPRD2'	23248	ENSG00000163125	-0.627459	0.00416349	0.0734125	2420	2449	1404	1367
'PSPC1'	55269	ENSG00000121390	0.838764	0.00416828	0.0734216	294	355.41	500	520
'MTFR1'	9650	ENSG00000066855	0.982821	0.00419482	0.0738134	180	143	316	247
'CCDC9B'	388115	ENSG00000188549	1.06369	0.00422358	0.074144	1070	653	2055	1139
'OLFML3'	56944	ENSG00000116774	-1.03685	0.0042247	0.074144	529	788	241	321
'AUP1'	550	ENSG00000115307	0.703171	0.00422656	0.074144	699	650	948	980
'CUL4A'	8451	ENSG00000139842	0.741829	0.00431054	0.07554	644	679	1113	842
'PFN1'	5216	ENSG00000108518	0.72171	0.0043207	0.0756332	3885	4134	5187	6388
'LOC107986910'	107986910		-2.61655	0.00432466	0.0756332	44.31	33.06	5.27	6
'TTC14'	151613	ENSG00000163728	-0.880392	0.00435155	0.0759392	535	604	244	298
'COL16A1'	1307	ENSG00000084636	-0.75094	0.00435186	0.0759392	735	732	425	344
'HADHB'	3032	ENSG00000138029	0.684217	0.00435947	0.0759392	1312	1337	2130	1630
'RAB4B'	53916	ENSG00000167578	1.10933	0.00436183	0.0759392	135	161	355	212
'TLR5'	7100	ENSG00000187554	-3.39519	0.00436427	0.0759392	26	33	4	1
'FAM20C'	56975	ENSG00000177706	1.00738	0.00437416	0.0760342	138	135	280	205
'EMP3'	2014	ENSG00000142227	0.690689	0.00438246	0.0761015	622	642	911	883
'CAMTA2'	23125	ENSG00000108509	0.872076	0.00440733	0.076456	947	763	1711	1062
'NDUFS3'	4722	ENSG00000213619	0.737257	0.00441403	0.0764949	474	473	678	708
'TIMM21'	29090	ENSG00000075336	0.836698	0.00442598	0.0766248	248	230	376	374
'SLF2'	55719	ENSG00000119906	-0.747011	0.00444832	0.076934	824	781	404	435
'CFAP74'	85452	ENSG00000142609	3.67032	0.00447472	0.0773127	4	1	45	12
'TMEM199'	147007	ENSG00000244045	1.05661	0.00450554	0.077767	107	104	184	201
'NDUFV1'	4723	ENSG00000167792	0.655452	0.00451525	0.0778562	1956	1628	2555	2407
'EIF4G1'	1981	ENSG00000114867	0.604913	0.00453084	0.078015	5452	5075	7698	6416
'FAM84B'	157638	ENSG00000168672	-0.663277	0.00453354	0.078015	2112	1808.77	1161	1018
'SPATS2'	65244	ENSG00000123352	-0.861093	0.00455336	0.078158	541.86	589.97	247.18	298
'MRPL47'	57129	ENSG00000136522	0.890663	0.00455468	0.078158	192	200	309	329
'AIG1'	51390	ENSG00000146416	-0.810329	0.0045555	0.078158	592	659	297	329
'PPP1R1A'	5502	ENSG00000135447	-1.4414	0.00457183	0.07836	2347	5412	747	1733
'CD320'	51293	ENSG00000167775	0.879566	0.00458026	0.0784261	218	187	350	306
'MTHFD2'	10797	ENSG00000065911	1.14168	0.00459271	0.078561	235	455	599	737
'TXNDC16'	57544	ENSG00000087301	-1.30904	0.00459906	0.0785912	214	193	53	90
'PPM1J'	333926	ENSG00000155367	-1.18082	0.00460835	0.0786717	205	222	104	63
'GLT8D2'	83468	ENSG00000120820	-1.81098	0.00462656	0.0788816	64	112	19	25
'SIX4'	51804	ENSG00000100625	-1.27746	0.00463066	0.0788816	174.68	144.75	70.12	46.55
'SLC25A44'	9673	ENSG00000160785	0.747478	0.00463442	0.0788816	570.19	566.08	962.59	723
'OGDHL'	55753	ENSG00000197444	0.84088	0.00466957	0.0794011	308	286	541	399
'RAB7B'	338382	ENSG00000276600	-1.50216	0.00468503	0.0795852	147	281	50	82
'USH2A'	7399	ENSG00000042781	-2.52153	0.00469403	0.0796383	88	59	20	3
'MGAT5'	4249	ENSG00000152127	0.655214	0.00469743	0.0796383	2407	2037	3377	2791
'ADAMTS14'	140766	ENSG00000138316	-1.53147	0.00471548	0.0797572	480	365	203	59
'FKBP7'	51661	ENSG00000079150	-1.33228	0.00471815	0.0797572	206	322	69	114
'DACT3'	147906	ENSG00000197380	-0.614155	0.0047221	0.0797572	2633	2497	1563	1388
'EPOP'	100170841	ENSG00000273604	1.17154	0.00472301	0.0797572	177	132	402	216
'TMEM8B'	51754	ENSG00000137103	-0.842078	0.00473396	0.0797885	1145	1106	684	429
'INPP1'	3628	ENSG00000151689	1.14829	0.00473444	0.0797885	80	74	166	135
'PITPNM1'	9600	ENSG00000110697	1.07894	0.0047388	0.0797885	1098	774	2385	1134
'PALD1'	27143	ENSG00000107719	-0.967284	0.00474407	0.0797989	271	312	128	134
'UAP1L1'	91373	ENSG00000197355	1.35086	0.00478596	0.0804247	537	256.05	1258	542
'PDE4C'	5143	ENSG00000105650	1.57439	0.0048046	0.0806591	64.01	42.82	194.03	87.01
'PSAPL1'	768239	ENSG00000178597	2.99382	0.00481983	0.0808357	9	6	95	13
'TAZ'	6901	ENSG00000102125	1.08461	0.00483579	0.0809009	223	147	421	273
'RIMBP2'	23504	ENSG00000060709	-2.21347	0.00483629	0.0809009	82	117	7	30
'SYPL2'	284612	ENSG00000143028	0.706594	0.00483785	0.0809009	540	586	818	798
'MLLT11'	10962	ENSG00000213190	0.932767	0.00485663	0.081136	941	892	2026	1085
'TBC1D5'	9779	ENSG00000131374	-0.807928	0.00487054	0.0812135	628	676	303	350
'C19orf24'	55009	ENSG00000228300	1.06813	0.00487213	0.0812135	137	103	253	191
'SLC39A13'	91252	ENSG00000165915	0.908938	0.00487546	0.0812135	783	863	1756	991
'PDSS1'	23590	ENSG00000148459	1.63547	0.00488115	0.0812295	24	32	90	64
'MBD3'	53615	ENSG00000071655	0.652019	0.00489127	0.0813191	1151	1018	1521	1474
'SLC4A3'	6508	ENSG00000114923	1.04563	0.00491412	0.08162	2841	2443	6736	2991
'TRO'	7216	ENSG00000067445	-0.80857	0.00492404	0.0816317	1097	1140	487	630
'KCNV1'	27012	ENSG00000164794	3.17288	0.00492433	0.0816317	25	5	231	14
'RRS1'	23212	ENSG00000179041	1.11085	0.0049352	0.081733	96	80	184	151
'MFAP2'	4237	ENSG00000117122	-0.976575	0.00495253	0.0818897	2693	3309	993	1663
'CD248'	57124	ENSG00000174807	-0.959075	0.0049542	0.0818897	582	566	331	193
'CTSB'	1508	ENSG00000164733	0.779593	0.00497164	0.0820989	6518.21	5721.03	11444.6	7176.01
'CLK4'	57396	ENSG00000113240	-1.0349	0.00499516	0.0824081	304	226	113	114
'THAP2'	83591	ENSG00000173451	-1.36356	0.00505905	0.0833821	152	131	39	57
'PEX6'	5190	ENSG00000124587	-0.97597	0.00508553	0.0837382	578	400	257	182
'SLC2A3'	6515	ENSG00000059804	1.25412	0.00509636	0.083836	3014.97	2053	8006.98	2803
'CSDC2'	27254	ENSG00000172346	1.47902	0.00512351	0.0842021	231	225	890	252
'SULT1A2'	6799	ENSG00000197165	3.08295	0.00513444	0.084301	5.27	2	26.99	26.16
'ZNF704'	619279	ENSG00000164684	-1.03308	0.00514239	0.0843508	2131	1891	599	1107
'RASA4'	10156	ENSG00000105808	-0.854811	0.00515159	0.0844136	718.53	645.15	401.08	266.72
'FABP3'	2170	ENSG00000121769	0.936027	0.00515604	0.0844136	9086.01	6675.29	17447	9336.13
'ZNF594'	84622	ENSG00000180626	-1.2517	0.00516895	0.0845443	144	134	58	45
'RBM3'	5935	ENSG00000102317	0.762436	0.00519479	0.0848861	734	816	1044	1259
'ZNF518A'	9849	ENSG00000177853	-0.835968	0.00520434	0.0849248	414	471	219	217
'UQCC2'	84300	ENSG00000137288	0.878072	0.00520704	0.0849248	274	247	379	459
'NDUFB8'	4714	ENSG00000166136	0.680076	0.00522564	0.0851472	769	788	1066	1124
'GADD45A'	1647	ENSG00000116717	1.03961	0.00523531	0.0852239	288	486	844	568
'FGD1'	2245	ENSG00000102302	-0.731454	0.00524658	0.0853265	734	676	373	373
'NOTCH3'	4854	ENSG00000074181	-0.791447	0.00526474	0.0855408	2381	2306	1003	1362
'OVGP1'	5016	ENSG00000085465	-2.40764	0.00527528	0.0856311	93	55	21	4
'ADD2'	119	ENSG00000075340	1.0042	0.0053016	0.085977	826.03	766	1916.02	928.01
'LOC107987276'	107987276		-1.91183	0.00533822	0.0864893	83.4	55.88	13	19.05
'COQ10B'	80219	ENSG00000115520	1.10458	0.00535924	0.0866649	133.35	98.17	260	179
'ABHD12'	26090	ENSG00000100997	0.672444	0.00535989	0.0866649	617	601	886	822
'PRR29'	92340	ENSG00000224383	-2.69612	0.0053642	0.0866649	38	35	7	3
'GNS'	2799	ENSG00000135677	0.636497	0.00537056	0.0866666	1843.12	1612.83	2339.94	2376
'PARP15'	165631	ENSG00000173200	-1.07951	0.0053744	0.0866666	210.26	179.88	86.38	76.48
'DLD'	1738	ENSG00000091140	0.66058	0.00537991	0.0866741	1066	969	1382	1441
'FBXL6'	26233	ENSG00000182325	1.21481	0.00538964	0.0867494	97.97	78.97	225.98	135.98
'ACP6'	51205	ENSG00000162836	-0.948221	0.00540331	0.0868881	385.08	302.55	148.12	164.12
'ASAP1'	50807	ENSG00000153317	-0.752009	0.00541202	0.0869467	3817	5111	2646	2042
'LUM'	4060	ENSG00000139329	-1.99424	0.00542043	0.0870004	938	173	182	66
'SSBP3'	23648	ENSG00000157216	-0.657811	0.00544246	0.0872362	1648	1772	934	970
'UQCRC1'	7384	ENSG00000010256	0.674074	0.00544528	0.0872362	2329	2086	3571	2652
'SQSTM1'	8878	ENSG00000161011	0.826518	0.00546174	0.0874183	2384	1901	4170	2564
'COL21A1'	81578	ENSG00000124749	-0.898532	0.00547803	0.0875974	1007	825	543	328
'CTSA'	5476	ENSG00000064601	0.787221	0.00549656	0.087812	1340	1361	2535	1598
'COX20'	116228	ENSG00000203667	0.841561	0.0055118	0.0879737	363	487	642	696
'IDH2'	3418	ENSG00000182054	0.682727	0.00553569	0.0882729	5447	4199	7543	6103
'VDAC1'	7416	ENSG00000213585	0.680015	0.00554341	0.0883141	3311	2638	4692	3713
'ACTR3'	10096	ENSG00000115091	0.616073	0.0055803	0.0888193	1237	1272	1751	1633
'FGF13'	2258	ENSG00000129682	-0.937411	0.00560372	0.0889884	1050	629	389	380
'GPR1'	2825	ENSG00000183671	2.00619	0.00561439	0.0889884	27	12	51	85
'ZNF333'	84449	ENSG00000160961	-0.932194	0.00561766	0.0889884	268.92	300.16	135.95	127
'GJA4'	2701	ENSG00000187513	2.35265	0.00561954	0.0889884	17	52	50	253
'PCDHB4'	56131	ENSG00000081818	-1.76593	0.00562533	0.0889884	63.84	72.18	19.96	16.93
'MAGED1'	9500	ENSG00000179222	-0.588104	0.00563455	0.0889884	9740	8634	5738	5024
'ZSCAN23'	222696	ENSG00000187987	-1.37266	0.00563838	0.0889884	109	106	37	36
'SH3BGRL'	6451	ENSG00000131171	-0.909367	0.00563935	0.0889884	1047	1109	398	603
'ACSF2'	80221	ENSG00000167107	-0.715545	0.00563938	0.0889884	967	911	479	524
'PGM5'	5239	ENSG00000154330	-0.739719	0.00564274	0.0889884	2476	1781	1175	1066
'NPEPL1'	79716	ENSG00000215440	-1.32727	0.00567406	0.089349	630	553	315	107
'ATP6V0B'	533	ENSG00000117410	0.796794	0.005676	0.089349	576	420	822	701
'TMEM250'	90120	ENSG00000238227	0.95493	0.0056842	0.0893961	341	259	634	396
'LOC112267992'	112267992		-2.37068	0.00569974	0.0895584	60.96	35.19	6.65	10.48
'SHB'	6461	ENSG00000107338	0.663993	0.00571363	0.0895931	761	682	1057	955
'YWHAH'	7533	ENSG00000128245	0.604692	0.00571737	0.0895931	1514	1467	2117	1875
'ANGPT2'	285	ENSG00000091879	2.8617	0.0057205	0.0895931	13	8	15	115
'ZNF449'	203523	ENSG00000173275	-0.803683	0.00572282	0.0895931	443	427	220	218
'LOXL1'	4016	ENSG00000129038	0.691701	0.00574745	0.0898694	646	714	952	978
'ZNF585A'	199704	ENSG00000196967	-0.867339	0.00575093	0.0898694	331.69	326.06	166.33	151.79
'CXCR2'	3579	ENSG00000180871	-5.33573	0.00578419	0.0903071	10	36	0	1
'GJA3'	2700	ENSG00000121743	-0.849892	0.00579672	0.0904204	3227	2388	1701	1058
'TDRP'	157695	ENSG00000180190	-1.09307	0.00581561	0.0905367	412	542	149	241
'ZNF334'	55713	ENSG00000198185	-1.33319	0.00581567	0.0905367	114	172	51	49
'WDR4'	10785	ENSG00000160193	1.60971	0.00582218	0.0905367	32	23	69	78
'RBM25'	58517	ENSG00000119707	-0.614657	0.00582526	0.0905367	1909	1810	1125	1013
'DNASE1'	1773	ENSG00000213918	-0.842125	0.00583977	0.0906801	408.9	359	191	185
'NFATC2'	4773	ENSG00000101096	-0.840946	0.0058512	0.0907755	582	492	242	283
'PECAM1'	5175	ENSG00000261371	1.94768	0.00587069	0.0909957	39	98	100	356
'ZBTB7B'	51043	ENSG00000160685	0.966252	0.00588641	0.091157	518	488	1147	601
'DCAF16'	54876	ENSG00000163257	-0.733764	0.00589257	0.0911702	751	885	445.01	421
'TSPAN11'	441631	ENSG00000110900	-1.15831	0.00591571	0.0914459	353	202	109	109
'MAP3K9'	4293	ENSG00000006432	1.01558	0.00597605	0.0922955	224.95	157	408	273
'OVCA2'	124641	ENSG00000262664	0.850111	0.00599278	0.0924709	256.71	341.61	490.54	458.99
'TESK2'	10420	ENSG00000070759	-1.56964	0.00600721	0.0926102	97	114	23	39
'RNF112'	7732	ENSG00000128482	-2.93988	0.00601397	0.0926314	37	24	4	3
'CCDC85B'	11007	ENSG00000175602	1.03499	0.00603431	0.0928103	268	421	516	719
'PSME3'	10197	ENSG00000131467	0.646021	0.0060364	0.0928103	829	891	1213	1155
'IGLON5'	402665	ENSG00000142549	-1.41536	0.00606057	0.0930194	135	174	37	64
'EMP1'	2012	ENSG00000134531	1.60811	0.00606648	0.0930194	29	25	64	80
'CCDC33'	80125	ENSG00000140481	-2.25183	0.00606821	0.0930194	54	58	16	5
'SHCBP1'	79801	ENSG00000171241	1.28272	0.00607166	0.0930194	55	81	129	161
'FLII'	2314	ENSG00000177731	0.975372	0.00608731	0.0931759	1972	1439	3955	2007
'SPAG7'	9552	ENSG00000091640	0.635595	0.00612202	0.0935455	1066	974	1396	1388
'GUCY1B1'	2983	ENSG00000061918	-0.891051	0.00612382	0.0935455	558	512	312	199
'LOX'	4015	ENSG00000113083	-0.88819	0.00612779	0.0935455	2295	3248	1100	1519
'LRRC4B'	94030	ENSG00000131409	-1.21118	0.00613632	0.0935925	546	589	135	290
'RNF43'	54894	ENSG00000108375	-1.04934	0.00617275	0.094035	298	209	108	107
'USP49'	25862	ENSG00000164663	-1.01813	0.00617628	0.094035	223	225.21	91.27	103.1
'CASP4'	837	ENSG00000196954	2.52445	0.00618764	0.0941244	5	13	28	62
'LTA4H'	4048	ENSG00000111144	-0.761373	0.00619958	0.0942226	1247	1441	626	763
'TMEM40'	55287	ENSG00000088726	1.87779	0.00621637	0.0943794	70	35	274	72
'PDGFRB'	5159	ENSG00000113721	-0.982233	0.00622088	0.0943794	1445	2014	588	939
'ADAT2'	134637	ENSG00000189007	-1.31347	0.00625523	0.0948167	144	131	61	37
'SRPX'	8406	ENSG00000101955	-0.966383	0.00628693	0.0952132	1190	1833	561	792
'MECOM'	2122	ENSG00000085276	-1.15792	0.00634247	0.0959697	440	721	172	282
'ZNF516'	9658	ENSG00000101493	-0.735176	0.00635747	0.0960768	1091	1057	666	475
'SPCS3'	60559	ENSG00000129128	0.701981	0.00636074	0.0960768	944	1069.48	1653.92	1242.07
'PIM1'	5292	ENSG00000137193	1.66173	0.0063719	0.0961017	378	275	1562	301
'LSG1'	55341	ENSG00000041802	0.850233	0.00637358	0.0961017	284	217	427	368
'AFAP1L1'	134265	ENSG00000157510	0.76315	0.00638654	0.0962127	1049	858	1694	1168
'GXYLT2'	727936	ENSG00000172986	-1.15584	0.00639816	0.0963033	208	246	72	106
'LRRC8D'	55144	ENSG00000171492	0.888285	0.00641484	0.0964698	156	164	266	255
'MYH3'	4621	ENSG00000109063	2.28029	0.00642702	0.0965684	20	13	116	28
'FSIP2'	401024	ENSG00000188738	-1.7007	0.00643676	0.0965778	107	207	26	58
'FOXM1'	2305	ENSG00000111206	0.976089	0.00644133	0.0965778	470	576	686	1107
'ZYX'	7791	ENSG00000159840	0.724491	0.00644495	0.0965778	4872	3702	7254	5258
'SH3BP1'	23616	ENSG00000100092	-0.920432	0.00645015	0.0965778	264	297	136	125
'CSPG5'	10675	ENSG00000114646	-0.977319	0.00645837	0.0966168	549	370	184	224
'DCAKD'	79877	ENSG00000172992	-0.710989	0.00647039	0.0967123	758.01	756	396	416
'ZNF451'	26036	ENSG00000112200	-0.770768	0.00650385	0.097128	579.06	679.04	319.61	329
'ATP5MF'	9551	ENSG00000241468	0.700413	0.00652342	0.0973355	1731	1831.95	2280	2787
'S100A10'	6281	ENSG00000197747	0.731159	0.00653359	0.0974026	673	842	1227	994
'RPN2'	6185	ENSG00000118705	0.571944	0.0065421	0.0974067	2524	2521	3433	3167
'PPP5C'	5536	ENSG00000011485	0.615789	0.00654521	0.0974067	1042	996	1444	1305
'AKAP8L'	26993	ENSG00000011243	-0.874814	0.00657335	0.0977409	2509	2143	1451	802
'ZMPSTE24'	10269	ENSG00000084073	0.856141	0.00662597	0.098438	186	187	292	301
'MYOZ2'	51778	ENSG00000172399	0.671654	0.00663466	0.0984819	5678	4215	7088	6753
'MSC'	9242	ENSG00000178860	2.39257	0.00664655	0.0985733	4	21	59	57
'ASNA1'	439	ENSG00000198356	0.889882	0.0066751	0.0988901	628	495	747	1067
'CHTF8'	54921	ENSG00000168802	-0.65463	0.00667943	0.0988901	1046	1102	637	565
'LAMP3'	27074	ENSG00000078081	2.97726	0.00669869	0.0990899	4	20	18.98	144
'HPS4'	89781	ENSG00000100099	-0.801908	0.00672844	0.0994443	510	432	259	217
'KIAA0319'	9856	ENSG00000137261	-1.81087	0.00676019	0.0997856	453	1128	73	315
'PRRT1'	80863	ENSG00000204314	-1.30086	0.00676315	0.0997856	122	134	40	51
'ANKRD18A'	253650	ENSG00000180071	-0.84047	0.00677444	0.0998664	343.2	354.64	184.13	159.38
'KLF7'	8609	ENSG00000118263	1.05729	0.00678583	0.0999485	373	348	911	426
'RHOJ'	57381	ENSG00000126785	1.26205	0.00681108	0.100234	125	211	253	449
'LGALS1'	3956	ENSG00000100097	0.839198	0.00682555	0.100361	744	1162	1619	1392
'HSPBP1'	23640	ENSG00000133265	0.892464	0.0068533	0.100646	438	280	639	534
'PPP1R9A'	55607	ENSG00000158528	-0.94421	0.00685666	0.100646	560	386	253	181
'DHRS7C'	201140	ENSG00000184544	-2.77756	0.00686652	0.100705	67	19	6	5
'PIK3IP1'	113791	ENSG00000100100	-1.28804	0.00688195	0.100845	264	141	82	64
'CLN3'	1201	ENSG00000261832	0.891262	0.00694343	0.101654	195	191	286	341.97
'UCK2'	7371	ENSG00000143179	0.77779	0.00694899	0.101654	271	261	437	367
'COL13A1'	1305	ENSG00000197467	1.14281	0.00697584	0.10196	100	152	207	280
'PPIA'	5478	ENSG00000196262	0.663386	0.00699801	0.102197	5238.99	5518.99	6762	8154
'RELN'	5649	ENSG00000189056	-1.01511	0.00700949	0.102215	1130	883	595	291
'ATM'	472	ENSG00000149311	-0.649912	0.00701111	0.102215	996	1019.16	584.71	546
'VPS53'	55275	ENSG00000141252	0.703443	0.00703723	0.102508	730.48	579	988	887.09
'DMTN'	2039	ENSG00000158856	1.48306	0.00709317	0.103236	54	31	127	83
'FN1'	2335	ENSG00000115414	-0.536107	0.00710519	0.103301	211884	212811	133261	124436
'SLC25A37'	51312	ENSG00000147454	-0.622117	0.0071097	0.103301	1549.99	1543.15	961	810
'SLPI'	6590	ENSG00000124107	6.07378	0.00711749	0.103327	0	0	14	8
'SH3RF1'	57630	ENSG00000154447	1.41813	0.00712831	0.103397	105	70	296	121
'NEURL4'	84461	ENSG00000215041	0.750134	0.00717914	0.104046	538	429	798	636
'ADGRD1'	283383	ENSG00000111452	-1.02907	0.00719635	0.104208	784	1103	303	503
'TBRG4'	9238	ENSG00000136270	0.822904	0.00723203	0.104636	640	484	1046	712
'BCAS4'	55653	ENSG00000124243	-1.62829	0.00725241	0.104763	82	92	33	17
'RHOBTB1'	9886	ENSG00000072422	-0.97945	0.00725299	0.104763	598	1041	350	381
'TRIM24'	8805	ENSG00000122779	-0.60154	0.00726469	0.104775	9869	8099	5374	5035
'EIF5A'	1984	ENSG00000132507	0.631316	0.00726602	0.104775	2675	2358	3251	3582.99
'SKIL'	6498	ENSG00000136603	-0.724314	0.00727385	0.1048	1356	1018	657	606
'RNF5'	6048	ENSG00000204308	0.654185	0.00729182	0.104958	1431	1149	1807	1759
'TTLL4'	9654	ENSG00000135912	-0.749162	0.00729709	0.104958	702	591	373	305
'NCLN'	56926	ENSG00000125912	0.829602	0.00731493	0.105127	390	299	622	459
'MRPL58'	3396	ENSG00000167862	0.931501	0.00734356	0.105411	145	157	235	270
'IMPDH2'	3615	ENSG00000178035	-0.597078	0.00734701	0.105411	1848	1865	1106	1053
'SH3RF3'	344558	ENSG00000172985	0.902922	0.007365	0.105581	175	180	342	245
'PCOLCE'	5118	ENSG00000106333	-0.935408	0.00740151	0.105964	490	331	208	170
'JOSD2'	126119	ENSG00000161677	1.19636	0.00740406	0.105964	68	57	118	133
'SERF1B'	728492	ENSG00000205572	1.1042	0.00741787	0.106074	127.9	81.32	193	199.28
'RSRP1'	57035	ENSG00000117616	-0.825133	0.00744929	0.106434	407	382	221	172
'RAPGEF4'	11069	ENSG00000091428	1.11092	0.00745697	0.106456	171	139	391	204
'LRFN4'	78999	ENSG00000173621	1.04603	0.00748505	0.106683	418	344	951	450
'GSTM4'	2948	ENSG00000168765	0.722091	0.00748534	0.106683	1306.82	1081.92	1559.76	1885.13
'SCG2'	7857	ENSG00000171951	-2.45309	0.00749634	0.106751	510	37	56	32
'DUSP3'	1845	ENSG00000108861	0.993099	0.00753328	0.107168	3141	1902	5831	3079
'ZNF154'	7710	ENSG00000179909	-0.92172	0.00754231	0.107168	486	452	274	165
'PTMS'	5763	ENSG00000159335	0.652485	0.00754438	0.107168	5329	4512	6290	7253
'WDR13'	64743	ENSG00000101940	0.638165	0.00755058	0.107168	723	675	979	934
'ATP6V1D'	51382	ENSG00000100554	0.837718	0.00756055	0.107221	629	516	1117	696
'SZRD1'	26099	ENSG00000055070	0.620092	0.00757555	0.107345	2589	2381	3180	3516
'IDH3G'	3421	ENSG00000067829	0.633535	0.00759139	0.107481	1023	958	1315	1382
'LTBR'	4055	ENSG00000111321	1.59506	0.00760615	0.107601	25	45	76	109
'AP3D1'	8943	ENSG00000065000	0.691916	0.00761244	0.107602	2659	2243	4110	2891
'FUNDC2'	65991	ENSG00000165775	0.709784	0.00762379	0.107673	863	1106	1393	1438
'MLF1'	4291	ENSG00000178053	-0.624205	0.00763739	0.107777	1207	1199	705	668
'CCR7'	1236	ENSG00000126353	5.32464	0.00765202	0.107814	1	0	29	7
'LSMEM2'	132228	ENSG00000179564	-0.868618	0.0076526	0.107814	519	403	204	238
'PSMD1'	5707	ENSG00000173692	0.636237	0.00766368	0.107872	971	1015	1319	1391
'PHF19'	26147	ENSG00000119403	0.681684	0.00766923	0.107872	673	682	903	1003
'MUS81'	80198	ENSG00000172732	0.698847	0.00767561	0.107873	414	417	643	546
'TBC1D16'	125058	ENSG00000167291	-0.67731	0.00775875	0.108952	1251	1064	620	650
'MAEA'	10296	ENSG00000090316	0.700875	0.00776914	0.109009	635	551	955	746
'PLA2G4F'	255189	ENSG00000168907	-3.56918	0.00779747	0.109317	23	46	0	5
'GNA11'	2767	ENSG00000088256	0.641122	0.00782242	0.109578	870	811	1274	1038
'CCDC141'	285025	ENSG00000163492	-1.19112	0.00784987	0.109873	1272.01	2544	514	942
'ATP5F1E'	514	ENSG00000124172	0.68459	0.00786975	0.110061	956	770	1188	1245
'SEPHS2'	22928	ENSG00000179918	0.675299	0.0079394	0.110945	457	457	661	623
'COL8A1'	1295	ENSG00000144810	0.828324	0.00794988	0.111001	1230	809	1439	1725
'SUSD1'	64420	ENSG00000106868	0.843716	0.00797968	0.111327	180	179	309	259
'CTSZ'	1522	ENSG00000101160	1.25199	0.0079888	0.111349	328	171	727	330
'MYH9'	4627	ENSG00000100345	0.969524	0.00800961	0.111349	8407	6840	18304	8305
'ATP6V0D1'	9114	ENSG00000159720	0.90447	0.00801094	0.111349	1018	570	1444	1172
'PDK4'	5166	ENSG00000004799	2.63748	0.00801277	0.111349	11	18	148	16
'CCNG1'	900	ENSG00000113328	-0.609854	0.0080137	0.111349	4373	4083	2762	2130
'LAMTOR5'	10542	ENSG00000134248	0.697222	0.00803266	0.111522	449	401	613	598
'BEX4'	56271	ENSG00000102409	-0.72246	0.0080457	0.111613	1041	1017	495	597
'INPP5D'	3635	ENSG00000168918	-1.608	0.0080596	0.111716	262	89	54	47
'ACSL1'	2180	ENSG00000151726	0.924705	0.00808142	0.111925	520	465	1084	578
'PPIF'	10105	ENSG00000108179	0.791301	0.00808775	0.111925	907	801	1617	1003
'TMTC1'	83857	ENSG00000133687	0.938855	0.0081005	0.111943	325.95	199.97	483	401.01
'PHYH'	5264	ENSG00000107537	0.833025	0.0081021	0.111943	248	225	341	397
'PLEKHO1'	51177	ENSG00000023902	0.712098	0.00812082	0.112112	1349	1217	2217	1503
'CCL2'	6347	ENSG00000108691	1.00883	0.00814481	0.112353	124	187	264	286
'NUDT15'	55270	ENSG00000136159	1.01519	0.00816794	0.112545	118.06	103	178	213
'XK'	7504	ENSG00000047597	-1.26193	0.00817185	0.112545	116	123	50	38
'PREB'	10113	ENSG00000138073	0.649842	0.00819154	0.112691	903	875	1387	1076
'SDK1'	221935	ENSG00000146555	0.845568	0.00820071	0.112691	216	175	324	294
'SPN'	6693	ENSG00000197471	2.07395	0.00820251	0.112691	9.93	19.01	40	63.99
'S100A6'	6277	ENSG00000197956	1.81486	0.0082087	0.112691	110	36	352	107
'CLUH'	23277	ENSG00000132361	0.955688	0.008228	0.112866	1301	970	2612	1305
'LYRM2'	57226	ENSG00000083099	0.854369	0.00826214	0.113243	240	284	375	455.38
'CHPT1'	56994	ENSG00000111666	0.840688	0.0082762	0.113346	237	213	411	301
'TUBB2A'	7280	ENSG00000137267	1.1764	0.00830429	0.11364	597.74	555	1720.04	611.92
'CITED4'	163732	ENSG00000179862	0.815611	0.00837604	0.11453	714	547	1188	776
'PLPP5'	84513	ENSG00000147535	-0.809182	0.00838916	0.114619	403	394	190	209
'PRSS8'	5652	ENSG00000052344	-1.10003	0.00841133	0.114829	386	283	181	96
'MAD1L1'	8379	ENSG00000002822	0.845165	0.00841792	0.114829	185	168	278	279
'SELENBP1'	8991	ENSG00000143416	-1.14718	0.00843522	0.114895	472	437	118	238
'MRPL23'	6150	ENSG00000214026	0.868829	0.00843616	0.114895	284	255.36	371.49	489
'COL5A1'	1289	ENSG00000130635	-0.762309	0.00847657	0.115288	16856	14978	10448	6203
'HOXB4'	3214	ENSG00000182742	-0.700003	0.00848076	0.115288	620	584	338	314
'SMPX'	23676	ENSG00000091482	0.728708	0.00848874	0.115288	1300	1612	1910	2318
'UBE2S'	27338	ENSG00000108106	0.764411	0.00849186	0.115288	1248	826	1585	1508
'LTBP4'	8425	ENSG00000090006	-1.11839	0.00852808	0.115688	1943	2845	615	1299
'STIP1'	10963	ENSG00000168439	0.599299	0.00854072	0.115768	1302	1307	1908	1578
'TSTD3'	100130890	ENSG00000228439	-1.27728	0.00855167	0.115808	126	112	39.07	47
'ARIH2'	10425	ENSG00000177479	0.629589	0.00855715	0.115808	1160.26	1230	1826.98	1439.29
'CMC2'	56942	ENSG00000103121	0.904862	0.00857481	0.115918	140	175	263	256
'INO80'	54617	ENSG00000128908	0.742269	0.0085815	0.115918	305	341	516	437
'TUBB4B'	10383	ENSG00000188229	0.581702	0.00858549	0.115918	4284.22	4349.5	6367.68	5039.38
'PTGES2'	80142	ENSG00000148334	0.690414	0.00860191	0.116048	677	557	964	791
'C11orf54'	28970	ENSG00000182919	-0.814413	0.00863553	0.11641	353	331	175	167
'CYP46A1'	10858	ENSG00000036530	-1.29337	0.00865066	0.116523	104	122	39	42
'SETD5'	55209	ENSG00000168137	-0.603687	0.00866135	0.116575	4719.1	4374.08	2984	2299
'GYS1'	2997	ENSG00000104812	0.838065	0.00868748	0.11674	4815	2920	7162	5045
'OLFM2'	93145	ENSG00000105088	-1.31638	0.0086931	0.11674	237	145	89	47
'MSRA'	4482	ENSG00000175806	1.03087	0.008694	0.11674	135	100	191	229
'FEM1A'	55527	ENSG00000141965	0.811118	0.00870707	0.116824	625	501	1063	686
'SMARCC1'	6599	ENSG00000173473	-0.607611	0.00872952	0.116949	2978	2544	1577	1604
'ANK2'	287	ENSG00000145362	0.631353	0.00872994	0.116949	1706	1400	2313	1926
'SNAI2'	6591	ENSG00000019549	-1.00252	0.00877676	0.117484	433	323	135	194
'IFIT1'	3434	ENSG00000185745	-1.25425	0.00879671	0.117656	357	240	74	143
'SEMA4G'	57715	ENSG00000095539	-0.755511	0.00880334	0.117656	664	697	416	297
'CPNE5'	57699	ENSG00000124772	-0.979607	0.00883586	0.117999	2399	1219	944	674
'TSPEAR'	54084	ENSG00000175894	-1.93444	0.00885247	0.118129	184	372	20	105
'TTBK2'	146057	ENSG00000128881	-0.74083	0.00886466	0.1182	1649.02	1328	932.99	643
'TRANK1'	9881	ENSG00000168016	-1.24263	0.00887181	0.118204	117	123	42	47
'KIF1C'	10749	ENSG00000129250	0.698464	0.00888619	0.118303	4259.01	3591	6749	4524
'CFC1B'	653275	ENSG00000152093	-6.41496	0.00892015	0.118583	35.57	1.65	0	0
'HDAC5'	10014	ENSG00000108840	-0.672717	0.00892102	0.118583	3733	3101	2201	1587
'LEPROTL1'	23484	ENSG00000104660	0.618423	0.00895332	0.118921	733	730	1007	968
'CEP290'	80184	ENSG00000198707	-0.780648	0.00896175	0.118941	419	461	249	203
'NR1H2'	7376	ENSG00000131408	0.66109	0.00902792	0.119725	547	488	754	686
'CA12'	771	ENSG00000074410	1.43353	0.00903483	0.119725	49	87	114	206
'FXYD6'	53826	ENSG00000137726	-0.832105	0.00904489	0.119747	7275.28	7735.56	2829.07	4514.27
'PMAIP1'	5366	ENSG00000141682	1.76919	0.00905039	0.119747	18	20	73	42
'NR1D1'	9572	ENSG00000126368	1.20288	0.00908115	0.120061	280	259	811	299
'BCAP31'	10134	ENSG00000185825	0.630987	0.00910741	0.120316	687	748	1025	932
'FZD1'	8321	ENSG00000157240	-1.07865	0.00914785	0.120757	3265	4844	1096	2238
'NDUFS2'	4720	ENSG00000158864	0.632985	0.00917612	0.121037	1382	1113	1745	1655
'ZNF785'	146540	ENSG00000197162	-0.876439	0.00919433	0.121162	272	286.24	131	136
'NPHP3'	27031	ENSG00000113971	-0.765766	0.00920712	0.121162	458	442	260	207
'RTL8B'	441518	ENSG00000212747	0.626983	0.00921109	0.121162	811.69	875	1136	1152.97
'TCAF1'	9747	ENSG00000198420	-0.75045	0.00921377	0.121162	2879	2883	1248	1742
'TRAF3IP2'	10758	ENSG00000056972	-0.799549	0.00923265	0.121296	453.6	401.05	245.13	188.01
'GOLGA7B'	401647	ENSG00000155265	-2.59664	0.00923813	0.121296	25	44	4	6
'FAM107B'	83641	ENSG00000065809	0.9558	0.00926947	0.121615	240	191	301	428
'KCNG1'	3755	ENSG00000026559	-0.993258	0.00928644	0.121744	332	375	124	186
'FNDC3A'	22862	ENSG00000102531	-0.736945	0.00930685	0.121919	960	1216	541	605
'PLOD1'	5351	ENSG00000083444	0.616342	0.00931743	0.121965	6024	5596	9096	6648
'PGAM5'	192111	ENSG00000247077	0.764828	0.00933986	0.122165	289.01	257.5	396	418.02
'ARAF'	369	ENSG00000078061	0.644604	0.00938725	0.122691	1178	965	1615	1337
'DGAT2'	84649	ENSG00000062282	-1.62337	0.00942181	0.122977	129	258	31	78
'SLC15A4'	121260	ENSG00000139370	1.04388	0.00942343	0.122977	199	180	460	235
'TIGD7'	91151	ENSG00000140993	-1.06743	0.00944633	0.123182	241	287	88	132
'ANKS6'	203286	ENSG00000165138	-0.808508	0.00948611	0.123423	331	344	173	166
'ZC3H6'	376940	ENSG00000188177	-0.752126	0.0094921	0.123423	425	455	240	220
'ARMC12'	221481	ENSG00000157343	-2.30453	0.00950063	0.123423	35	43	9	5
'SSNA1'	8636	ENSG00000176101	0.750573	0.00950238	0.123423	294	292	415	450
'VIPAS39'	63894	ENSG00000151445	-0.660469	0.00950431	0.123423	750	734	441	386
'TMEM201'	199953	ENSG00000188807	0.719986	0.00952025	0.123423	435	405.81	697	525
'S100A11'	6282	ENSG00000163191	0.619697	0.0095211	0.123423	1253	1087	1548	1607
'ZC2HC1A'	51101	ENSG00000104427	-1.19599	0.00953083	0.123423	360	798	187	256
'MRPL15'	29088	ENSG00000137547	0.692245	0.00953634	0.123423	398	423	638	532
'RGP1'	9827	ENSG00000107185	0.830259	0.0095422	0.123423	285	243	489	341
'LEFTY2'	7044	ENSG00000143768	-3.40927	0.00954381	0.123423	3113.86	1773.72	44	347.95
'KANK4'	163782	ENSG00000132854	-2.06507	0.00956946	0.123661	85	69	27.01	6
'GSTA4'	2941	ENSG00000170899	-1.10375	0.00957986	0.123703	376	481	123	224
'SYT12'	91683	ENSG00000173227	3.49325	0.00959984	0.123829	3	1	27	13
'ILVBL'	10994	ENSG00000105135	0.663741	0.00960403	0.123829	448	450	665	588
'HOXB3'	3213	ENSG00000120093	-0.810961	0.00964288	0.124234	738	962	379	470
'TANC1'	85461	ENSG00000115183	1.06657	0.00964998	0.124234	1998	1240	4208	1833
'MEPCE'	56257	ENSG00000146834	0.619778	0.00965779	0.124242	728	673	999	896
'MTRF1L'	54516	ENSG00000112031	0.719545	0.00967148	0.124325	368	429	632	526
'MLKL'	197259	ENSG00000168404	3.688	0.00968705	0.124432	2	1	18	16
'SLC39A8'	64116	ENSG00000138821	0.789018	0.00975211	0.125161	292	332	434	511
'NT5DC3'	51559	ENSG00000111696	1.28338	0.00975841	0.125161	61.03	52.56	155.08	89.51
'GPR146'	115330	ENSG00000164849	1.24766	0.00978139	0.125297	123	60	221	162
'ANXA1'	301	ENSG00000135046	0.90356	0.00978358	0.125297	338	441	522	751
'LIN28B'	389421	ENSG00000187772	-1.73982	0.00980362	0.125459	71	67	13	23
'HMOX2'	3163	ENSG00000103415	0.813395	0.00981569	0.125459	328.01	326	615	403
'TTLL6'	284076	ENSG00000170703	5.94572	0.00981813	0.125459	0	0	11	9
'CLPTM1'	1209	ENSG00000104853	0.589523	0.00983175	0.125515	2723	2525	3910	3060
'DLGAP4'	22839	ENSG00000080845	0.72412	0.00983713	0.125515	1476	1350	2521	1615
'REL'	5966	ENSG00000162924	-1.06705	0.00984749	0.125554	182	189	68	87
'RBM24'	221662	ENSG00000112183	-0.668651	0.00985804	0.125595	6134	4399	3110	2719
'BCL9'	607	ENSG00000116128	-0.639809	0.00988635	0.125862	1665	1963	1004	1042
'RPS10-NUDT3'	100529239	ENSG00000270800	-2.07144	0.00990452	0.126	100.77	96.35	36.18	6.62
'OSMR'	9180	ENSG00000145623	1.13092	0.0099432	0.126399	112.01	125	306	156
'ALDH7A1'	501	ENSG00000164904	-0.876216	0.00998641	0.126854	982	1177	405	621
'SCRN2'	90507	ENSG00000141295	-0.756188	0.0100081	0.126957	484	416	249	220
'ATP1B3'	483	ENSG00000069849	0.778877	0.0100113	0.126957	378	398	515	650
'ATAD5'	79915	ENSG00000176208	-1.54206	0.0100167	0.126957	93	141	24	46
'SPAG4'	6676	ENSG00000061656	1.46168	0.0100395	0.127152	79	34	169	106
'ZSCAN30'	100101467	ENSG00000186814	-0.822946	0.0100532	0.127232	542	505	317	207
'TAGLN'	6876	ENSG00000149591	0.551879	0.0101446	0.128294	8608	8481	12247	9859
'ZNF843'	283933	ENSG00000176723	-1.9106	0.0101639	0.128444	115	62	32	10
'MAP2'	4133	ENSG00000078018	0.755215	0.0102203	0.129002	329	402	609	481
'VPS13B'	157680	ENSG00000132549	-0.682434	0.0102231	0.129002	775	684	393	405
'LIPH'	200879	ENSG00000163898	2.45225	0.0103038	0.129925	4	9	36.05	27
'FKRP'	79147	ENSG00000181027	0.712206	0.0103363	0.130239	351	324	535	440
'TRIM52'	84851	ENSG00000183718	-1.1739	0.0103578	0.130414	206.93	225.93	114.13	56.7
'LY6E'	4061	ENSG00000160932	-0.793744	0.0103896	0.130719	981	695	489	364
'HIRIP3'	8479	ENSG00000149929	0.820459	0.0104062	0.130832	186	167	280	268
'PTCHD1'	139411	ENSG00000165186	1.6858	0.0104616	0.13139	20	19	66	45.07
'LOC105376204'	105376204		-2.04944	0.0104659	0.13139	40	49	11	8
'UBE2M'	9040	ENSG00000130725	0.605611	0.010475	0.131408	1280	1168	1826	1460
'LOC101929400'	101929400		-2.38303	0.0104931	0.131539	42.41	29.21	7.88	5.43
'AKAP8'	10270	ENSG00000105127	0.736458	0.0105059	0.131603	264	290	428	385
'PDCD4'	27250	ENSG00000150593	-0.880392	0.0105387	0.131837	336	426	166	197
'NDUFAF4'	29078	ENSG00000123545	0.852649	0.0105399	0.131837	189	170	265	303
'PPP1R12C'	54776	ENSG00000125503	0.920241	0.0105497	0.131863	867	746	1822	895
'PACRG'	135138	ENSG00000112530	-1.47357	0.0105737	0.132068	172	109	63	27
'KIF1BP'	26128	ENSG00000198954	0.688498	0.0106467	0.132883	488	460	764	585
'DDX41'	51428	ENSG00000183258	0.931232	0.0106941	0.133377	1476	880	2525	1456
'PTCD2'	79810	ENSG00000049883	-0.820561	0.0107064	0.13343	299	325	161	150
'LYRM9'	201229	ENSG00000232859	-1.09982	0.0107138	0.13343	149	159	58	68
'ASB2'	51676	ENSG00000100628	0.773537	0.0107282	0.133512	2967	2137	4715	3008
'ARMCX5-GPRASP2'	100528062		-1.60625	0.0107581	0.133787	85.61	187.64	28.78	50.8
'DUSP13'	51207	ENSG00000079393	2.69355	0.0107866	0.134044	24	2	116	34
'MAFG'	4097	ENSG00000197063	0.75962	0.010799	0.134101	428	418	758	510
'VGF'	7425	ENSG00000128564	5.65784	0.010833	0.134426	1	0	45	1
'GPT2'	84706	ENSG00000166123	0.785394	0.0108766	0.13487	579	459	953	630
'NDUFS1'	4719	ENSG00000023228	0.597176	0.0109163	0.135264	1270	1234	1864	1479
'GLRX'	2745	ENSG00000173221	0.926712	0.0109372	0.135426	188	133	303	235
'HAGHL'	84264	ENSG00000103253	1.42922	0.0109545	0.135542	135	87	404	131
'FOCAD'	54914	ENSG00000188352	-0.675189	0.0109689	0.135623	935.31	830.01	461.05	508.01
'ZFP91'	80829	ENSG00000186660	0.580653	0.0109961	0.135861	1095	1174	1537	1449
'ZKSCAN1'	7586	ENSG00000106261	-0.695555	0.0110195	0.136052	1146.87	1431.07	665.87	732.29
'NFAT5'	10725	ENSG00000102908	-0.605644	0.0110399	0.136206	1284	1301.87	735	757
'PCYT1A'	5130	ENSG00000161217	0.676125	0.0110845	0.136566	494	455	748	590
'PLN'	5350	ENSG00000198523	0.628589	0.0110897	0.136566	31392	23887	41999	33347
'ABLIM2'	84448	ENSG00000163995	1.15873	0.0110929	0.136566	56	54	111	105
'GPR85'	54329	ENSG00000164604	1.58433	0.0111028	0.13659	20	25	64	55
'CNTRL'	11064	ENSG00000119397	-0.960653	0.0111125	0.136612	292	294	109	154
'FILIP1L'	11259	ENSG00000168386	-0.837204	0.0111284	0.136709	718	1096	422	470
'LMBR1L'	55716	ENSG00000139636	-0.910274	0.0111774	0.137113	268	329	163	118
'SARDH'	1757	ENSG00000123453	-1.42385	0.011178	0.137113	81	84	26	28
'C6orf47'	57827	ENSG00000204439	0.917652	0.011188	0.137113	257	214	496	293.62
'LOC100287896'	100287896		-1.26967	0.0111933	0.137113	98	126	45	37
'SLC2A12'	154091	ENSG00000146411	-0.88531	0.0112171	0.137308	390	388	155	213
'GPRASP2'	114928	ENSG00000158301	-0.85103	0.0112312	0.137383	293.17	367.22	163	159.53
'ZNF292'	23036	ENSG00000188994	-0.660668	0.011262	0.137597	1293	1268	652	767
'NTRK2'	4915	ENSG00000148053	-1.20354	0.0112648	0.137597	445	1027	220	339
'LRRC32'	2615	ENSG00000137507	-0.81162	0.0113334	0.138336	592	463	311	220
'TBC1D26'	353149	ENSG00000214946	-4.94816	0.0113497	0.138437	22	13.86	1	0
'TFDP2'	7029	ENSG00000114126	-0.732742	0.0113764	0.138596	1627.73	1767.31	761.01	1024.92
'HSPG2'	3339	ENSG00000142798	0.574067	0.0113788	0.138596	26530	21401	33761	29062
'PSKH1'	5681	ENSG00000159792	0.665733	0.0114057	0.138776	1113	1012	1748	1233
'SCAND1'	51282	ENSG00000171222	0.708902	0.0114098	0.138776	299	292	455	396
'NME1'	4830	ENSG00000239672	0.818178	0.0114564	0.139244	253	189.75	356.54	329.28
'HSPH1'	10808	ENSG00000120694	0.752652	0.0114677	0.139283	402	535	776	619
'LOC102724250'	102724250	ENSG00000271254	-0.827467	0.0114817	0.139355	368.49	493.09	229.63	199.82
'ZC3H12B'	340554	ENSG00000102053	-1.56095	0.0114925	0.139387	76	76.99	18	27
'SPTBN5'	51332	ENSG00000137877	1.72835	0.0115154	0.139567	22	42	137	53
'NBPF15'	284565	ENSG00000266338	-0.767937	0.0115748	0.140107	471.84	510.56	233.98	272.25
'PTPRS'	5802	ENSG00000105426	-0.559627	0.0115763	0.140107	2073	2179	1315	1224
'BORCS6'	54785	ENSG00000196544	0.979194	0.0116036	0.140339	151	106	256	191
'RBM20'	282996	ENSG00000203867	-0.641439	0.0116172	0.140404	3860	2886	2056	1751
'DGAT1'	8694	ENSG00000185000	0.668299	0.0116419	0.140604	646	515	828	793
'MARCH6'	10299	ENSG00000145495	-0.542866	0.0117112	0.14134	2634.99	2539	1620	1504
'RMND5B'	64777	ENSG00000145916	0.72428	0.0117286	0.141451	376	359	618	455
'TBCB'	1155	ENSG00000105254	0.745019	0.0118544	0.142868	372	375	494	602
'SLCO2A1'	6578	ENSG00000174640	-1.84073	0.0118672	0.142922	75	85	31	9
'HOPX'	84525	ENSG00000171476	-1.24021	0.0118886	0.142972	1685	561	368	460
'MYL7'	58498	ENSG00000106631	0.748894	0.0119012	0.142972	52995	38415	56966	77007
'GREB1'	9687	ENSG00000196208	-0.951162	0.0119095	0.142972	605.04	402.66	189.05	265.03
'PFKFB4'	5210	ENSG00000114268	0.955554	0.0119199	0.142972	496	287.51	823	520
'NRG1'	3084	ENSG00000157168	1.15451	0.011923	0.142972	88	113	148	242
'PI4K2A'	55361	ENSG00000155252	0.642042	0.0119348	0.142972	462	457	642	619
'RBPMS2'	348093	ENSG00000166831	0.616406	0.011949	0.142972	4160	3721	6213	4467
'TXNDC11'	51061	ENSG00000153066	0.734867	0.0119531	0.142972	248	242	365	352
'GNG2'	54331	ENSG00000186469	-1.75218	0.0119541	0.142972	225	734	54	192
'IQCB1'	9657	ENSG00000173226	-0.973629	0.0119545	0.142972	192	174	86	78
'NME2'	4831	ENSG00000243678	0.585694	0.011963	0.142974	2102.7	2059.84	2593.5	2882.07
'LRCH4'	4034	ENSG00000077454	0.804522	0.0119948	0.143254	888	766	1629	935
'AKAP9'	10142	ENSG00000127914	-0.664671	0.0120293	0.143566	1273	1462.46	705.92	808.81
'SLC25A19'	60386	ENSG00000125454	1.37898	0.0120496	0.143653	66	75.26	237	91
'GPR108'	56927	ENSG00000125734	0.679006	0.0120534	0.143653	427	510	684	637
'MTSS1L'	92154	ENSG00000132613	-0.716476	0.0120621	0.143658	2784	1901	1396	1116
'LOC102724951'	102724951		-1.15181	0.0122035	0.145141	230.34	393.01	96.37	149.79
'GPX3'	2878	ENSG00000211445	0.683515	0.0122276	0.145327	719	553	883	909
'UTY'	7404	ENSG00000183878	-0.743039	0.0122563	0.145551	402.01	443	224	220
'MCRIP2'	84331	ENSG00000172366	0.8398	0.0122634	0.145551	324	255	554	363
'SH3TC2'	79628	ENSG00000169247	1.61547	0.0122874	0.145668	24	36	56	104
'SLC27A1'	376497	ENSG00000130304	-0.762803	0.0122903	0.145668	510	434	279	212
'NR3C2'	4306	ENSG00000151623	1.06592	0.0123366	0.146116	81	66	132	138
'RCAN1'	1827	ENSG00000159200	0.785441	0.0123451	0.146117	740.05	781	1468	860.01
'SH2D3C'	10044	ENSG00000095370	-2.24777	0.0123662	0.146266	89	55	4	22
'CENPB'	1059	ENSG00000125817	0.579918	0.0124095	0.146536	932	976	1340	1173
'NUDT14'	256281	ENSG00000183828	0.866458	0.0124142	0.146536	177	138	250	254
'DIRAS3'	9077	ENSG00000162595	-1.49738	0.0124147	0.146536	101	165	27	55
'PTPA'	5524	ENSG00000119383	0.55302	0.0124279	0.146591	2256	2412	3280	2760
'N6AMT1'	29104	ENSG00000156239	-0.918234	0.012504	0.147363	202	223	103	95
'KCTD12'	115207	ENSG00000178695	-0.67042	0.0125105	0.147363	2039	1675	1202	860
'NARS'	4677	ENSG00000134440	0.55633	0.0125255	0.147439	1873	1751	2563	2135
'LUZP6'	767558	ENSG00000267697	0.600211	0.0125583	0.147622	945.5	874	1343	1089.5
'MTPN'	136319	ENSG00000105887	0.600211	0.0125583	0.147622	945.5	874	1343	1089.5
'ABCB11'	8647	ENSG00000073734	-1.81565	0.0126015	0.148029	50	50	13	12
'YKT6'	10652	ENSG00000106636	0.575921	0.0126245	0.148198	1253	1224	1795	1462
'LINC02210-CRHR1'	104909134	ENSG00000263715	-1.57834	0.0126647	0.14848	58	81	21	20
'SHISA9'	729993	ENSG00000237515	-0.91388	0.0126674	0.14848	271.74	219.58	109.49	119.56
'BMP6'	654	ENSG00000153162	1.25673	0.0126745	0.14848	82	132	155	290
'FAHD2B'	151313	ENSG00000144199	-0.851401	0.0127624	0.149408	432.66	417.3	257.64	160.51
'WDR77'	79084	ENSG00000116455	0.708921	0.0127814	0.149528	391	314	524	489
'CFL2'	1073	ENSG00000165410	0.614316	0.012791	0.149539	2276	2415	2888	3403
'PCDHB15'	56121	ENSG00000113248	-0.925392	0.0128059	0.149612	216.39	279.56	125.19	105.06
'APOO'	79135	ENSG00000184831	0.937325	0.012827	0.149756	101	120	184	188
'CPXM1'	56265	ENSG00000088882	-1.15717	0.0129289	0.15079	937	1443	278	647
'AOC3'	8639	ENSG00000131471	-2.22772	0.0129332	0.15079	36	38	9	5
'LOC107985115'	107985115		-1.80398	0.0129859	0.151273	104	74	11	33
'SLC12A6'	9990	ENSG00000140199	-0.624641	0.0129922	0.151273	1042.42	945.94	553	578.77
'SV2C'	22987	ENSG00000122012	1.78955	0.0130115	0.151395	110	43	390	85
'SLC22A17'	51310	ENSG00000092096	-0.883835	0.0130459	0.151693	2007	2861	889	1412
'ARHGAP33'	115703	ENSG00000004777	-0.906161	0.0130621	0.151779	692	578	393	209
'TGFBR1'	7046	ENSG00000106799	-0.761221	0.0130742	0.151816	496	433	278	206
'COL18A1'	80781	ENSG00000182871	-0.80879	0.0131056	0.152076	17499	10901	8749	5592
'SAP30'	8819	ENSG00000164105	0.875817	0.0131143	0.152076	188	137	284	241
'RASL12'	51285	ENSG00000103710	-1.0925	0.0131322	0.152182	535	253	180	145
'CYP51A1'	1595	ENSG00000001630	0.666377	0.0131524	0.152312	738	656.46	1132	823
'PAK1IP1'	55003	ENSG00000111845	0.919807	0.0131981	0.152738	103	109	183	170
'SLC25A10'	1468	ENSG00000183048	0.901792	0.013213	0.152808	178	192	254	350
'MVB12B'	89853	ENSG00000196814	-0.739534	0.0132479	0.153108	505	611	282	305
'AZIN2'	113451	ENSG00000142920	-1.74032	0.0132789	0.153363	48	62	15	14
'FLYWCH2'	114984	ENSG00000162076	0.772555	0.0132895	0.153384	191	197	312	272
'TNFRSF1A'	7132	ENSG00000067182	0.76683	0.0133118	0.153447	467	498	893	563
'IFT20'	90410	ENSG00000109083	-1.08038	0.0133129	0.153447	134	173	68	60
'FNBP1'	23048	ENSG00000187239	0.96823	0.0133485	0.153506	1099.99	977	2544	1081.12
'JDP2'	122953	ENSG00000140044	0.889329	0.0133536	0.153506	135	135	255	187
'TP53BP1'	7158	ENSG00000067369	-0.554491	0.0133588	0.153506	1814	1810.64	1162	1012
'SLC35D2'	11046	ENSG00000285269	-0.910062	0.0133602	0.153506	279	277.09	159	103
'MFGE8'	4240	ENSG00000140545	0.6775	0.0133627	0.153506	6412	5553	10339	6613
'MXRA7'	439921	ENSG00000182534	0.617799	0.0134066	0.153907	7122.99	5209	8645.99	7984.17
'KLHL40'	131377	ENSG00000157119	-3.41216	0.013464	0.154462	54	17	6	0
'CLCN7'	1186	ENSG00000103249	0.643628	0.0135008	0.154781	808	758	1247	915
'KIAA0895'	23366	ENSG00000164542	-0.836019	0.0135917	0.15572	292	257	148	123
'SBF2'	81846	ENSG00000133812	-0.686562	0.0136774	0.156513	1119	915	643	473
'MSI2'	124540	ENSG00000153944	-0.624618	0.0136792	0.156513	1141	1364	731	699
'HACD1'	9200	ENSG00000165996	0.830597	0.0136914	0.156549	830	810	973	1566
'KIF26B'	55083	ENSG00000162849	-0.64996	0.0137077	0.156631	6907	5468	3131	3766
'LOC390937'	390937	ENSG00000268041	-2.2224	0.0137208	0.156677	53	27	7	8
'ADSSL1'	122622	ENSG00000185100	0.795744	0.0137624	0.156972	528	362	793	571
'EIF4B'	1975	ENSG00000063046	-0.612129	0.0137732	0.156972	7229	7718	3870	4692
'PARP12'	64761	ENSG00000059378	0.902491	0.013778	0.156972	150	155	305	200
'LOC100996911'	100996911		-5.71546	0.0137833	0.156972	12.08	10.07	0	0
'MTERF2'	80298	ENSG00000120832	-0.974107	0.0138124	0.157199	355	504	153	229
'ELP4'	26610	ENSG00000109911	-1.00484	0.0138412	0.157423	207.03	220.33	78.16	108.01
'ATP13A3'	79572	ENSG00000133657	0.613924	0.0139738	0.158732	6431	5086	8850	6706
'TMEM167A'	153339	ENSG00000174695	-0.602964	0.0139748	0.158732	1412	1467	794	869
'LMO3'	55885	ENSG00000048540	-1.58505	0.0140008	0.158834	76	86	16	31
'ANO7'	50636	ENSG00000146205	1.63903	0.0140022	0.158834	40	18	103	57
'NUDT21'	11051	ENSG00000167005	-0.739005	0.0141184	0.15998	1575	1838	752	1035
'TNFRSF11B'	4982	ENSG00000164761	1.72685	0.0141245	0.15998	66	35	240	60
'FXR1'	8087	ENSG00000114416	-0.536955	0.0141312	0.15998	2515	2664	1632	1510
'TYW1B'	441250	ENSG00000277149	-0.839698	0.0141607	0.160208	333.97	309.26	141.25	173.01
'LDLRAD4'	753	ENSG00000168675	-0.829378	0.0141804	0.160325	798	527	299	353
'KAT5'	10524	ENSG00000172977	0.664799	0.0142012	0.160454	402.77	400	624.02	498
'ANO5'	203859	ENSG00000171714	-0.788433	0.014218	0.160539	501	423	210	258
'SLC29A4'	222962	ENSG00000164638	1.00367	0.0142381	0.16066	351	229	683	350
'C1QTNF6'	114904	ENSG00000133466	-0.809622	0.0143518	0.161837	367.19	427.98	180.53	217
'GAB1'	2549	ENSG00000109458	-0.60191	0.0143855	0.162108	3901	3037	2189	1837
'SKIDA1'	387640	ENSG00000180592	-0.995288	0.0143964	0.162108	194.06	207	76.01	100.75
'RELL1'	768211	ENSG00000181826	1.09535	0.0144259	0.162118	87	89	214	120
'GK5'	256356	ENSG00000175066	-0.922796	0.0144263	0.162118	209.03	235	119.99	88.24
'TMEM92'	162461	ENSG00000167105	-1.86875	0.0144372	0.162118	71	52	22	8
'MAP2K1'	5604	ENSG00000169032	0.826898	0.0144458	0.162118	738	514	1221	746
'COX6B1'	1340	ENSG00000126267	0.560059	0.0144523	0.162118	2374	2296	2883	3155
'CEMIP'	57214	ENSG00000103888	-0.935744	0.0145023	0.162574	825	510	388	230
'CAMK2A'	815	ENSG00000070808	-0.74079	0.014551	0.163007	1001	765	416	508
'ERBB2'	2064	ENSG00000141736	-0.592555	0.01456	0.163007	6097	4665	3205	3064
'KRT80'	144501	ENSG00000167767	1.51259	0.0146017	0.163324	150	60	401	134
'PCSK1N'	27344	ENSG00000102109	0.859571	0.0146073	0.163324	189	188	368	238
'RIMKLB'	57494	ENSG00000166532	-0.597671	0.0146691	0.163908	1055	1149	691	593
'EMC6'	83460	ENSG00000127774	0.633781	0.014685	0.16398	463	421	619	587
'AFF2'	2334	ENSG00000155966	-1.22328	0.0147579	0.164686	252	292	62	140
'SLC7A2'	6542	ENSG00000003989	-1.06427	0.0148222	0.165231	1973	2372	1370	492
'MFSD8'	256471	ENSG00000164073	-0.833756	0.0148259	0.165231	318	261	139	146
'ATP1B4'	23439	ENSG00000101892	2.86411	0.0148583	0.165484	5.26	8.98	78	8
'LOC105369205'	105369205	ENSG00000233098	-0.958395	0.0149259	0.166129	290	492	171	183
'HRH2'	3274	ENSG00000113749	-0.65072	0.0149605	0.166311	3112	2271	1458	1547
'FOXP4'	116113	ENSG00000137166	-0.54511	0.0149649	0.166311	2376	2617	1570	1443
'SLC35E2A'	9906	ENSG00000215790	-0.599956	0.0149713	0.166311	913.76	939.5	539.01	535.44
'RAB5IF'	55969	ENSG00000101084	0.68105	0.0150538	0.167114	296.22	313	454	406
'TIGAR'	57103	ENSG00000078237	0.844687	0.015063	0.167114	163	131	238	226
'ZNF503'	84858	ENSG00000165655	-0.726454	0.0151009	0.167426	1620	1925	795	1078
'HRAS'	3265	ENSG00000174775	0.948339	0.0151688	0.16807	109	128	241	164
'NDUFB10'	4716	ENSG00000140990	0.594928	0.0152127	0.168448	1088	1258	1525	1588
'AFMID'	125061	ENSG00000183077	-0.799318	0.0152716	0.168821	381.05	316.31	166	185.25
'MUT'	4594	ENSG00000146085	0.65172	0.0152718	0.168821	375	387	525	527
'IQSEC3'	440073	ENSG00000120645	-3.31708	0.0152774	0.168821	32	13	3	1
'CHMP6'	79643	ENSG00000176108	0.792806	0.0152857	0.168821	201	269	367	350
'DRP2'	1821	ENSG00000102385	1.36611	0.0153547	0.169474	30	62	105	104
'EDEM1'	9695	ENSG00000134109	0.782047	0.0153775	0.169547	286	239	469	329
'TPM3'	7170	ENSG00000143549	0.666314	0.0153811	0.169547	1072.92	1485.92	1881.45	1697.05
'IGFBP4'	3487	ENSG00000141753	0.529519	0.0154142	0.1697	3778	3260	4574	4355
'TSPAN4'	7106	ENSG00000214063	0.680177	0.0154147	0.1697	322	363	483	482
'CGB7'	94027	ENSG00000196337	-1.95021	0.0154752	0.170257	103.69	128.81	47.78	7.91
'TLN1'	7094	ENSG00000137076	0.521465	0.0154909	0.17032	6473	6235	8901	7192
'SNAI3'	333929	ENSG00000185669	-1.47377	0.0155385	0.170735	91	87	39	18
'PTX3'	5806	ENSG00000163661	1.13805	0.0155574	0.170802	221	110	249	384
'TSSC4'	10078	ENSG00000184281	0.791432	0.0155645	0.170802	178	180	307	240
'UTP25'	27042	ENSG00000117597	0.782812	0.0155894	0.170913	231	180	328	294
'CILP2'	148113	ENSG00000160161	-2.09902	0.0155946	0.170913	60	28	9	9
'PAK1'	5058	ENSG00000149269	-0.779655	0.0156165	0.171001	672	909	360	447
'IGF1'	3479	ENSG00000017427	-2.02409	0.0156241	0.171001	57	31	10	9
'CHCHD3'	54927	ENSG00000106554	0.586249	0.0156324	0.171001	924	1043	1415	1190
'ZNF618'	114991	ENSG00000157657	-0.874696	0.0156577	0.171151	894	983	331	560
'CHST6'	4166	ENSG00000183196	-0.908898	0.0156661	0.171151	213.81	189.01	93	95
'TINAGL1'	64129	ENSG00000142910	1.02357	0.0157036	0.171452	642	545	1548	608
'APAF1'	317	ENSG00000120868	-0.961302	0.0157347	0.171682	213	230	85	114
'SLC25A30'	253512	ENSG00000174032	1.01466	0.0157449	0.171685	237	131	397	260
'COL6A1'	1291	ENSG00000142156	-0.601869	0.0158022	0.1722	6380	8348	4399	4148
'KIF27'	55582	ENSG00000165115	-1.07233	0.0158378	0.172478	125	152	60	56
'BPTF'	2186	ENSG00000171634	-0.521336	0.0158747	0.172735	2888	2878	1780	1751
'ACVR2B'	93	ENSG00000114739	-0.745116	0.0158815	0.172735	998	901	415	574
'POGK'	57645	ENSG00000143157	-0.607017	0.0159186	0.173029	1331	1435	754	839
'SOX9'	6662	ENSG00000125398	1.00601	0.0159392	0.173133	282	474	892	462
'PURB'	5814	ENSG00000146676	-0.821354	0.0159484	0.173133	1166	1344.99	479	759
'NCAPH'	23397	ENSG00000121152	1.06647	0.0159607	0.173158	93	109	145	224
'MED13L'	23389	ENSG00000123066	-0.531462	0.0159944	0.173414	2232	2184	1445	1247
'GFM1'	85476	ENSG00000168827	0.622701	0.0160149	0.173527	557	479	744	660
'FGF11'	2256	ENSG00000161958	0.820901	0.0160664	0.173975	2668	1667	4225	2556
'FAM183A'	440585	ENSG00000186973	-2.99377	0.016089	0.174063	17	28	3	2
'PBX3'	5090	ENSG00000167081	-0.588561	0.0160948	0.174063	1380	1581	862	869
'PRELID1'	27166	ENSG00000169230	0.592857	0.0161062	0.174076	771	738	967	1030
'C1orf21'	81563	ENSG00000116667	-0.595155	0.0161174	0.174088	1828	1962	1033	1167
'HLA-C'	3107	ENSG00000204525	1.29808	0.0161656	0.174499	2460.23	1132.32	6145.55	1765.74
'ACTN3'	89	ENSG00000248746	-0.925997	0.0162062	0.174828	617	378	282	181
'HLA-A'	3105	ENSG00000206503	0.778031	0.0162647	0.175311	3196.77	2318.98	5322.4	3064.63
'ZNF528'	84436	ENSG00000167555	-1.38648	0.0162872	0.175311	75.02	104	26	34.04
'TBC1D3'	729873	ENSG00000274611	-5.65007	0.0163001	0.175311	10.79	11.71	0	0
'DNM1'	1759	ENSG00000106976	-0.717453	0.0163015	0.175311	473	456	285	214
'CACNB2'	783	ENSG00000165995	-0.588009	0.0163083	0.175311	1503	1257	818	795
'NSUN6'	221078	ENSG00000241058	-0.912785	0.0163123	0.175311	191.97	212	91.76	97
'DIAPH1'	1729	ENSG00000131504	0.686432	0.0163369	0.175466	755	686	1234	819
'C4orf54'	285556	ENSG00000248713	3.3472	0.0163717	0.17573	1	4	38	8
'TESK1'	7016	ENSG00000107140	0.756188	0.0164927	0.176918	1046	1009	1968	1115
'KHDC4'	22889	ENSG00000132680	-0.62712	0.0165054	0.176944	882	874	568	436
'OSBPL6'	114880	ENSG00000079156	1.31282	0.0165661	0.177484	36	32	83	66
'LRRTM3'	347731	ENSG00000198739	-1.54266	0.0165844	0.177491	127	329	40	96
'SYS1'	90196	ENSG00000204070	0.776481	0.0165875	0.177491	189	168	267	270
'AASS'	10157	ENSG00000008311	-0.563634	0.0166605	0.178161	1434.16	1377.65	918.33	759.88
'TRIM45'	80263	ENSG00000134253	-1.12293	0.0166861	0.178324	131.15	118	59.1	42
'EMC7'	56851	ENSG00000134153	0.637201	0.016757	0.178971	438	422	572	602
'EIF3E'	3646	ENSG00000104408	-0.808555	0.0167692	0.17899	3839	4198	1486	2507
'PFKFB2'	5208	ENSG00000123836	1.36445	0.0168146	0.179363	502	206	1246	384
'UCN'	7349	ENSG00000163794	-2.14128	0.016851	0.179529	46	29	9	6
'MARCKS'	4082	ENSG00000277443	-0.696431	0.0168511	0.179529	1365	1210	597	791
'ZNF302'	55900	ENSG00000089335	-0.710439	0.0169341	0.180264	613	779	356	391
'ALDH18A1'	5832	ENSG00000059573	-0.637713	0.0169411	0.180264	587	621	349	334
'BABAM2'	9577	ENSG00000158019	0.580461	0.0169595	0.180284	638	607	838	799
'PGM2'	55276	ENSG00000169299	-0.780806	0.0169709	0.180284	284	278	152	136
'KREMEN1'	83999	ENSG00000183762	-0.682695	0.0169745	0.180284	909.52	856.63	579.36	394.46
'ZFAND2A'	90637	ENSG00000178381	1.0147	0.0170125	0.180408	69.26	71.94	130	119.04
'ANKRD33B'	651746	ENSG00000164236	-0.930982	0.0170153	0.180408	313	482	224	146
'FICD'	11153	ENSG00000198855	1.18867	0.0170176	0.180408	47	43	87	93
'KCNC4'	3749	ENSG00000116396	1.43314	0.017044	0.180576	149	113	510	126
'CALB2'	794	ENSG00000172137	2.00793	0.0171281	0.181265	31	16	141	29
'ZNF493'	284443	ENSG00000196268	-0.910283	0.0171302	0.181265	220.14	314.67	124.68	126.38
'LOC107984728'	107984728		-4.76097	0.0171833	0.181607	12	19	0	1
'HSF4'	3299	ENSG00000102878	1.78034	0.0171836	0.181607	45.55	81.18	333.1	59.52
'ZBTB37'	84614	ENSG00000185278	-0.714866	0.0172126	0.181801	389.79	394	206.04	213
'ANAPC15'	25906	ENSG00000110200	1.10447	0.0172683	0.182278	110	166.46	189	328
'HCG22'	285834	ENSG00000228789	-2.49026	0.0173387	0.182811	28	30	3	6
'ECE1'	1889	ENSG00000117298	0.586893	0.0173401	0.182811	3887.99	4557	6413	4803
'IFRD1'	3475	ENSG00000006652	0.892178	0.0173653	0.182965	241	170	412	263
'BBS10'	79738	ENSG00000179941	-0.843366	0.0174122	0.183346	269	284	122	148
'RHOB'	388	ENSG00000143878	0.551561	0.0174609	0.183746	928	970	1305	1146
'NINL'	22981	ENSG00000101004	-0.67856	0.0174808	0.183843	659	805	451	357.07
'STK10'	6793	ENSG00000072786	0.772797	0.0175056	0.183991	194.98	250	357	312
'PTBP2'	58155	ENSG00000117569	-0.6687	0.0175235	0.184067	555	523	287	308
'BACE2'	25825	ENSG00000182240	0.842311	0.0175421	0.184149	165	151	295.82	206
'NT5E'	4907	ENSG00000135318	1.59061	0.0175738	0.184369	85	34	240	80
'TRAPPC11'	60684	ENSG00000168538	-0.630768	0.0175896	0.184422	601	602	345	338
'SMO'	6608	ENSG00000128602	-0.826405	0.0176012	0.184432	750	990	347	510
'IFNGR2'	3460	ENSG00000159128	-0.653964	0.0176362	0.184685	731	598	377	365
'SLC35B2'	347734	ENSG00000157593	0.572342	0.0176586	0.184808	645	660	890	818
'SMPD1'	6609	ENSG00000166311	0.588046	0.0176836	0.184904	940	830	1307	1040
'KEAP1'	9817	ENSG00000079999	0.589082	0.0177043	0.184904	596	582	847	715
'GALNT18'	374378	ENSG00000110328	-0.961051	0.0177077	0.184904	456.65	311.27	136.03	207.46
'MFSD1'	64747	ENSG00000118855	1.06264	0.0177109	0.184904	63	73	114	135
'USP9Y'	8287	ENSG00000114374	-0.645812	0.0177241	0.184929	974	895	480	566
'SRRM3'	222183	ENSG00000177679	2.84737	0.0177613	0.185205	14	5	117	7
'RNF126'	55658	ENSG00000070423	0.724275	0.0177892	0.185384	995	672	1397	1033
'NDUFAF8'	284184	ENSG00000224877	0.938373	0.017802	0.185404	107	85	161	162
'FERMT1'	55612	ENSG00000101311	-0.930384	0.0178227	0.185442	354	280	117	173
'TXLNB'	167838	ENSG00000164440	-0.880866	0.0178272	0.185442	1176	692	374	510
'CD151'	977	ENSG00000177697	0.707378	0.0178473	0.185538	1566	1402	2691	1608
'PSMC4'	5704	ENSG00000013275	0.594069	0.0178795	0.185615	672	642	972	778
'RNH1'	6050	ENSG00000023191	0.580876	0.0178808	0.185615	1327	1061	1642	1499
'EPHA4'	2043	ENSG00000116106	0.988498	0.0178985	0.185615	436	294	880	409
'SST'	6750	ENSG00000157005	-1.77525	0.0179054	0.185615	152	92	53	11
'NUPR1'	26471	ENSG00000176046	1.80727	0.0179141	0.185615	37	145	116	434
'ASIC4'	55515	ENSG00000072182	-1.89004	0.0179313	0.185615	39	61	16	8
'ZSCAN1'	284312	ENSG00000152467	-0.871751	0.0179343	0.185615	203	232	104	105
'ARL17B'	100506084	ENSG00000228696	0.921838	0.0179412	0.185615	120.53	91.83	177.73	174.5
'ZFP36L1'	677	ENSG00000185650	-0.764618	0.0179914	0.186023	28175	18182	14905	9249
'DCP1B'	196513	ENSG00000151065	-0.813923	0.0180586	0.186605	335	421	171	206
'MTOR'	2475	ENSG00000198793	0.609465	0.0180878	0.186693	1186	1136	1831	1302
'SLC52A2'	79581	ENSG00000185803	0.804873	0.0180888	0.186693	260	228	460	295
'FAM210A'	125228	ENSG00000177150	0.7595	0.0181111	0.186811	242	190	321	321
'PAMR1'	25891	ENSG00000149090	-2.79258	0.0182057	0.187673	167	18	22	2
'DUOX2'	50506	ENSG00000140279	0.894408	0.0182198	0.187706	477.85	370	931.93	469
'FADS2'	9415	ENSG00000134824	0.528222	0.0182508	0.187914	4601	4358	5419	5911
'PGM1'	5236	ENSG00000079739	0.601264	0.0182943	0.188248	3045	2226	3676	3353
'LSR'	51599	ENSG00000105699	0.634599	0.0183143	0.188341	420	489	636	606
'MAIP1'	79568	ENSG00000162972	0.976796	0.0183539	0.188559	95	95	142	185
'MRPS12'	6183	ENSG00000128626	0.881884	0.0183574	0.188559	295	238	562	310
'TGFA'	7039	ENSG00000163235	1.46009	0.0184176	0.188927	61	26	137	75
'TPST2'	8459	ENSG00000128294	-0.968411	0.0184242	0.188927	321.83	270.05	101	162.06
'FAM83G'	644815	ENSG00000188522	1.29133	0.0184364	0.188927	91	66	247	96
'SPX'	80763	ENSG00000134548	-1.08956	0.0184372	0.188927	203	156	58	89
'RAC2'	5880	ENSG00000128340	1.61024	0.0184896	0.189304	21	21	75	39
'MORN1'	79906	ENSG00000116151	-1.40753	0.0184961	0.189304	82	97	40	20
'SREBF1'	6720	ENSG00000072310	0.746737	0.0185162	0.189397	996	622	1142	1235
'ASS1'	445	ENSG00000130707	-0.829346	0.0185456	0.189585	1651	1835	629	1078
'ZDHHC5'	25921	ENSG00000156599	0.630188	0.0185728	0.18975	833	880	1375	971
'NDUFAB1'	4706	ENSG00000004779	0.605943	0.0186008	0.189923	453	440	609	586
'NIPSNAP3B'	55335	ENSG00000165028	-0.987147	0.0186386	0.190175	547	274	197	167
'KLHL3'	26249	ENSG00000146021	-0.60126	0.0186477	0.190175	774	730	436	435
'TSPO'	706	ENSG00000100300	0.771806	0.0186603	0.190191	172	168	282	230
'COX4I1'	1327	ENSG00000131143	0.522541	0.0186938	0.19042	2241	2073	2680	2760
'SLCO1A2'	6579	ENSG00000084453	-1.34819	0.0187118	0.19049	76.54	141.37	36.22	39.28
'PABPC1'	26986	ENSG00000070756	-0.498074	0.0188169	0.191447	9485	9480	5799	5992
'NBPF9'	400818	ENSG00000269713	-0.744517	0.0188904	0.192081	351.41	309.64	173.87	173.67
'FAIM2'	23017	ENSG00000135472	4.85148	0.0189613	0.192687	1	0	8	17
'TNFRSF12A'	51330	ENSG00000006327	0.986875	0.0190119	0.193087	1099	928	2598	993
'PLXNA2'	5362	ENSG00000076356	0.578168	0.0190856	0.193721	1125	1276	1769	1397
'MAST4'	375449	ENSG00000069020	0.585931	0.0191	0.193752	889	728	1108	1026
'CDC20'	991	ENSG00000117399	0.668066	0.0191215	0.193772	426	349	525	555
'TRMT13'	54482	ENSG00000122435	-0.853648	0.0191278	0.193772	220.7	231	104	115
'LOC107984862'	107984862		1.5616	0.0191357	0.193772	56	33	178	57
'LRP8'	7804	ENSG00000157193	1.06949	0.0191538	0.193841	149	139	374	165
'C8orf58'	541565	ENSG00000241852	0.820417	0.0192088	0.194283	452	321	750	459
'BIRC5'	332	ENSG00000089685	0.87285	0.0192572	0.194572	243	217	291	443
'SOCS2'	8835	ENSG00000120833	-0.795376	0.0192707	0.194572	321	257	155	138
'ACKR3'	57007	ENSG00000144476	0.836884	0.0192821	0.194572	190	159	241	304
'PIP5K1C'	23396	ENSG00000186111	0.628144	0.0192827	0.194572	851	868	1384	967
'TOR1B'	27348	ENSG00000136816	0.836	0.0193093	0.194726	150	144	271	193
'PIP5K1B'	8395	ENSG00000107242	0.736489	0.0193594	0.195116	313	284	387	483
'PRSS50'	29122	ENSG00000283706	-1.67708	0.0194073	0.195484	95	43	22	16
'GNG12'	55970	ENSG00000172380	-0.56118	0.0194684	0.195821	2400	1968	1407	1200
'RHBDL1'	9028	ENSG00000103269	-1.35278	0.0194713	0.195821	78	78	32	22
'FGFR2'	2263	ENSG00000066468	-0.724281	0.0194749	0.195821	369.99	374	223	174
'FCHO2'	115548	ENSG00000157107	-0.769001	0.0195534	0.196495	324	335	157	182
'USP35'	57558	ENSG00000118369	-0.69723	0.0195764	0.196611	626	629	407	278
'MT1E'	4493	ENSG00000169715	1.39038	0.0195975	0.196708	24	31	66	61
'LBH'	81606	ENSG00000213626	-0.885038	0.019624	0.196859	18296	9986	8758	4819
'CCNG2'	901	ENSG00000138764	-0.892344	0.0196446	0.19695	303	221	113	134
'ZNF765-ZNF761'	110116772		-1.02443	0.019673	0.19703	131.48	174.16	67.16	65.09
'EIF3L'	51386	ENSG00000100129	-0.569518	0.0196882	0.19703	5501.45	5795	3048	3619
'NOCT'	25819	ENSG00000151014	1.36369	0.0196957	0.19703	66	38	163	75
'SMTN'	6525	ENSG00000183963	0.850432	0.0196984	0.19703	1004	1174	2369	1133
'LENG8'	114823	ENSG00000167615	-0.819971	0.0197184	0.197074	4173	3325	2531	1248
'MYH10'	4628	ENSG00000133026	-0.869194	0.0197258	0.197074	6416	11035	3303	5042
'PCMTD1'	115294	ENSG00000168300	-0.618826	0.0197496	0.197198	987	1088	555	630
'MAN2A2'	4122	ENSG00000196547	-0.549427	0.0197685	0.197271	2616	2185	1438	1442
'TET1'	80312	ENSG00000138336	-0.626302	0.0197813	0.197284	1041	827	527	535
'ANKRD9'	122416	ENSG00000156381	1.01854	0.0198104	0.19746	963	644	2089	817
'GPAM'	57678	ENSG00000119927	-0.72706	0.0198715	0.19792	376	350	217	170
'SH3D19'	152503	ENSG00000109686	0.574786	0.0198796	0.19792	1553	1322	2132	1647
'PLEKHH3'	79990	ENSG00000068137	-0.662431	0.0199372	0.198379	612	687	339	381
'SYVN1'	84447	ENSG00000162298	0.578878	0.0199959	0.198847	925	785	1232	1019
'GALNT11'	63917	ENSG00000178234	-0.666147	0.0200096	0.198869	469	501	264	273
'FAM86B1'	85002	ENSG00000186523	-0.783015	0.02013	0.19995	299.94	253.37	145.1	137.54
'DPP9'	91039	ENSG00000142002	0.655874	0.0201447	0.19998	572.5	526.16	900.89	630.17
'RIMKLA'	284716	ENSG00000177181	1.02942	0.0201632	0.200048	945	374	1408	966
'TRIM2'	23321	ENSG00000109654	-0.602328	0.0202196	0.200356	1150	1059	597	678
'ESYT2'	57488	ENSG00000117868	0.808578	0.0202287	0.200356	1239	806	2001.01	1173.97
'CENPN'	55839	ENSG00000166451	0.881029	0.0202389	0.200356	157	226	273	345
'FZD6'	8323	ENSG00000164930	-0.706393	0.0202409	0.200356	549	562	266	330
'VEGFB'	7423	ENSG00000173511	0.532841	0.0202599	0.200428	2632	2518	3109	3424
'UQCR11'	10975	ENSG00000127540	0.592579	0.0202727	0.200439	853	754	1009	1115
'ARF6'	382	ENSG00000165527	0.614284	0.0203057	0.20065	448	485	690	570
'ENDOG'	2021	ENSG00000167136	0.9547	0.0204171	0.201635	468	286	861	437
'ZNF280D'	54816	ENSG00000285253	-0.828382	0.0204699	0.201948	305	392	154	190
'LRIG3'	121227	ENSG00000139263	-1.20169	0.0204723	0.201948	171	100	62	42
'GLRX3'	10539	ENSG00000108010	0.629989	0.0204845	0.201952	524	431	709	593
'CDK16'	5127	ENSG00000102225	0.53265	0.0205051	0.202039	3725	3193	4891	3934
'WDR25'	79446	ENSG00000176473	1.16253	0.0205191	0.202061	174	113	409	164
'G6PD'	2539	ENSG00000160211	0.692062	0.0205755	0.202272	318	417	541	505
'DOCK8'	81704	ENSG00000107099	-2.30222	0.0205837	0.202272	39	23	5	6
'WDFY2'	115825	ENSG00000139668	0.689508	0.0205838	0.202272	314	370	458	510
'LLPH'	84298	ENSG00000139233	0.896708	0.0205876	0.202272	130	184	306	212
'SH3TC1'	54436	ENSG00000125089	1.48787	0.020635	0.20261	19	26	55	56
'CD82'	3732	ENSG00000085117	-1.00202	0.0206557	0.20261	152.07	130.65	67.24	57.14
'C1orf122'	127687	ENSG00000197982	0.60337	0.0206754	0.20261	527	453	675	634
'QPRT'	23475	ENSG00000103485	-0.662693	0.0206766	0.20261	3215	2783	1400	1907
'AP4E1'	23431	ENSG00000081014	0.741095	0.020681	0.20261	244.17	210	383.75	287
'NISCH'	11188	ENSG00000010322	-0.60266	0.0207319	0.202993	4923	3560	2669	2249
'IL11RA'	3590	ENSG00000137070	-0.824642	0.0208098	0.203438	533	582	216	333
'PCDHB10'	56126	ENSG00000120324	-0.732162	0.020811	0.203438	332.54	315.32	168	174.66
'DNAJB5'	25822	ENSG00000137094	0.607232	0.0208152	0.203438	1942	1813	3018	2045
'ABR'	29	ENSG00000159842	-0.52206	0.0208248	0.203438	4379	3768	2720	2279
'ZNF653'	115950	ENSG00000161914	1.03143	0.0208366	0.203438	104	64	162	140
'HSPA1B'	3304	ENSG00000204388	0.81481	0.0209224	0.203916	559.68	696.48	1279.62	686.83
'CELF6'	60677	ENSG00000140488	-2.48592	0.0209261	0.203916	27	24	4	4
'PCF11'	51585	ENSG00000165494	-0.715647	0.0209394	0.203916	504	498	238	296
'AMOT'	154796	ENSG00000126016	-0.672785	0.0209468	0.203916	433	480	273	232
'PRKAR1A'	5573	ENSG00000108946	0.53926	0.020957	0.203916	3484	3321	4994	3743
'BRINP1'	1620	ENSG00000078725	1.67612	0.0209647	0.203916	32	29	137	38
'USP31'	57478	ENSG00000103404	0.730145	0.0209686	0.203916	189	198	307	259
'PFKFB3'	5209	ENSG00000170525	0.677004	0.0209981	0.204086	1018	734	1431	1042
'SYNM'	23336	ENSG00000182253	0.92518	0.0210131	0.204117	1576	1154	3245	1378
'PAIP2B'	400961	ENSG00000124374	-0.88607	0.0211086	0.204929	335	515	176	227
'TUT4'	23318	ENSG00000134744	-0.55162	0.0211333	0.204968	1304.42	1410	887	746
'PRRC2C'	23215	ENSG00000117523	-0.505723	0.0211365	0.204968	5140	5679	3621	3098
'ZNF638'	27332	ENSG00000075292	-0.591461	0.0211489	0.204972	1422	1715	890	939
'ACTR1A'	10121	ENSG00000138107	0.497898	0.0211671	0.205033	2997	2696	3773	3306
'CDC14B'	8555	ENSG00000081377	-0.596249	0.0212111	0.205344	1095.92	1345	730	691
'PHF21A'	51317	ENSG00000135365	-0.516429	0.0212452	0.205557	2297	2043	1391	1278
'BMPER'	168667	ENSG00000164619	-1.61778	0.0212667	0.205649	46	62	16	15
'UBN2'	254048	ENSG00000157741	-0.619013	0.0212802	0.205665	579.03	597.96	337.14	336.73
'FTCD'	10841	ENSG00000160282	-1.80058	0.0213022	0.205762	90	58	30	8
'TRAM2'	9697	ENSG00000065308	0.567958	0.0213219	0.205836	955	949	1173	1302
'SCARB1'	949	ENSG00000073060	0.819242	0.0213967	0.206287	1368	846	2181	1280
'PRR22'	163154	ENSG00000212123	1.65259	0.0214033	0.206287	20	13	45	46
'MRPL17'	63875	ENSG00000158042	0.572002	0.0214047	0.206287	631	600	795	812
'MRPL27'	51264	ENSG00000108826	0.799979	0.0214248	0.206324	145	133	210	215
'BBS12'	166379	ENSG00000181004	-1.18425	0.0214325	0.206324	88	108	40	36
'RAN'	5901	ENSG00000132341	0.552278	0.0214582	0.206354	1629	1593	1943	2198
'OR51E1'	143503	ENSG00000180785	-5.58406	0.0214637	0.206354	6	14	0	0
'DLST'	1743	ENSG00000119689	0.539858	0.0214775	0.206354	1702	1673	2446	1887
'CAPN3'	825	ENSG00000092529	-1.1946	0.021505	0.206354	928	1363	216	648
'ARHGAP10'	79658	ENSG00000071205	0.650552	0.0215124	0.206354	320	300	469	389
'TFEB'	7942	ENSG00000112561	0.625404	0.0215169	0.206354	407	463	645	539
'ALDH1L1'	10840	ENSG00000144908	-3.48106	0.0215272	0.206354	29	9	2	1
'BAHCC1'	57597	ENSG00000266074	-0.622446	0.0215328	0.206354	650	657	358	387
'C1GALT1'	56913	ENSG00000106392	0.623538	0.0215438	0.206354	356	382	508	492
'MAOB'	4129	ENSG00000069535	1.55049	0.0215715	0.206435	53	54	226	56
'HAUS4'	54930	ENSG00000092036	-0.696865	0.0215762	0.206435	411	426	258	198
'PLK1'	5347	ENSG00000166851	0.634227	0.0216329	0.206862	720	573	832	926
'HSP90AA1'	3320	ENSG00000080824	0.540628	0.0216593	0.206999	4695	5753	6739	6631
'TRIQK'	286144	ENSG00000205133	-0.706347	0.0216739	0.207023	418	386	204	228
'SSH1'	54434	ENSG00000084112	0.536903	0.0216923	0.207069	1126.1	1223	1489	1506
'XYLT1'	64131	ENSG00000103489	-0.971547	0.0217066	0.207069	149	164	65	75
'TMED1'	11018	ENSG00000099203	0.699213	0.0217177	0.207069	264	222	348	345
'ACO2'	50	ENSG00000100412	0.641349	0.0217269	0.207069	5089	4556	8223	5113
'ELP6'	54859	ENSG00000163832	0.750471	0.0218017	0.207666	198	181	265	294
'LOC112267876'	112267876		2.81225	0.0219129	0.20861	4.11	2.47	19.07	18.54
'KDM5B'	10765	ENSG00000117139	-0.554969	0.0219368	0.208722	3626	2925	2165	1765
'DNLZ'	728489	ENSG00000213221	1.47434	0.0220372	0.209498	19	26	55	55
'TTL'	150465	ENSG00000114999	0.611752	0.0220428	0.209498	557	687	851	822
'EPM2A'	7957	ENSG00000112425	0.765578	0.0220922	0.209756	199	161	264	273
'RYR2'	6262	ENSG00000198626	-0.470717	0.022102	0.209756	10602	9769	6701	6229
'BMPR2'	659	ENSG00000204217	-0.511806	0.0221066	0.209756	2794	2680.12	1650	1720
'LCN12'	286256	ENSG00000184925	1.36621	0.0221963	0.210491	53	46	165	63
'SLC25A33'	84275	ENSG00000171612	1.02205	0.0222634	0.211011	62	71	112	125
'TUB'	7275	ENSG00000166402	-0.901771	0.0222786	0.211038	836	881	274	524
'MORN4'	118812	ENSG00000171160	-0.811372	0.022292	0.211048	219	239	123	107
'TMEM231'	79583	ENSG00000205084	-0.772976	0.0223197	0.211195	323	263	149	152
'CC2D1B'	200014	ENSG00000154222	0.670037	0.0223579	0.211221	373.99	369	609	435.04
'ANKRD26'	22852	ENSG00000107890	-0.605958	0.0223584	0.211221	611.1	603	352	349
'CYSLTR1'	10800	ENSG00000173198	-1.6039	0.0223593	0.211221	80	148	17	48
'PROCR'	10544	ENSG00000101000	-0.926968	0.0223829	0.211327	1149	1377	381	772
'RALGAPA2'	57186	ENSG00000188559	0.842096	0.0224313	0.211588	396	377	817	416
'NEFL'	4747	ENSG00000277586	1.62473	0.0224529	0.211588	27	100	255	97
'TAF1D'	79101	ENSG00000166012	-0.855648	0.0224592	0.211588	250	234	103	131
'HCCS'	3052	ENSG00000004961	0.782424	0.022469	0.211588	390	276	609	404
'WSB2'	55884	ENSG00000176871	0.513071	0.0224721	0.211588	1320	1272	1629	1621
'TSC22D1'	8848	ENSG00000102804	-0.808754	0.0225684	0.2123	6137	3260	2789	1945
'MON2'	23041	ENSG00000061987	-0.647284	0.0225725	0.2123	587	657	331	366
'NDUFB7'	4713	ENSG00000099795	0.628841	0.0226569	0.212832	743.02	782	923	1141.95
'H2AFX'	3014	ENSG00000188486	0.813436	0.0226571	0.212832	698	721	800	1369
'RPP25'	54913	ENSG00000178718	1.00902	0.022674	0.212832	111	224	282	311
'PRPF39'	55015	ENSG00000185246	-0.749712	0.0226787	0.212832	306	347	193	150
'CPS1'	1373	ENSG00000021826	-1.19324	0.0227004	0.21292	124	96	35	49
'UBALD1'	124402	ENSG00000153443	0.576264	0.0227254	0.213038	499	503	700	616
'ZNF260'	339324	ENSG00000254004	-0.752048	0.0227409	0.213067	298	320.67	153	169
'NPR2'	4882	ENSG00000159899	0.689967	0.0228339	0.213822	236	255	386	313
'TMEM204'	79652	ENSG00000131634	2.51599	0.0228794	0.214131	6	6	12	47
'RBMS3'	27303	ENSG00000144642	-0.966888	0.0229037	0.214242	606	767	203	407
'TAF1'	6872	ENSG00000147133	-0.604425	0.0229466	0.214286	641	618	398	332.11
'PES1'	23481	ENSG00000100029	0.5719	0.0229475	0.214286	676	612	927	761
'ZBED8'	63920	ENSG00000221886	-1.27685	0.022959	0.214286	101	102	27	46
'ASXL3'	80816	ENSG00000141431	-0.973739	0.0229632	0.214286	186	312	107	116
'HHLA3'	11147	ENSG00000197568	-0.810461	0.0229791	0.214286	245	235.96	113.04	127.08
'RTL9'	57529	ENSG00000243978	-1.70315	0.0229833	0.214286	114	41	26	16
'AZU1'	566	ENSG00000172232	-4.60991	0.0231383	0.215614	15	13	0	1
'RFX7'	64864	ENSG00000181827	-0.647054	0.0232761	0.216781	640	809	408	406
'AREL1'	9870	ENSG00000119682	0.593243	0.0233086	0.216962	760	635	1034	822
'TMEM139'	135932	ENSG00000178826	1.15202	0.0233208	0.216962	56	55	140	79
'ATPAF1'	64756	ENSG00000123472	0.5781	0.0234266	0.21777	822	793	990	1123
'CTTN'	2017	ENSG00000085733	0.59559	0.023433	0.21777	726	736.47	1127	826
'BCL11B'	64919	ENSG00000127152	-2.16654	0.0234627	0.217927	30	31	7	5
'STAB1'	23166	ENSG00000010327	2.36697	0.0234966	0.218125	3	11	22	41
'CFAP44'	55779	ENSG00000206530	-1.1255	0.0235454	0.218342	190	136	49	81
'SPNS3'	201305	ENSG00000182557	4.79532	0.0235454	0.218342	0	1	6	18
'PIH1D1'	55011	ENSG00000104872	0.763819	0.0235722	0.218473	322	377	433	604
'QRFPR'	84109	ENSG00000186867	-1.48418	0.023667	0.219025	62	170	34	39
'DCN'	1634	ENSG00000011465	-1.10356	0.0236697	0.219025	1218	504	477	234
'BBX'	56987	ENSG00000114439	-0.640772	0.0236701	0.219025	1856	2173	988	1273
'PM20D2'	135293	ENSG00000146281	-0.749721	0.0237848	0.219875	296.02	287.61	172.02	134
'ST6GAL2'	84620	ENSG00000144057	-1.18386	0.0237876	0.219875	243.85	521	101.99	192.97
'SIDT2'	51092	ENSG00000149577	-0.64221	0.0238132	0.219994	1719	1268	968	721
'GSN'	2934	ENSG00000148180	0.531641	0.0238367	0.220079	7424	6135	9671	7618
'OAZ1'	4946	ENSG00000104904	0.494784	0.0238481	0.220079	2778	2875	3445	3551
'DOP1A'	23033	ENSG00000083097	-0.592481	0.0238694	0.220157	758	697	415	432
'DSG3'	1830	ENSG00000134757	2.6541	0.0238859	0.220192	8.33	5.01	66.29	8.7
'ABRA'	137735	ENSG00000174429	0.895315	0.0239409	0.22058	90	100	174	138
'C1QTNF3'	114899	ENSG00000082196	-1.83143	0.0240266	0.221251	34	51	10	11
'C2orf72'	257407	ENSG00000204128	1.35164	0.0240632	0.221469	62	30	134	74
'DDX19A'	55308	ENSG00000168872	0.548878	0.0240826	0.221511	716.49	654.47	942.29	823.54
'PTCH1'	5727	ENSG00000185920	-0.857373	0.024106	0.221511	183	190	91	90
'NME3'	4832	ENSG00000103024	-0.917064	0.024118	0.221511	155	160	79	68
'PDF'	64146	ENSG00000258429	1.35962	0.024123	0.221511	25.61	28.8	66.24	54.06
'MICB'	4277	ENSG00000204516	1.25166	0.0241323	0.221511	34	34	67	75
'ZNF197'	10168	ENSG00000186448	-0.724406	0.0241607	0.221566	325.29	319.66	193.42	151.59
'PSMD7'	5713	ENSG00000103035	0.600785	0.0241679	0.221566	527	623	840	699
'SLC25A35'	399512	ENSG00000125434	1.01468	0.0241792	0.221566	64	58	115.37	102
'NUDT8'	254552	ENSG00000167799	1.50486	0.0241899	0.221566	20	26	74	42
'EPN2'	22905	ENSG00000072134	-0.582115	0.0242216	0.221644	973	819	566	488
'ATP8A2'	51761	ENSG00000132932	-1.02871	0.0242345	0.221644	151.45	270.14	94.51	88.07
'ZNF385B'	151126	ENSG00000144331	-0.908949	0.024237	0.221644	803	1177	329	589
'SRM'	6723	ENSG00000116649	0.598735	0.024253	0.221672	593	524	708	775
'CHP1'	11261	ENSG00000187446	0.51887	0.0242734	0.22174	1217.98	1092.86	1471	1436.9
'ENOSF1'	55556	ENSG00000132199	-0.744684	0.0242897	0.221771	365	316	165	191
'SPTB'	6710	ENSG00000070182	0.587378	0.0243219	0.221947	1015	907	1478	1074
'KLHDC7B'	113730		3.0283	0.0243696	0.222264	8	0	29	28
'PARVA'	55742	ENSG00000197702	0.525262	0.0244001	0.222375	1406	1210	1667	1640
'ATP5F1A'	498	ENSG00000152234	0.464748	0.0244077	0.222375	6470	6060	7733	7467
'CTNNA2'	1496	ENSG00000066032	1.99924	0.0244258	0.222422	20	41	29	180
'TMLHE'	55217	ENSG00000185973	-0.66034	0.0244438	0.222469	398	391	224	215
'IGFBP7'	3490	ENSG00000163453	0.508772	0.0245076	0.222864	3338	3190	4610	3590
'HMBOX1'	79618	ENSG00000147421	-0.51857	0.0245132	0.222864	2744	2339	1564	1552
'FSD1'	79187	ENSG00000105255	0.988185	0.0245729	0.223288	63	77	133	112
'C14orf28'	122525	ENSG00000179476	-1.12949	0.0246019	0.223381	99	103	38	43
'MAMDC2'	256691	ENSG00000165072	0.974337	0.0246091	0.223381	80.53	65.01	123	127.06
'ANKRD36C'	400986	ENSG00000174501	-1.35513	0.0246274	0.223429	67.75	76.92	22.36	27.47
'MIPEP'	4285	ENSG00000027001	0.985018	0.024664	0.223598	119	82	215	137
'TLE6'	79816	ENSG00000104953	1.06879	0.024672	0.223598	62	56	131	88
'SH3BGRL2'	83699	ENSG00000198478	-0.772782	0.0247074	0.223794	408	386	172	234
'SLC25A39'	51629	ENSG00000013306	0.496135	0.0247337	0.223794	1494	1402	1900	1696
'HSPA1A'	3303	ENSG00000204389	0.738247	0.0247373	0.223794	1148.32	1626.52	2557.38	1555.17
'SCAI'	286205	ENSG00000173611	-0.718446	0.0247515	0.223794	448.66	346.22	232	193.99
'ERVW-1'	30816	ENSG00000242950	-1.88808	0.0247588	0.223794	36	40	8	10
'TXNDC5'	81567	ENSG00000239264	0.851363	0.0247731	0.223805	2148	2836	2721	5095
'FILIP1'	27145	ENSG00000118407	-0.519914	0.0248469	0.224235	4037	3374	2246	2290
'BHLHE40'	8553	ENSG00000134107	1.1295	0.0248706	0.22433	1795	974	4130	1292
'REEP4'	80346	ENSG00000168476	0.738885	0.0248835	0.22433	221	202	364	260
'KMT2E'	55904	ENSG00000005483	-0.540097	0.024948	0.224775	2659.77	3257.02	1866.02	1718.4
'TPBGL'	100507050	ENSG00000261594	2.5015	0.024959	0.224775	16	2	71	20
'FAM171A2'	284069	ENSG00000161682	-0.764217	0.0249779	0.224798	456	458	196	274
'PFKP'	5214	ENSG00000067057	0.772928	0.0249877	0.224798	14642	8093	20542	13773
'OMD'	4958	ENSG00000127083	5.92591	0.0250246	0.225011	0	0	1	18
'MRPL54'	116541	ENSG00000183617	0.934859	0.025062	0.225038	95	88	135	171
'C14orf93'	60686	ENSG00000100802	-0.983348	0.025066	0.225038	226	221	133	68
'ZBTB8B'	728116	ENSG00000273274	-1.36873	0.0250777	0.225038	70	116	25	38
'NAMPT'	10135	ENSG00000105835	0.872239	0.0250799	0.225038	1427	845	2440	1253
'EGLN2'	112398	ENSG00000269858	0.58257	0.025107	0.225163	578	626	889	703
'SPACA9'	11092	ENSG00000165698	-1.19104	0.0251528	0.22535	83.22	117	37	40
'COL9A3'	1299	ENSG00000092758	-1.32976	0.0251594	0.22535	99	71	24	35
'NNMT'	4837	ENSG00000166741	1.01868	0.0251752	0.22535	62	83	151	109
'NUTM2D'	728130	ENSG00000214562	-1.07335	0.0251803	0.22535	103.97	117.53	47.99	45.85
'ATG101'	60673	ENSG00000123395	0.905112	0.0252188	0.225577	170	110	272	191
'C19orf33'	64073	ENSG00000167644	2.06033	0.0252809	0.226015	10	7	42	21
'TSPAN7'	7102	ENSG00000156298	-0.797995	0.0253041	0.226104	287	228	144	117
'NID2'	22795	ENSG00000087303	-0.746187	0.0254007	0.22679	5177	7383	2632	3907
'HDAC9'	9734	ENSG00000048052	-0.56837	0.0254072	0.22679	1159	1405.17	792	731
'CNPY1'	285888	ENSG00000146910	-5.50049	0.0254842	0.227225	13	6	0	0
'LOC107987364'	107987364		-1.25085	0.0254851	0.227225	76.98	81.06	29.73	29.58
'OIT3'	170392	ENSG00000138315	-2.32806	0.0255034	0.227225	15	81	10	7
'C6orf136'	221545	ENSG00000204564	0.704789	0.0255089	0.227225	746	596	1198	740
'AKT3'	10000	ENSG00000117020	-0.62795	0.0255428	0.22732	907	1052	508	603.01
'FAM198B'	51313	ENSG00000164125	0.520328	0.0255609	0.22732	852	872	1114	1061
'CDH4'	1002	ENSG00000179242	-2.04107	0.0255652	0.22732	42	158	8	34
'ITGA4'	3676	ENSG00000115232	1.17394	0.0255725	0.22732	119	66	252	119
'PPP1R11'	6992	ENSG00000204619	0.508927	0.0256067	0.227506	1220	1154	1609	1368
'MPPED2'	744	ENSG00000066382	-0.902283	0.0256408	0.227691	728	1171.01	332	554.14
'SLC8A3'	6547	ENSG00000100678	1.96094	0.025661	0.227753	21	6	60	33
'ANK1'	286	ENSG00000029534	-1.2965	0.0257076	0.228049	200	94	40	64
'CTPS2'	56474	ENSG00000047230	-0.716298	0.0257292	0.228123	409	413	196	242
'SCN4B'	6330	ENSG00000177098	2.11133	0.0257892	0.228536	17	11	92	17
'CASTOR1'	652968	ENSG00000239282	-0.902286	0.0258292	0.228773	164	215	98	81
'LAMA2'	3908	ENSG00000196569	-0.492091	0.0259422	0.229656	5459	5853	3455	3608
'FNBP4'	23360	ENSG00000109920	-0.552722	0.0260513	0.230502	1568	1775	1127	886
'PCARE'	388939	ENSG00000179270	-1.75219	0.0260703	0.230525	54	86	9	27
'NBAS'	51594	ENSG00000151779	-0.570441	0.0260807	0.230525	1958	1493	1066	977
'KDM1A'	23028	ENSG00000004487	-0.511505	0.0261813	0.231295	1515	1386	928	862
'LDLR'	3949	ENSG00000130164	1.04605	0.0262033	0.231371	2322.32	1640.02	5566.5	1763.11
'TTC39A'	22996	ENSG00000085831	0.850183	0.0262805	0.231864	505	322	847	475
'IGFBP2'	3485	ENSG00000115457	0.593404	0.0262862	0.231864	3770	2922	5208	3713
'RYR1'	6261	ENSG00000196218	-3.50751	0.0263076	0.231869	22	16	3	0
'VSTM4'	196740	ENSG00000165633	-1.29484	0.0263191	0.231869	70.31	81.9	25.86	29.56
'PXDC1'	221749	ENSG00000168994	0.64372	0.0263354	0.231869	460	433	726	508
'ZNF652'	22834	ENSG00000198740	-0.592333	0.0263407	0.231869	613.02	609	353	359
'MYDGF'	56005	ENSG00000074842	0.705805	0.0263852	0.232141	204	231	301	322
'FBN3'	84467	ENSG00000142449	-1.84481	0.0264532	0.23262	64	37	18	7
'HIST1H2AK'	8330	ENSG00000275221	-1.97248	0.0264814	0.232749	40	31	10	6
'FYB2'	199920	ENSG00000187889	-4.55561	0.026506	0.232846	16	11	0	1
'APMAP'	57136	ENSG00000101474	0.568309	0.0265442	0.233062	469	492	662	593
'SCD5'	79966	ENSG00000145284	-0.670357	0.0265796	0.233254	523	430.61	252	273
'SLC1A2'	6506	ENSG00000110436	-1.63721	0.0266211	0.233499	64	43	12	18
'TMEM74'	157753	ENSG00000164841	3.28139	0.0266671	0.233783	5	0	15	27
'CTDSP2'	10106	ENSG00000175215	-0.481604	0.0266955	0.233835	3309	3546	2196	2122
'PCYT2'	5833	ENSG00000185813	0.903797	0.0267002	0.233835	463	314	873	420
'PLCL2'	23228	ENSG00000154822	-0.724823	0.026722	0.233906	682	1028	431	478
'WHRN'	25861	ENSG00000095397	-0.707158	0.0268599	0.234993	533	514	345	223
'FAM210B'	116151	ENSG00000124098	-0.547773	0.0268904	0.235114	940.76	993	578	584
'MAGT1'	84061	ENSG00000102158	0.567815	0.0269011	0.235114	852	742	986	1085
'OPLAH'	26873	ENSG00000178814	1.01566	0.0269628	0.235498	335	315	862	314
'ZNF417'	147687	ENSG00000173480	-0.948226	0.0269725	0.235498	195.49	144.57	89.88	66.5
'STAT1'	6772	ENSG00000115415	0.627819	0.0269931	0.235558	1216	864	1346	1469
'GYG2'	8908	ENSG00000056998	-0.746293	0.0270301	0.235762	525	364	261	206
'ZSCAN18'	65982	ENSG00000121413	-0.568829	0.0270833	0.236106	1119	1051	736	556
'ARSJ'	79642	ENSG00000180801	-0.874527	0.0271129	0.236136	189	159	88	79
'ZNF223'	7766	ENSG00000178386	-0.961716	0.0271143	0.236136	130	138	61	60
'THOP1'	7064	ENSG00000172009	0.620295	0.0272247	0.236763	296	305	421	392
'LRRFIP1'	9208	ENSG00000124831	0.660681	0.0272396	0.236763	2533	1951.23	3869	2410.99
'ARL2'	402	ENSG00000213465	0.608209	0.0272429	0.236763	1175	1102	1327	1707
'RALYL'	138046	ENSG00000184672	-2.44291	0.0272446	0.236763	82	12	6	9
'RAB9B'	51209	ENSG00000123570	0.761224	0.0272552	0.236763	305	201	413	342
'PCDHB2'	56133	ENSG00000112852	-0.633672	0.0272817	0.236874	845.17	873.03	430.54	539.1
'C2CD2L'	9854	ENSG00000172375	0.73274	0.0273291	0.237166	356	293	583	372
'EPB41L5'	57669	ENSG00000115109	-0.717447	0.0274189	0.237752	334	418	197	205
'CMTM3'	123920	ENSG00000140931	0.668491	0.0274243	0.237752	392	549	697	622
'LMAN2'	10960	ENSG00000169223	0.52905	0.0274637	0.237942	1047	962	1416	1141
'SIPA1L3'	23094	ENSG00000105738	-0.575702	0.0274826	0.237942	645	649	410	355
'TMEM229A'	730130	ENSG00000234224	2.67031	0.0274879	0.237942	2	5	16	23
'MAP6D1'	79929	ENSG00000180834	1.03907	0.0275587	0.238435	166	90	297	169
'ADCY6'	112	ENSG00000174233	-0.526485	0.0276112	0.238769	5362	5673	3903	2871
'COMMD4'	54939	ENSG00000140365	0.919038	0.027644	0.238825	121	110	155	226
'SF3B1'	23451	ENSG00000115524	-0.492778	0.0276645	0.238825	3969	4097	2435	2596
'SRSF5'	6430	ENSG00000100650	-0.530615	0.0276824	0.238825	2408	2929	1715	1541
'NUP62CL'	54830	ENSG00000198088	-1.93673	0.0276867	0.238825	34	54	6	14
'TRAPPC5'	126003	ENSG00000181029	0.694528	0.027693	0.238825	223	228	301	339
'GOLGA8M'	653720	ENSG00000188626	-0.904311	0.0277012	0.238825	191.73	175.5	104.97	69.73
'LPP'	4026	ENSG00000145012	-0.517643	0.0277224	0.238863	2636.73	2173.26	1567.66	1389.42
'SENP7'	57337	ENSG00000138468	-0.729644	0.0277546	0.238863	380	410	184	233
'DYNC1LI1'	51143	ENSG00000144635	0.544983	0.0277688	0.238863	748	646	947	843
'SYDE2'	84144	ENSG00000097096	-0.730181	0.0277754	0.238863	416	312	190	195
'ARHGAP24'	83478	ENSG00000138639	0.8057	0.0277863	0.238863	143	198	297.32	230
'XXYLT1'	152002	ENSG00000173950	0.573164	0.027789	0.238863	492	454	614	622
'GPR39'	2863	ENSG00000183840	-1.26957	0.0278154	0.23897	163	113	73	29
'PHLDA2'	7262	ENSG00000181649	1.44267	0.0278298	0.238975	52	36	161	53
'STX17'	55014	ENSG00000136874	-0.590378	0.0278458	0.238993	691	593	390	360
'SECISBP2L'	9728	ENSG00000138593	-0.541781	0.0278736	0.239111	897	964	580	545
'TMEM145'	284339	ENSG00000167619	2.1077	0.0279228	0.239414	20	5	71	25
'SLC22A18'	5002	ENSG00000110628	0.964113	0.0280031	0.239983	243	198	534	233
'PLA2G16'	11145	ENSG00000176485	1.29904	0.0281045	0.240732	132.03	51.41	275.73	125.03
[truncated: 15,020 more rows]

## Sheet: GE
Gene Symbol	NCBI Gene ID	Ensembl Gene ID	log2FoldChange	Pvalue	Qvalue	GE_Base_1	GE_Base_2	GE_Base_3	GE_MM_1	GE_MM_2	GE_MM_3
'POC1B-GALNT4'	100528030	ENSG00000259075	-6.35822	0.104095	0.346008	60.09	0	0	0	0	0
'TXNIP'	10628	ENSG00000265972	-6.27756	4.9e-09	6.09e-07	12510	651	2093	52	25	79
'CCDC169-SOHLH2'	100526761	ENSG00000250709	-6.11697	0.117989	0.374249	7.73	0	36.94	0	0	0
'WNT2'	7472	ENSG00000105989	-5.78156	0.00108616	0.0150277	31	5	2	0	0	0
'SALL4'	57167	ENSG00000101115	-5.40562	9.16e-08	7.43e-06	72	49	26	2	1	0
'GABRA6'	2559	ENSG00000145863	-5.26361	0.0133623	0.0908981	5	0	19	0	0	0
'CDK15'	65061	ENSG00000138395	-5.25689	0.00746446	0.0604498	1	3	19	0	0	0
'CLDN19'	149461	ENSG00000164007	-5.17561	0.000615	0.00973307	18	20.8	6	0	0	1
'DMRTC1B'	728656	ENSG00000184911	-5.04382	0.00522155	0.0470048	8	3	10.75	0.5	0	0
'DHRS7C'	201140	ENSG00000184544	-5.02476	0.000799	0.0119224	3	11	58	0	2	0
'AVPR1B'	553	ENSG00000198049	-4.98565	0.00509154	0.0461207	8	6	6	0	0	0
'MADCAM1'	8174	ENSG00000099866	-4.93206	0.00670198	0.0557197	7	8	4	0	0	0
'NPY4R2'	100996758	ENSG00000264717	-4.91542	0.00650832	0.0546843	7.34	5	7.65	0	0	0
'LOC105377641'	105377641		-4.86449	1.19e-10	2.2e-08	157	30	152	7	1	2
'CNTN3'	5067	ENSG00000113805	-4.83512	0.000243	0.00471591	23	7	36	0	1	1
'SLC25A47'	283600	ENSG00000140107	-4.74185	0.014186	0.0950891	3	9	4	0	0	0
'FUT5'	2527	ENSG00000130383	-4.70744	8.1e-10	1.17e-07	48.17	73.71	53.66	2	2	2.99
'CHRNG'	1146	ENSG00000196811	-4.70609	0.00212173	0.0243697	12	2	44	2	0	0
'GPAT2'	150763	ENSG00000186281	-4.69181	0.0194841	0.118629	9	1	7	0	0	0
'DCX'	1641	ENSG00000077279	-4.62026	0.000212	0.00424067	10	6	94	1	3	0
'C1QL2'	165257	ENSG00000144119	-4.50449	0.0221913	0.129755	4	5	5	0	0	0
'EFCAB5'	374786	ENSG00000176927	-4.42698	0.0303851	0.160416	8	4	2	0	0	0
'GRIK3'	2899	ENSG00000163873	-4.38438	0.0723523	0.278833	0	8	4	0	0	0
'LOC105376791'	105376791		-4.37679	0.0309261	0.161965	5	5	3	0	0	0
'CNTNAP4'	85445	ENSG00000152910	-4.3161	0.145829	0.421452	0	0	12	0	0	0
'KCNJ1'	3758	ENSG00000151704	-4.28574	0.0415571	0.195727	4	6	2	0	0	0
'C20orf203'	284805	ENSG00000198547	-4.24073	1.33e-07	1.03e-05	44	28	57	3	2	1
'OR51E1'	143503	ENSG00000180785	-4.19953	0.012413	0.0861872	5	6	11	0	1	0
'RHCE'	6006	ENSG00000188672	-4.18492	0.000434	0.00744338	15	15	32	0	3	0
'C5AR1'	728	ENSG00000197405	-4.16968	0.0505821	0.221614	3	5	3	0	0	0
'DMRTC1'	63947	ENSG00000269502	-4.14429	0.101208	0.340986	8	0	4.25	0.5	0	0
'LRRC53'	105378803	ENSG00000162621	-4.14352	0.00444208	0.0419407	5	7	27	1	1	0
'SLURP2'	432355	ENSG00000283992	-4.14149	0.0563195	0.237637	3	2	6	0	0	0
'FUT3'	2525	ENSG00000171124	-4.1338	8.87e-08	7.32e-06	31.78	40.29	85.1	2	3	3
'CX3CR1'	1524	ENSG00000168329	-4.13235	1.2e-07	9.41e-06	45	34	60	4	3	0
'EXOC3L4'	91828	ENSG00000205436	-4.12967	0.013835	0.0932388	11	5	6	0	0	1
'PLA2G4F'	255189	ENSG00000168907	-4.09758	1.17e-06	6.58e-05	41	31	62	6	1	0
'ATP1A4'	480	ENSG00000132681	-4.07293	0.120837	0.37912	0	2	8.01	0	0	0
'TNFRSF13C'	115650	ENSG00000159958	-4.0676	0.0220547	0.129173	15	2	5	0	1	0
'TEKT3'	64518	ENSG00000125409	-4.0593	0.017153	0.108854	5	6	9	1	0	0
'VWA5B1'	127731	ENSG00000158816	-4.05142	0.114734	0.368354	6	0	5	0	0	0
'CYP3A43'	64816	ENSG00000021461	-4.03351	0.0687126	0.269902	2	3	5	0	0	0
'DIO2'	1734	ENSG00000211448	-4.02713	0.119567	0.376729	7	0	4	0	0	0
'KCNIP2'	30819	ENSG00000120049	-4.01783	1.49e-06	8.12e-05	4447	2731	11686	336	540	148
'HTR1E'	3354	ENSG00000168830	-3.99907	0.131311	0.397201	9	2	0	0	0	0
'MOGAT2'	80168	ENSG00000166391	-3.97505	0.0738818	0.28234	4	2	4	0	0	0
'MMEL1'	79258	ENSG00000142606	-3.96415	0.0832566	0.303115	4	1	5	0	0	0
'GIP'	2695	ENSG00000159224	-3.96292	0.0327805	0.167781	1	7	10	0	1	0
'LOC101929400'	101929400		-3.95401	7.4e-07	4.4e-05	67.66	25.02	51.5	6.62	0.68	2.13
'FAM69C'	125704	ENSG00000187773	-3.95194	0.133147	0.400284	4	0	6	0	0	0
'LOC107984859'	107984859		-3.93918	0.0862818	0.309046	5	1	4	0	0	0
'KY'	339855	ENSG00000174611	-3.92512	0.0847465	0.30633	6	2	2	0	0	0
'PTH2'	113091	ENSG00000142538	-3.86823	0.0940337	0.325628	2	2	5	0	0	0
'S100A8'	6279	ENSG00000143546	-3.86793	0.00673352	0.0558751	13	9	11	2	0	0
'CTAGE4'	100128553	ENSG00000225932	-3.85679	0.104815	0.348028	2.68	1.49	6	0	0	0
'MS4A6A'	64231	ENSG00000110077	-3.84504	0.159784	0.445741	2	0	7	0	0	0
'HPSE2'	60495	ENSG00000172987	-3.82979	0.104613	0.347465	3	1	5	0	0	0
'RNF212B'	100507650	ENSG00000215277	-3.81704	0.160515	0.446114	3	0	6	0	0	0
'TP53TG5'	27296	ENSG00000124251	-3.81704	0.160515	0.446114	3	0	6	0	0	0
'LOC107987269'	107987269		-3.81023	0.159817	0.445741	5.68	4.19	0	0	0	0
'PROK1'	84432	ENSG00000143125	-3.8024	0.107332	0.352992	4	1	4	0	0	0
'NR2E3'	10002	ENSG00000278570	-3.8024	0.107332	0.352992	4	1	4	0	0	0
'C2orf16'	84226	ENSG00000221843	-3.79416	0.166478	0.454556	0	5	3	0	0	0
'CALR3'	125972	ENSG00000269058	-3.79416	0.166478	0.454556	0	5	3	0	0	0
'SAA2-SAA4'	100528017	ENSG00000255071	-3.79416	0.166478	0.454556	0	5	3.45	0	0	0
'TRPM2'	7226	ENSG00000142185	-3.77487	0.0914779	0.320025	0	1	15	0	1	0
'GPR132'	29933	ENSG00000183484	-3.77206	0.00088	0.0128015	20	15	12	1	1	1
'LOC105373289'	105373289		-3.77035	0.00919937	0.0698422	13	14	4	1	1	0
'PSKH2'	85481	ENSG00000147613	-3.76365	0.0387694	0.187448	9	6	2	1	0	0
'ZAR1'	326340	ENSG00000182223	-3.73082	0.262704	0.589839	0	0	8	0	0	0
'IMPG1'	3617	ENSG00000112706	-3.70641	0.0815093	0.299734	4	0	12	0	1	0
'TPRG1'	285386	ENSG00000188001	-3.69449	0.121906	0.381253	2	2	4	0	0	0
'CNGA1'	1259	ENSG00000198515	-3.6784	1.08e-10	2.03e-08	63	61	78	5	5	4
'LRRC63'	220416	ENSG00000173988	-3.67761	0.122166	0.381703	3	3	2	0	0	0
'SHISAL2A'	348378	ENSG00000182183	-3.67761	0.122166	0.381703	3	3	2	0	0	0
'C2'	717	ENSG00000166278	-3.67701	1.57e-05	0.00054	25.93	22	54	2	4	1
'FAM3D'	131177	ENSG00000198643	-3.66817	0.195273	0.498834	2	0	6	0	0	0
'FAM19A4'	151647	ENSG00000163377	-3.65688	0.00771148	0.0618091	85	51	677	14	40	3
'KIAA2012'	100652824	ENSG00000182329	-3.65119	0.134912	0.402904	3	1	4	0	0	0
'AZU1'	566	ENSG00000172232	-3.64643	0.0135427	0.0917663	10	9	9	2	0	0
'MSANTD1'	345222	ENSG00000188981	-3.62605	0.050781	0.222187	6.86	7.44	2.23	1	0	0
'C11orf87'	399947	ENSG00000185742	-3.62604	6.4e-14	2.59e-11	152	98	265	17	10	10
'DCST1'	149095	ENSG00000163357	-3.6252	0.214821	0.526493	0	6	1	0	0	0
'SBSN'	374897	ENSG00000189001	-3.62023	0.140215	0.411304	4	1	3	0	0	0
'CRB1'	23418	ENSG00000134376	-3.61383	0.0117144	0.0828624	10	6	12	1	1	0
'PCDHGB3'	56102	ENSG00000262209	-3.60431	0.203497	0.510237	4.48	0	4.27	0	0	0
'KCTD19'	146212	ENSG00000168676	-3.59966	0.0157901	0.103294	19	5	5	1	0	1
'CCDC170'	80129	ENSG00000120262	-3.57129	0.211801	0.522261	5	0	3	0	0	0
'SLC16A9'	220963	ENSG00000165449	-3.56635	4.3e-05	0.00119406	50	34	13	2	4	1
'SPESP1'	246777	ENSG00000258484	-3.55203	0.230668	0.548866	0	1	6	0	0	0
'TBC1D28'	254272	ENSG00000189375	-3.54526	0.1573	0.442193	1.05	3	3.5	0	0	0
'FAM221B'	392307	ENSG00000204930	-3.54526	0.1573	0.442193	1	3	3	0	0	0
'FAM83A'	84985	ENSG00000147689	-3.53807	0.308203	0.642435	0	0	7	0	0	0
'LOC107984449'	107984449		-3.53088	0.16239	0.448603	1	2	4	0	0	0
'CCDC194'	110806280	ENSG00000269720	-3.53088	0.16239	0.448603	1	2	4	0	0	0
'RUFY4'	285180	ENSG00000188282	-3.51749	0.237559	0.558617	7	1	0	0	0	0
'RASSF6'	166824	ENSG00000169435	-3.51647	0.174621	0.467762	1	1	5	0	0	0
'TRPC5'	7224	ENSG00000072315	-3.51168	0.157371	0.442322	2	3	2	0	0	0
'KRBOX1'	100506243	ENSG00000240747	-3.50216	0.24178	0.563668	1	0	6	0	0	0
'PVALEF'	388428	ENSG00000225180	-3.49951	0.10997	0.358149	0	4	9	1	0	0
'SMKR1'	100287482	ENSG00000240204	-3.49698	0.160193	0.445948	2	2	3	0	0	0
'SMOC1'	64093	ENSG00000198732	-3.48711	2.05e-06	0.000105	182	54	32	12	1	7
'RNF183'	138065	ENSG00000165188	-3.47771	0.170141	0.460223	3	3	1	0	0	0
'SOHLH2'	54937	ENSG00000120669	-3.43144	0.00222494	0.0254019	8.65	16	36.57	1	4	0
'SFRP5'	6425	ENSG00000120057	-3.41316	1e-16	8.33e-14	2177	1058	4111	187	251	165
'GPA33'	10223	ENSG00000143167	-3.41168	0.185968	0.485161	4	1	2	0	0	0
'RHEBL1'	121268	ENSG00000167550	-3.4093	0.075671	0.286331	4	2	7	1	0	0
'TNFAIP8L2-SCNM1'	100534012	ENSG00000163156	-3.39371	0.0786995	0.292931	28.3	17.5	80.02	11.68	0	0
'GOLGA8S'	653061		-3.38865	0.0724068	0.278833	6.47	4.52	3.55	0	1.27	0
'IL15RA'	3601	ENSG00000134470	-3.38865	0.0727064	0.279471	6	4	3	0	0	1
'SLC24A2'	25769	ENSG00000155886	-3.36962	0.13798	0.408464	0	2	10	0	1	0
'C16orf89'	146556	ENSG00000153446	-3.36209	0.0777364	0.290622	7	3	3	0	1	0
'AK5'	26289	ENSG00000154027	-3.35477	0.267046	0.595251	5	0	2	0	0	0
'PRMT8'	56341	ENSG00000111218	-3.34322	2.29e-12	6.77e-10	119	91	70	7	10	7
'TLR5'	7100	ENSG00000187554	-3.33588	4.05e-07	2.65e-05	47	44	45	6	1	5
'CNPY1'	285888	ENSG00000146910	-3.3341	0.0405729	0.192846	10	2	12	0	2	0
'AGBL2'	79841	ENSG00000165923	-3.33371	0.0104933	0.0768171	19	4	23	4	0	0
'GOLGA6B'	55889	ENSG00000215186	-3.33035	0.0339383	0.171775	6.67	9.74	7.39	2.6	0	0
'LRRC69'	100130742	ENSG00000214954	-3.32436	0.207535	0.516043	1	3	2	0	0	0
'LOC112268395'	112268395		-3.31557	0.363718	0.702354	0	0	6.61	0	0	0
'DGCR6'	8214	ENSG00000183628	-3.31557	0.363718	0.702354	0	0	6.58	0	0	0
'NLRP14'	338323	ENSG00000158077	-3.31398	0.134079	0.401569	8	0	5	0	0	1
'RASSF10'	644943	ENSG00000189431	-3.31119	3.26e-06	0.000152	26	73	41	4	4	5
'LOC105377792'	105377792		-3.30448	0.280579	0.61167	2	4	0	0	0	0
'GPR12'	2835	ENSG00000132975	-3.30448	0.280579	0.61167	2	4	0	0	0	0
'APLNR'	187	ENSG00000134817	-3.28654	6.5e-07	3.94e-05	416	29	356	14	29	25
'ADGRB1'	575	ENSG00000181790	-3.27765	0.0398842	0.190532	7	11	4	0	2	0
'C6orf58'	352999	ENSG00000184530	-3.27384	0.296688	0.630092	1	0	5	0	0	0
'CDX1'	1044	ENSG00000113722	-3.27384	0.296688	0.630092	1	0	5	0	0	0
'DAZL'	1618	ENSG00000092345	-3.27384	0.296688	0.630092	1	0	5	0	0	0
'TIGIT'	201633	ENSG00000181847	-3.27384	0.296688	0.630092	1	0	5	0	0	0
'RFLNA'	144347	ENSG00000178882	-3.26947	0.375366	0.714588	7.22	0	0	0	0	0
'NTSR1'	4923	ENSG00000101188	-3.26947	0.375366	0.714588	7	0	0	0	0	0
'HSPB9'	94086	ENSG00000260325	-3.26814	0.213658	0.525082	2	2	2	0	0	0
'CLEC2L'	154790	ENSG00000236279	-3.25078	0.224062	0.540051	2	1	3	0	0	0
'HPGD'	3248	ENSG00000164120	-3.25078	0.224062	0.540051	2	1	3	0	0	0
'AMY1A'	276	ENSG00000237763	-3.25078	0.224062	0.540051	2.21	1.1	3.28	0	0	0
'NPPC'	4880	ENSG00000163273	-3.23225	0.298797	0.632574	2	0	4	0	0	0
'TFAP2E'	339488	ENSG00000116819	-3.23054	4.87e-08	4.5e-06	53	53	85	3	9	6
'PZP'	5858	ENSG00000126838	-3.22786	0.229279	0.54703	3	2	1	0	0	0
'APELA'	100506013	ENSG00000248329	-3.21598	0.00458531	0.0430255	20	9	14	1	0	3
'VCX3A'	51481	ENSG00000169059	-3.20997	0.233517	0.553344	3.55	1	2	0	0	0
'LRRC36'	55282	ENSG00000159708	-3.20997	0.233517	0.553344	3	1	2	0	0	0
'ABCB11'	8647	ENSG00000073734	-3.1962	0.000242	0.00471323	30	16	90	3	9	1
'INAVA'	55765	ENSG00000163362	-3.19556	7.43e-11	1.44e-08	121	91.01	90	17	8	4
'USH1G'	124590	ENSG00000182040	-3.19152	0.00896784	0.0686674	11	11	9	1	1	1
'PPEF1'	5475	ENSG00000086717	-3.1854	0.124252	0.385198	9	2	1	0	0	1
'IL37'	27178	ENSG00000125571	-3.18422	0.310942	0.644745	4	2	0	0	0	0
'ZSCAN10'	84891	ENSG00000130182	-3.18422	0.310942	0.644745	4	2	0	0	0	0
'ARMC4'	55130	ENSG00000169126	-3.18422	0.310942	0.644745	4	2	0	0	0	0
'MEFV'	4210	ENSG00000103313	-3.17635	0.104133	0.346069	4.55	4	3.78	0	0	1
'KRTDAP'	388533	ENSG00000188508	-3.16974	0.173604	0.466185	0	8	2	0	1	0
'TAS2R10'	50839	ENSG00000121318	-3.16763	0.252109	0.576829	4	1	1	0	0	0
'VTCN1'	79679	ENSG00000134258	-3.14581	0.109219	0.356938	5	3	3	0	1	0
'CCDC36'	339834	ENSG00000173421	-3.14554	0.32107	0.654745	4	0	2	0	0	0
'KCNK5'	8645	ENSG00000164626	-3.14554	0.32107	0.654745	4	0	2	0	0	0
'TAS2R4'	50832	ENSG00000127364	-3.14201	0.167365	0.455216	6	5	0	1	0	0
'REM2'	161253	ENSG00000139890	-3.13813	8.87e-06	0.000336	40	55	23	5	4	3
'MAGEC3'	139081	ENSG00000165509	-3.13295	0.33298	0.668538	0	4	1	0	0	0
'GOLGA7B'	401647	ENSG00000155265	-3.1329	1.12e-06	6.35e-05	57	25	60	4	5	5
'LOC105378161'	105378161		-3.12498	0.0449289	0.205469	9	8	3	1	1	0
'HIST1H3G'	8355	ENSG00000273983	-3.11987	0.335845	0.671424	5	1	0	0	0	0
'HGFAC'	3083	ENSG00000109758	-3.1136	0.00480855	0.0444626	17	8	24	4	1	0
'TAS1R1'	80835	ENSG00000173662	-3.11259	0.331382	0.666326	0	3	2	0	0	0
'MORN5'	254956	ENSG00000185681	-3.10421	0.129666	0.394774	6	1	4	1	0	0
'FNDC11'	79025	ENSG00000125531	-3.09467	0.00717126	0.058751	13	14	11	3	0	1
'WSCD2'	9671	ENSG00000075035	-3.09459	0.000275	0.00520932	130	43	58	1	20	1
'TGM3'	7053	ENSG00000125780	-3.09234	0.3366	0.672312	0	2	3	0	0	0
'105370748'	105370748		-3.09234	0.3366	0.672312	0	2	3	0	0	0
'NAPSA'	9476	ENSG00000131400	-3.08692	0.344869	0.681397	1	4	0	0	0	0
'TUBB8P12'	260334	ENSG00000173213	-3.08413	0.143518	0.41727	1	2	7	1	0	0
'CACNA2D4'	93589	ENSG00000151062	-3.07033	0.129249	0.394294	2	3	5	1	0	0
'EYA2'	2139	ENSG00000064655	-3.06609	0.062169	0.252699	4	2	13	0	1	1
'UPK3A'	7380	ENSG00000100373	-3.06362	0.279468	0.610319	1	3	1	0	0	0
'RBM46'	166863	ENSG00000151962	-3.06362	0.279468	0.610319	1	3	1	0	0	0
'LOC105376525'	105376525		-3.05241	0.431563	0.766837	0	0	5	0	0	0
'FLG2'	388698	ENSG00000143520	-3.05241	0.431563	0.766837	0	0	5	0	0	0
'TSPYL6'	388951	ENSG00000178021	-3.05241	0.431563	0.766837	0	0	5	0	0	0
'HIST1H4J'	8363	ENSG00000197238	-3.04753	0.432997	0.768285	6	0	0	0	0	0
'LOC105379177'	105379177		-3.04431	0.141146	0.412788	4.52	5	1.16	0.36	1.02	0.98
'MEI4'	101928601	ENSG00000269964	-3.04328	0.278642	0.609281	1	2	2	0	0	0
'HTR4'	3360	ENSG00000164270	-3.03511	0.0246806	0.139891	17	4	8	2	0	1
'TBC1D26'	353149	ENSG00000214946	-3.02452	0.0103444	0.0761113	9.95	12	15.5	1	0	3
'HOXC9'	3225	ENSG00000180806	-3.02305	0.289832	0.622714	1	1	3	0	0	0
'KLRF1'	51348	ENSG00000150045	-3.02305	0.289832	0.622714	1	1	3	0	0	0
'SLC30A8'	169026	ENSG00000164756	-3.01803	0.356266	0.694036	2	3	0	0	0	0
'UNC79'	57578	ENSG00000133958	-3.01297	2.32e-07	1.7e-05	43	60	76	9	7	4
'LOC112268232'	112268232		-3.01037	0.0293939	0.156513	18	8	3	1	2	0
'107983947'	107983947		-3.00447	0.0804192	0.297107	2	13	2	1	1	0
'GRM1'	2911	ENSG00000152822	-3.00327	0.00122554	0.0163791	40	14	23	0	6	2
'AGMO'	392636	ENSG00000187546	-3.00254	0.367304	0.706395	1	0	4	0	0	0
'C10orf62'	414157	ENSG00000203942	-2.99611	0.290687	0.623721	2	2	1	0	0	0
'C1orf127'	148345	ENSG00000175262	-2.99468	0.0222989	0.13034	9	7	11	2	1	0
'GRIK1'	2897	ENSG00000171189	-2.98622	0.0019431	0.0229078	16	12	114	5	10	1
'GSC'	145258	ENSG00000133937	-2.98496	0.200556	0.506146	6	4	0	0	0	1
'PLCH1'	23007	ENSG00000114805	-2.98422	0.00222619	0.0254019	29	18	8	3	1	2
'ARMH1'	339541	ENSG00000198520	-2.97931	0.000284	0.00534317	19	26	25	4	2	2
'CPA2'	1358	ENSG00000158516	-2.97575	0.155003	0.438399	6	3	1	0	1	0
'RHOV'	171177	ENSG00000104140	-2.97515	0.29621	0.629807	2	1	2	0	0	0
'TAS2R14'	50840	ENSG00000212127	-2.97515	0.29621	0.629807	2	1	2	0	0	0
'HNF4G'	3174	ENSG00000164749	-2.97515	0.29621	0.629807	2	1	2	0	0	0
'CNDP1'	84735	ENSG00000150656	-2.97515	0.29621	0.629807	2	1	2	0	0	0
'PKP1'	5317	ENSG00000081277	-2.97515	0.29621	0.629807	2	1	2	0	0	0
'CCL24'	6369	ENSG00000106178	-2.975	0.16366	0.450608	1.75	6	2	0	0	1
'C14orf39'	317761	ENSG00000179008	-2.9721	0.00130616	0.0171406	28	14	13	2	2	2
'MUC19'	283463		-2.95382	0.0363058	0.180016	7	3	16	2	0	1
'FBXW12'	285231	ENSG00000164049	-2.95241	0.37405	0.713376	2	0	3	0	0	0
'SPTA1'	6708	ENSG00000163554	-2.95241	0.37405	0.713376	2	0	3	0	0	0
'IL19'	29949	ENSG00000142224	-2.94614	0.375622	0.714682	3	2	0	0	0	0
'112267923'	112267923		-2.94165	0.0836815	0.303996	0	5.42	20.91	0	1.81	2.89
'SMPD3'	55512	ENSG00000103056	-2.93387	0.0989881	0.336433	2	1	14	1	1	0
'CNTNAP5'	129684	ENSG00000155052	-2.9256	0.315173	0.649341	3	1	1	0	0	0
'LOC105371419'	105371419		-2.9256	0.315173	0.649341	3	1	1	0	0	0
'INSL3'	3640	ENSG00000248099	-2.91322	0.08795	0.312203	8	2	8	0	2	0
'TAC4'	255061	ENSG00000176358	-2.9045	0.101624	0.341578	8	1	9	0	2	0
'CCR9'	10803	ENSG00000173585	-2.90056	0.388214	0.726689	3	0	2	0	0	0
'SYCN'	342898	ENSG00000179751	-2.90056	0.388214	0.726689	3	0	2	0	0	0
'NAT8'	9027	ENSG00000144035	-2.90056	0.388214	0.726689	3	0	2	0	0	0
'ASB18'	401036	ENSG00000182177	-2.89452	0.177705	0.473544	2	1	6	0	1	0
'KCND2'	3751	ENSG00000184408	-2.89231	0.0285646	0.153869	30	5	2	1	1	2
'INSYN2B'	100131897	ENSG00000204767	-2.88348	0.0309256	0.161965	13	6	7	0	1	2
'PRKG2'	5593	ENSG00000138669	-2.87943	0.0100717	0.0746734	97.88	85	727.93	26	66	18
'TBX4'	9496	ENSG00000121075	-2.87721	0.0373183	0.183146	16	5	5	2	0	1
'PTGDR2'	11251	ENSG00000183134	-2.8649	0.167859	0.456178	4	3	2	1	0	0
'CTSW'	1521	ENSG00000172543	-2.85457	0.251641	0.576524	0	7	1	0	0	1
'FAM90A1'	55138	ENSG00000171847	-2.84645	0.409574	0.746204	4	0	1.48	0	0	0
'HYDIN'	54768	ENSG00000157423	-2.84233	0.0876934	0.311546	11	4	2	1	0	1
'SLC10A4'	201780	ENSG00000145248	-2.84115	0.00402968	0.0391735	17	4	91	6	5	3
'GPHA2'	170589	ENSG00000149735	-2.84032	0.0491866	0.218063	9	7	8	3	0	0
'SLC22A6'	9356	ENSG00000197901	-2.83366	0.474964	0.801646	0	4	0	0	0	0
'CADM2'	253559	ENSG00000175161	-2.83182	0.0326031	0.167254	6	5	13	1	1	1
'TEPP'	374739	ENSG00000159648	-2.82038	0.00318011	0.0327632	19	18	11	2	1	3
'MAPK10'	5602	ENSG00000109339	-2.81745	1.34e-10	2.38e-08	98.18	70	89.64	12	8.99	12
'MZB1'	51237	ENSG00000170476	-2.81637	0.241606	0.563428	0	4	4	0	1	0
'C19orf71'	100128569	ENSG00000183397	-2.80317	0.0406335	0.192878	7	5	12	0	2	1
'ABI3BP'	25890	ENSG00000154175	-2.80049	0.138028	0.408472	12	0	5	1	0	1
'VIT'	5212	ENSG00000205221	-2.79712	0.199153	0.504605	1	5	2	0	1	0
'TMEM200A'	114801	ENSG00000164484	-2.78722	0.199727	0.505109	6	1	2	1	0	0
'SLC9C1'	285335	ENSG00000172139	-2.78624	0.482604	0.807753	5	0	0	0	0	0
'TMEM154'	201799	ENSG00000170006	-2.78624	0.482604	0.807753	5	0	0	0	0	0
'LOC101928722'	101928722		-2.78372	0.0736201	0.281552	13	9	2	0	0	3
'HYAL4'	23553	ENSG00000106302	-2.78016	0.423383	0.76025	0	2	2	0	0	0
'107984820'	107984820		-2.78016	0.423383	0.76025	0	2	2	0	0	0
'LOC107984125'	107984125		-2.78016	0.423383	0.76025	0	2	2	0	0	0
'PSMB11'	122706	ENSG00000222028	-2.78016	0.423383	0.76025	0	2	2	0	0	0
'ANXA9'	8416	ENSG00000143412	-2.77865	0.126675	0.389741	9	6	1	0	0	2
'ADRA2B'	151	ENSG00000274286	-2.76913	1.85e-08	1.91e-06	114	207	127	17	10	33
'PRR23D2'	100133251	ENSG00000255378	-2.75491	0.434906	0.769241	0.97	1.95	3.94	0.98	0.97	0
'SLC5A2'	6524	ENSG00000140675	-2.75491	0.434906	0.769241	0	1	3	0	0	0
'CNMD'	11061	ENSG00000136110	-2.74769	0.436739	0.770447	1	3	0	0	0	0
'105379575'	105379575		-2.74769	0.436739	0.770447	1	3	0	0	0	0
'MYOG'	4656	ENSG00000122180	-2.74104	0.00176339	0.0214742	12	15	62	3	5	4
'BCL2A1'	597	ENSG00000140379	-2.73407	0.0192382	0.117668	2	7	102	2	10	3
'LOC107984851'	107984851		-2.72995	0.491758	0.813488	0	0	4	0	0	0
'FGF20'	26281	ENSG00000078579	-2.72995	0.491758	0.813488	0	0	4	0	0	0
'PRKD1'	5587	ENSG00000184304	-2.72995	0.491758	0.813488	0	0	4	0	0	0
'LOC100288562'	100288562		-2.72995	0.491758	0.813488	0	0.5	4.5	0	0	0
'GIMAP1-GIMAP5'	100527949	ENSG00000281887	-2.72995	0.491758	0.813488	0	0	4.9	0	0	0
'LOC101929627'	101929627		-2.72995	0.491758	0.813488	0	0.5	4.5	0	0	0
'LOC101929805'	101929805		-2.72995	0.491758	0.813488	0	0	4	0	0	0
'CXCL13'	10563	ENSG00000156234	-2.72995	0.491758	0.813488	0	0	4	0	0	0
'DPEP3'	64180	ENSG00000141096	-2.72995	0.491758	0.813488	0	0	4	0	0	0
'BTN1A1'	696	ENSG00000124557	-2.72995	0.491758	0.813488	0	0	4	0	0	0
'RSPO3'	84870	ENSG00000146374	-2.72442	9.7e-10	1.36e-07	122	67	101	9	11	18
'SLC19A3'	80704	ENSG00000135917	-2.71969	0.373667	0.712959	1.16	2	1	0	0	0
'PKD1L3'	342372	ENSG00000277481	-2.71969	0.373667	0.712959	1	2	1	0	0	0
'KISS1'	3814	ENSG00000170498	-2.71969	0.373667	0.712959	1	2	1	0	0	0
'GPR37L1'	9283	ENSG00000170075	-2.71531	0.202889	0.5093	3	3	2	1	0	0
'CNTN2'	6900	ENSG00000184144	-2.71406	0.0406099	0.192878	11	4	8	1	1	1
'GOLGA8Q'	727909	ENSG00000178115	-2.7105	0.0430264	0.200156	12.42	7.48	11.15	0	0	4.13
'FAM183A'	440585	ENSG00000186973	-2.6998	0.00149344	0.0189966	15	21	22	2	3	3
'CSAG3'	389903	ENSG00000268916	-2.69429	0.380848	0.720399	1	1	2	0	0	0
'ARMC3'	219681	ENSG00000165309	-2.69429	0.380848	0.720399	1	1	2	0	0	0
'RDH16'	8608	ENSG00000139547	-2.68837	0.0225563	0.131521	15	15	6	4	0	1
'GOLT1A'	127845	ENSG00000174567	-2.68743	0.0110936	0.079811	16	11	10	1	1	3
'PNOC'	5368	ENSG00000168081	-2.68536	0.0594355	0.246071	350	91	2	27	11	18
'ZBBX'	79740	ENSG00000169064	-2.68401	0.0554867	0.23515	13	4	6	0	1	2.16
'GLIS1'	148979	ENSG00000174332	-2.68031	0.119299	0.37614	2	3	9	1	0	1
'FHAD1'	114827	ENSG00000142621	-2.6775	0.112666	0.363999	9	4	2	1	0	1
'KRTAP5-6'	440023	ENSG00000205864	-2.67747	0.355476	0.693301	0	7	0	0	1	0
'HAMP'	57817	ENSG00000105697	-2.67593	0.27691	0.607246	3	0	5	1	0	0
'MYT1L'	23040	ENSG00000186487	-2.67348	0.214301	0.525835	4	2	2	0	0	1
'SAMD9L'	219285	ENSG00000177409	-2.66824	0.458828	0.788701	1	0	3	0	0	0
'SH2D6'	284948	ENSG00000152292	-2.66752	0.129046	0.39396	4	4	6	2	0	0
'GBX1'	2636	ENSG00000164900	-2.66197	0.0541147	0.23108	10	7	5	0	1	2
'VSTM2L'	128434	ENSG00000132821	-2.66073	6.41e-10	9.54e-08	1632	1331	750	145	72	299
'NOL4'	8715	ENSG00000101746	-2.66058	0.456708	0.786909	2	2	0	0	0	0
'CLCN1'	1180	ENSG00000188037	-2.66058	0.456708	0.786909	2	2	0	0	0	0
'TTC24'	164118	ENSG00000187862	-2.66058	0.456708	0.786909	2	2	0	0	0	0
'PHOX2A'	401	ENSG00000165462	-2.65449	4.91e-06	0.000211	172	62	225	10	39	13
'ERBB3'	2065	ENSG00000065361	-2.65125	1.64e-09	2.22e-07	489	697	311	76	31	109
'CASC1'	55259	ENSG00000118307	-2.64858	0.0325627	0.167096	13	9	7	0	1	3
'RSPO4'	343637	ENSG00000101282	-2.64627	1.04e-06	5.96e-05	251	126	88	28	5	31
'MAT1A'	4143	ENSG00000151224	-2.64604	4.25e-07	2.75e-05	122	97	176	11	9	36
'LOC105376526'	105376526		-2.64567	1.99e-08	2.01e-06	108.63	60.66	117.87	20.23	8	12.02
'PRRT4'	401399	ENSG00000224940	-2.64551	1.92e-15	1.23e-12	661	411	317	57	86	47
'MCF2'	4168	ENSG00000101977	-2.64327	0.131015	0.396918	2	2	10	0	1	1
'GRHL3'	57822	ENSG00000158055	-2.64297	0.232573	0.551855	5	2	1	0	0	1
'SLC13A4'	26266	ENSG00000164707	-2.63418	0.397798	0.736392	2	1	1	0	0	0
'IDI2'	91734	ENSG00000148377	-2.63418	0.397798	0.736392	2	1	1	0	0	0
'CPN2'	1370	ENSG00000178772	-2.63418	0.397798	0.736392	2	1	1	0	0	0
'CLEC1A'	51267	ENSG00000150048	-2.63418	0.397798	0.736392	2	1	1	0	0	0
'PRF1'	5551	ENSG00000180644	-2.63418	0.397798	0.736392	2	1	1	0	0	0
'SATL1'	340562	ENSG00000184788	-2.63418	0.397798	0.736392	2	1	1	0	0	0
'LYPD3'	27076	ENSG00000124466	-2.63396	9.11e-07	5.29e-05	71	87	43	13	6	10
'PCDHGA2'	56113	ENSG00000081853	-2.63202	0.00500227	0.0455969	17.62	23.84	16.26	0	4.38	4.31
'ACR'	49	ENSG00000100312	-2.62975	0.236138	0.557003	5	1	2	1	0	0
'TCF21'	6943	ENSG00000118526	-2.62897	4.45e-06	0.000195	197	111	419	21	64	17
'DNAAF1'	123872	ENSG00000154099	-2.62053	0.109333	0.357143	19	4	0	1	1	1
'SOGA3'	387104	ENSG00000255330	-2.61766	0.00756431	0.0609382	32.68	15	10.09	5	0	3.19
'KHDRBS2'	202559	ENSG00000112232	-2.61338	3.54e-08	3.41e-06	207	108	318	24	18	49
'KLHL14'	57565	ENSG00000197705	-2.61293	3.67e-11	7.51e-09	150	190	157	23	15	35
'FAM19A3'	284467	ENSG00000184599	-2.60501	0.472409	0.79996	2	0	2	0	0	0
'LOC105372319'	105372319		-2.60501	0.472409	0.79996	2	0	2.06	0	0	0
'RUNDC3A'	10900	ENSG00000108309	-2.60486	0.00269596	0.0289825	23	24	15	1	2	6
'WEE2'	494551	ENSG00000214102	-2.60221	0.301707	0.636132	0	2	5	1	0	0
'KCNH6'	81033	ENSG00000173826	-2.60064	0.15196	0.432643	8	4	2	2	0	0
'MIXL1'	83881	ENSG00000185155	-2.59784	2.94e-05	0.000888	388	206	106	48	4	48
'SRGAP3'	9901	ENSG00000196220	-2.59777	3.6e-10	5.65e-08	142	141	223	22	35	17
'RSAD2'	91543	ENSG00000134321	-2.59773	0.254973	0.579745	6	1	1	0	0	1
'TUBA3C'	7278	ENSG00000198033	-2.59768	0.25554	0.580352	6.4	1	1	1	0	0
'DHDH'	27294	ENSG00000104808	-2.59006	0.000143	0.0031481	33	20	43	5	4	5
'SIAH3'	283514	ENSG00000215475	-2.58898	0.00959346	0.0721436	28	33	6	5	0	5
'ZNF300'	91975	ENSG00000145908	-2.58827	0.316082	0.650135	0	1	6	1	0	0
'FGF8'	2253	ENSG00000107831	-2.57528	0.00992295	0.0739166	10	17	19	1	1	5
'TEX38'	374973	ENSG00000186118	-2.57154	0.0662302	0.263575	7	7	6	1	0	2
'SH2D3C'	10044	ENSG00000095370	-2.56902	8.14e-06	0.000315	52	62	33	6	7	9
'TMEM215'	401498	ENSG00000188133	-2.56809	0.486509	0.809854	3	1	0	0	0	0
'LYPD5'	284348	ENSG00000159871	-2.56694	0.252326	0.57683	1	2	4	0	1	0
'OTX2'	5015	ENSG00000165588	-2.5587	0.075646	0.286331	1	4	48	0	7	1
'ZNF806'	646915		-2.55244	0.0375509	0.183735	15	4	15	1	0	4
'CYP27A1'	1593	ENSG00000135929	-2.55213	0.00253111	0.0277529	889	476	262	108	15	117
'JSRP1'	126306	ENSG00000167476	-2.54822	0.248147	0.571754	2	3	2	1	0	0
'FAM167B'	84734	ENSG00000183615	-2.54178	0.000374	0.00658961	37	32	18	3	6	4
'DNASE1L3'	1776	ENSG00000163687	-2.54112	0.172469	0.464213	8	5	1	0	2	0
'HECW1'	23072	ENSG00000002746	-2.53993	0.00902921	0.0689413	17	13.02	10	2.96	2.89	2
'107987471'	107987471		-2.53873	0.494756	0.814923	3	0	1	0	0	0
'LOC107986982'	107986982		-2.53873	0.494756	0.814923	3	0	1	0	0	0
'NFE2'	4778	ENSG00000123405	-2.5353	3.33e-09	4.26e-07	128	121	103	21	8	25
'RNF222'	643904	ENSG00000189051	-2.53422	0.249939	0.573844	2.85	2	3.33	0	1.01	0
'HACD4'	401494	ENSG00000188921	-2.5291	0.0322574	0.165823	24	3.22	15.86	2	4	0
'NETO1'	81832	ENSG00000166342	-2.52882	0.00123863	0.0164908	49	52	15	11	1	6
'RIMBP2'	23504	ENSG00000060709	-2.51894	7.14e-10	1.04e-07	148	169	103	25	26	14
'MXRA5'	25878	ENSG00000101825	-2.5176	9.53e-14	3.77e-11	3640	3191	1622	581	440	274
'TUBB1'	81027	ENSG00000101162	-2.51639	0.200281	0.505804	4	0	9	1	0	1
'SYT6'	148281	ENSG00000134207	-2.51514	0.0358205	0.178089	5	17	16	0	5	1
'ARRDC4'	91947	ENSG00000140450	-2.50589	0.00199043	0.0233865	1472	139	380	79	101	100
'DPYD'	1806	ENSG00000188641	-2.5053	0.325452	0.659123	2	0	5	0	0	1
'TTC23L'	153657	ENSG00000205838	-2.50396	0.00531223	0.0475016	23	14	15	5	2	1
'LST1'	7940	ENSG00000204482	-2.49896	0.085332	0.307425	11	6	3	0	1	2
'TSSK3'	81629	ENSG00000162526	-2.49406	0.0260808	0.145273	7	16	8	1	2	2
'GNA14'	9630	ENSG00000156049	-2.49336	0.145033	0.419851	6	2	5	1	0	1
'KCNQ2'	3785	ENSG00000075043	-2.49145	0.000731	0.0111355	86	22	29	6	12	2
'CDH3'	1001	ENSG00000062038	-2.48963	1.35e-29	1.18e-25	992	810	967	163	151	120
'ANGPT4'	51378	ENSG00000101280	-2.48945	0.0523699	0.226817	13	6	7	3	1	0
'ACPP'	55	ENSG00000014257	-2.48625	0.000171	0.00359343	76	28	34	8	2	11
'LOC107987397'	107987397		-2.48003	0.191708	0.493259	0	1	17	1	0	2
'EMILIN3'	90187	ENSG00000183798	-2.47999	0.000137	0.00302764	32	29	83	6	9	8
'ACVR1C'	130399	ENSG00000123612	-2.47991	0.141086	0.412681	6	4	3	0	1	1
'CRABP1'	1381	ENSG00000166426	-2.47197	8.53e-06	0.000326	111	109	32	17	11	12
'ZP3'	7784	ENSG00000188372	-2.47172	0.0161562	0.104979	21.39	7	11	3.13	1.96	2.04
'CA7'	766	ENSG00000168748	-2.46853	0.151373	0.431634	1	12	5	0	3	0
'LOC107984562'	107984562		-2.46754	0.535614	0.840518	4	0	0	0	0	0
'TEX13C'	100129520	ENSG00000282815	-2.46754	0.535614	0.840518	4	0	0	0	0	0
'TICAM2'	353376	ENSG00000243414	-2.46754	0.535614	0.840518	4.33	0	0	0	0	0
'LOC105373314'	105373314		-2.46748	0.276021	0.606233	4	2	1	0	1	0
'C1orf210'	149466	ENSG00000253313	-2.46744	0.277022	0.607339	4	2	1	0	0	1
'NTN5'	126147	ENSG00000142233	-2.46215	0.039144	0.188599	9	8	8	1	1	2
'RPS10-NUDT3'	100529239	ENSG00000270800	-2.4584	0.0013231	0.0173174	28.14	70.16	200.99	14.26	31.73	4.92
'RIMBP3B'	440804	ENSG00000274600	-2.44903	0.291025	0.624014	69.76	0	42.43	14.52	3.36	0
'CHRNB4'	1143	ENSG00000117971	-2.44385	0.0275382	0.150547	8	7	22	1	4	1
'GPC3'	2719	ENSG00000147257	-2.44269	5.42e-08	4.94e-06	2396	1405	667	348	93	271
'PDGFRA'	5156	ENSG00000134853	-2.44079	1.39e-13	5.39e-11	5210	2128	5954	778	779	558
'NKPD1'	284353		-2.43494	0.000318	0.00586614	35	24	33	7	2	6
'MLXIPL'	51085	ENSG00000009950	-2.43472	0.0629677	0.254814	6	13	5	0	2	2
'HOXB6'	3216	ENSG00000108511	-2.4334	0.356768	0.694239	0	5	1	1	0	0
'FAT2'	2196	ENSG00000086570	-2.42554	0.0491624	0.218063	9	4	18	0	3	2
'LYZL4'	131375	ENSG00000157093	-2.42502	0.154692	0.437691	4	4	4	1	0	1
'TAS2R1'	50834	ENSG00000169777	-2.41532	0.544564	0.846102	0	3	0	0	0	0
'TUBA4B'	80086	ENSG00000243910	-2.41532	0.544564	0.846102	0	3	0	0	0	0
'CCR3'	1232	ENSG00000183625	-2.41532	0.544564	0.846102	0	3	0	0	0	0
'LOC388813'	388813		-2.41532	0.544564	0.846102	0	3	0	0	0	0
'GALNT9'	50614	ENSG00000182870	-2.414	0.0898301	0.316424	3	4	17	0	3	1
'OGA'	10724	ENSG00000198408	-2.41025	3.4e-36	5.92e-32	2517	2275	2429	465	350	389
'SGK2'	10110	ENSG00000101049	-2.40788	0.0182483	0.113658	19	9	15	4	3	0
'SARDH'	1757	ENSG00000123453	-2.39473	7.4e-07	4.4e-05	155	93	69	13	10	29
'ARHGAP25'	9938	ENSG00000163219	-2.39439	0.0102488	0.0756547	16	28	8	5	2	2
'IGFL2'	147920	ENSG00000204866	-2.38217	0.183332	0.480954	5	1	6	1	0	1
'CD300LB'	124599	ENSG00000178789	-2.38138	0.537952	0.841746	0	2	1	0	0	0
'RIIAD1'	284485	ENSG00000178796	-2.38138	0.537952	0.841746	0	2	1	0	0	0
'C1QTNF9B'	387911	ENSG00000205863	-2.38138	0.537952	0.841746	0	2	1	0	0	0
'WNT3A'	89780	ENSG00000154342	-2.38138	0.537952	0.841746	0	2	1	0	0	0
'PHACTR3'	116154	ENSG00000087495	-2.37667	7.26e-06	0.000286	59	84	155	14	12	26
'THEMIS2'	9473	ENSG00000130775	-2.37579	0.31269	0.646625	1	4	1	0	1	0
'THEGL'	100506564	ENSG00000249693	-2.36912	0.000227	0.00448307	39	44	32	12	3	5
'MMP25'	64386	ENSG00000008516	-2.36461	0.114411	0.367724	5	9	3	2	1	0
'GNG8'	94235	ENSG00000167414	-2.36393	0.00153647	0.019388	26	30	19	7.99	4	2.4
'ADAMTS19'	171019	ENSG00000145808	-2.36238	5.46e-12	1.44e-09	597	471	730	73	151	81
'105373132'	105373132		-2.36205	0.124872	0.386636	3	3	11	1	0	2
'C4orf36'	132989	ENSG00000285458	-2.35934	0.309159	0.642938	1	3	2	1	0	0
'WDR86'	349136	ENSG00000187260	-2.35721	1.19e-12	4.07e-10	308	252	159	50	34	39
'FABP5'	2171	ENSG00000164687	-2.35385	0.000148	0.00322996	105	52	365	22	25	44
'OTX1'	5013	ENSG00000115507	-2.34793	0.547139	0.847421	0	1	2	0	0	0
'TMEM213'	155006	ENSG00000214128	-2.34793	0.547139	0.847421	0.92	1	2	0	0	0
'CALHM1'	255022	ENSG00000185933	-2.34793	0.547139	0.847421	0	1	2	0	0	0
'BRDT'	676	ENSG00000137948	-2.34793	0.547139	0.847421	0	1	2	0	0	0
'DYDC2'	84332	ENSG00000133665	-2.34793	0.547139	0.847421	0	1	2	0	0	0
'DKKL1'	27120	ENSG00000104901	-2.34589	0.0117027	0.0828624	22	16	15	0	4	5
'LOC107985524'	107985524		-2.34508	0.108592	0.355925	5	5.01	7	1	0	2
'OR13A1'	79290	ENSG00000256574	-2.34336	0.313365	0.647225	1	2	3	1	0	0
'HIST1H4C'	8364	ENSG00000197061	-2.34328	0.31163	0.645682	1	2	3	0	1	0
'CABCOCO1'	219621	ENSG00000183346	-2.34287	0.0236223	0.135885	13	7	15	1	2	3
'CYP2C8'	1558	ENSG00000138115	-2.33866	0.139217	0.410182	7	9	1	2	1	0
'ARC'	23237	ENSG00000198576	-2.33605	0.0281764	0.152568	18	27	5	4	0	5
'TNNC2'	7125	ENSG00000101470	-2.33381	0.0493605	0.218508	10	6	13	0	2	3
'LEMD1'	93273	ENSG00000186007	-2.3275	0.327039	0.660895	1	1	4	1	0	0
'SHISA6'	388336	ENSG00000188803	-2.3275	0.327039	0.660895	1	1	4	1	0	0
'HESX1'	8820	ENSG00000163666	-2.32397	7.31e-05	0.00186476	35	40	49	6	10	6
'DEPDC7'	91614	ENSG00000121690	-2.3239	0.000609	0.0096502	42	22	23	7	4	4
'CYBB'	1536	ENSG00000165168	-2.3228	0.111773	0.362122	5	7	5	0	2	1
'FBP1'	2203	ENSG00000165140	-2.32191	0.317139	0.650958	2	3	1	0	1	0
'SYCE3'	644186	ENSG00000217442	-2.32191	0.317139	0.650958	2	3	1	0	1	0
'LOC107987276'	107987276		-2.32094	1.39e-06	7.64e-05	92	104.37	51.72	16.58	10.61	18.03
'CYP2A7'	1549	ENSG00000198077	-2.31386	0.562158	0.855304	0	0	3	0	0	0
'PLPPR5'	163404	ENSG00000117598	-2.31386	0.562158	0.855304	0	0	3	0	0	0
'DDX43'	55510	ENSG00000080007	-2.31386	0.562158	0.855304	0	0	3	0	0	0
'TMPRSS6'	164656	ENSG00000187045	-2.31386	0.562158	0.855304	0	0	3	0	0	0
'ERAS'	3266	ENSG00000187682	-2.31386	0.562158	0.855304	0	0	3	0	0	0
'TEKT4'	150483	ENSG00000163060	-2.31386	0.562158	0.855304	0	0	3	0	0	0
'HRNR'	388697	ENSG00000197915	-2.31386	0.562158	0.855304	0	0	3	0	0	0
'OVCH2'	341277	ENSG00000183378	-2.31386	0.562158	0.855304	0	0	3	0	0	0
'SLCO1B3'	28234	ENSG00000111700	-2.31386	0.562158	0.855304	0	0	3	0	0	0
'MYMX'	101929726	ENSG00000262179	-2.31386	0.562158	0.855304	0	0	3	0	0	0
'RBFOX3'	146713	ENSG00000167281	-2.31386	0.562158	0.855304	0	0	3	0	0	0
'SCGN'	10590	ENSG00000079689	-2.31386	0.562158	0.855304	0	0	3	0	0	0
'RBMXL2'	27288	ENSG00000170748	-2.31386	0.562158	0.855304	0	0	3	0	0	0
'MUC12'	10071	ENSG00000205277	-2.31386	0.562158	0.855304	0	0	3	0	0	0
'SLC22A8'	9376	ENSG00000149452	-2.31386	0.562158	0.855304	0	0	3	0	0	0
'FGFBP2'	83888	ENSG00000137441	-2.31386	0.562158	0.855304	0	0	3	0	0	0
'LOC105379417'	105379417		-2.31386	0.562158	0.855304	0	0	3	0	0	0
'C10orf90'	118611	ENSG00000154493	-2.31386	0.562158	0.855304	0	0	3	0	0	0
'OTOS'	150677	ENSG00000178602	-2.31386	0.562158	0.855304	0	0	3	0	0	0
'IFNA2'	3440	ENSG00000188379	-2.31386	0.562158	0.855304	0	0	3	0	0	0
'GRIFIN'	402635		-2.31386	0.562158	0.855304	0	0	3	0	0	0
'OR4C45'	403257	ENSG00000260811	-2.31386	0.562158	0.855304	0	0	3	0	0	0
'MBL2'	4153	ENSG00000165471	-2.31386	0.562158	0.855304	0	0	3	0	0	0
'MYH4'	4622	ENSG00000264424	-2.31386	0.562158	0.855304	0	0	3	0	0	0
'OR3A1'	4994	ENSG00000180090	-2.31386	0.562158	0.855304	0	0	3	0	0	0
'GMNC'	647309	ENSG00000205835	-2.31386	0.562158	0.855304	0	0	3	0	0	0
'SLC6A15'	55117	ENSG00000072041	-2.31361	0.450948	0.781724	7	0	0	0	0	1
'F13A1'	2162	ENSG00000124491	-2.31354	0.451763	0.782512	7	0	0	1	0	0
'SULT1C2'	6819	ENSG00000198203	-2.31141	0.17487	0.468068	8	1	9	0	3	0
'ARHGEF33'	100271715	ENSG00000214694	-2.30711	0.20374	0.510616	8	3	1	0	1	1
'PEX5L'	51555	ENSG00000114757	-2.30521	0.1175	0.373445	5	4	8	0	2	1
'LOC105370378'	105370378		-2.30387	0.559003	0.855304	1	2	0	0	0	0
'LOC107987211'	107987211		-2.30387	0.559003	0.855304	1	2	0	0	0	0
'AGBL1'	123624	ENSG00000273540	-2.30387	0.559003	0.855304	1	2	0	0	0	0
'PGLYRP4'	57115	ENSG00000163218	-2.30387	0.559003	0.855304	1	2	0	0	0	0
'OR2B6'	26212	ENSG00000124657	-2.30387	0.559003	0.855304	1	2	0	0	0	0
'DDX4'	54514	ENSG00000152670	-2.30387	0.559003	0.855304	1	2	0	0	0	0
'PDZD7'	79955	ENSG00000186862	-2.30339	1.49e-10	2.59e-08	157	142	112	19	28	26
'FOXP2'	93986	ENSG00000128573	-2.30293	0.00209415	0.0241327	112	22	38	19	8	2
'PRRX2'	51450	ENSG00000167157	-2.2979	0.110686	0.359672	26	1	4	3	2	0
'LOC107984126'	107984126		-2.29307	0.0356673	0.177531	7.84	11.92	26.87	0	5.48	3.39
'PYY'	5697	ENSG00000131096	-2.29034	0.321939	0.655669	0	9	1	0	0	2
'LOC102723722'	102723722		-2.28936	0.251606	0.576524	8.5	0	4.18	1.78	1.75	0
'APOBEC3H'	164668	ENSG00000100298	-2.28917	0.325859	0.659795	2	1	3	0	1	0
'LOC107984264'	107984264		-2.28917	0.325859	0.659795	2	1	3	0	1	0
'RDM1'	201299	ENSG00000278023	-2.28879	0.0382257	0.186216	21	10	4	1	3	2
'GDF10'	2662	ENSG00000266524	-2.28778	8.67e-05	0.00214944	66	49	123	17	21	5
'SPATA17'	128153	ENSG00000162814	-2.28258	0.00519643	0.0468756	25	10	32	6	4	2
'NOXRED1'	122945	ENSG00000165555	-2.28096	0.21811	0.531411	9	1	2	1	1	0
'CCKAR'	886	ENSG00000163394	-2.27743	0.00604652	0.0521188	49	17	158	6	29	5
'APOA1'	335	ENSG00000118137	-2.27609	1.27e-06	7.08e-05	59	65	71	15	9	12
'GPR20'	2843	ENSG00000204882	-2.27406	0.0984107	0.335191	8	11	3	1	3	0
'CNGB3'	54714	ENSG00000170289	-2.2715	0.388445	0.726887	2	0	4	0	1	0
'SLC9B1'	150159	ENSG00000164037	-2.268	0.507637	0.822246	1	1	1	0	0	0
'GIMAP1'	170575	ENSG00000213203	-2.268	0.507637	0.822246	1.22	1.78	1.1	0	0	0
'C9orf153'	389766	ENSG00000187753	-2.268	0.507637	0.822246	1	1	1	0	0	0
'ZNF99'	7652	ENSG00000213973	-2.268	0.507637	0.822246	1	1	1.09	0	0	0
'TRPC5OS'	100329135	ENSG00000204025	-2.268	0.507637	0.822246	1	1	1	0	0	0
'TMEM156'	80008	ENSG00000121895	-2.268	0.507637	0.822246	1	1	1	0	0	0
'LRRC9'	341883	ENSG00000131951	-2.268	0.507637	0.822246	1	1	1	0	0	0
'APOC3'	345	ENSG00000110245	-2.268	0.507637	0.822246	1	1	1	0	0	0
'CD80'	941	ENSG00000121594	-2.268	0.507637	0.822246	1	1	1	0	0	0
'LOC102724965'	102724965		-2.25846	0.00525419	0.0472253	16	16	27	5	4	2
'FGFR3'	2261	ENSG00000068078	-2.25821	6.94e-10	1.02e-07	114	117	120	19	23	23
'MYO16'	23026	ENSG00000041515	-2.25671	0.0513397	0.224069	6	2	40	2	3	4
'TMEM169'	92691	ENSG00000163449	-2.25603	0.00570449	0.0500827	25	18	12	3	3	4
'C10orf82'	143379	ENSG00000165863	-2.25507	4.05e-05	0.0011397	64	56	138	18	22	8
'CRTAC1'	55118	ENSG00000095713	-2.25413	8.22e-06	0.000316	61	105	55	14	11	17
'GCGR'	2642	ENSG00000215644	-2.25264	0.0247196	0.14003	20	6	13	3	1	3
'ALDH3A1'	218	ENSG00000108602	-2.25028	0.337509	0.673199	3	1	2	0	0	1
'CXorf36'	79742	ENSG00000147113	-2.24907	0.215903	0.52803	5.87	1	5.23	1	0.02	1.84
'LINGO1'	84894	ENSG00000169783	-2.24683	7.32e-16	5.31e-13	679	557	446	93	79	139
'CLEC2D'	29121	ENSG00000069493	-2.23944	4.98e-13	1.81e-10	308.33	278.42	381.32	58.11	44.04	80.09
'PCARE'	388939	ENSG00000179270	-2.23941	0.0100887	0.0747435	39	33	154	9	32	1
'C16orf74'	404550	ENSG00000154102	-2.23886	1.12e-05	0.000405	73	58	64	5	15	16
'USH2A'	7399	ENSG00000042781	-2.23773	0.000131	0.00294724	147	63	27	14	16	12
'ARL14'	80117	ENSG00000179674	-2.23254	0.576443	0.863895	1	0	2	0	0	0
'HOXD11'	3237	ENSG00000128713	-2.23254	0.576443	0.863895	1	0	2	0	0	0
'ROS1'	6098	ENSG00000047936	-2.23254	0.576443	0.863895	1	0	2	0	0	0
'CRYBG2'	55057	ENSG00000176092	-2.23254	0.576443	0.863895	1	0	2	0	0	0
'C3orf22'	152065	ENSG00000180697	-2.23254	0.576443	0.863895	1	0	2	0	0	0
'LOC107984590'	107984590		-2.23254	0.576443	0.863895	1	0	2	0	0	0
'ZP1'	22917	ENSG00000149506	-2.23254	0.576443	0.863895	1	0	2	0	0	0
'ATP13A5'	344905	ENSG00000187527	-2.23254	0.576443	0.863895	1	0	2	0	0	0
'TH'	7054	ENSG00000180176	-2.23254	0.576443	0.863895	1	0	2	0	0	0
'DDX53'	168400	ENSG00000184735	-2.23254	0.576443	0.863895	1	0	2	0	0	0
'NPC1L1'	29881	ENSG00000015520	-2.2305	0.399419	0.736884	3	0	3	1	0	0
'HFM1'	164045	ENSG00000162669	-2.2303	0.0690505	0.270802	10	2	15	2	1	2
'C13orf46'	100507747	ENSG00000283199	-2.23007	0.250492	0.574737	5	5	1	0	2	0
'CLEC4D'	338339	ENSG00000166527	-2.22494	0.403272	0.740381	4	2	0	1	0	0
'GDAP1L1'	78997	ENSG00000124194	-2.22168	0.0387903	0.187497	24	17	3	2	5	1
'NFASC'	23114	ENSG00000163531	-2.22092	0.00152906	0.0193108	96	51	334	14	60	16
'DLL1'	28514	ENSG00000198719	-2.21958	0.000506	0.00839155	48	34	20	6	5	8
'ECHDC3'	79746	ENSG00000134463	-2.21616	0.00556167	0.0491076	33	10	32	8	2	4
'SLC16A8'	23539	ENSG00000100156	-2.21524	0.221419	0.536617	7	2	2	1	0	1
'FBXO24'	26261	ENSG00000106336	-2.21279	0.0173026	0.109564	14	11	17	4	3	1
'TMEM100'	55273	ENSG00000166292	-2.21059	0.318924	0.652903	7	0	4	2	0	0
'CXorf67'	340602	ENSG00000187690	-2.2099	0.356726	0.694239	4	1	1	0	1	0
'REC114'	283677	ENSG00000183324	-2.20449	0.00661341	0.0551413	19	10	44	5	5	4
'LEFTY2'	7044	ENSG00000143768	-2.20356	2.98e-07	2.05e-05	633.92	758.94	1646.84	183.97	114.97	301
'CYP27C1'	339761	ENSG00000186684	-2.20044	0.064973	0.260626	24.01	2	8	1	2	3
'SLC24A4'	123041	ENSG00000140090	-2.19767	0.0317883	0.16453	8.54	16.18	11.97	4.12	1.04	2
'CNTD2'	79935	ENSG00000105219	-2.19159	0.232457	0.551689	7	3	1	0	1	1
'ART1'	417	ENSG00000129744	-2.19008	0.484792	0.80873	0	5	0	0	0	1
'PLEK'	5341	ENSG00000115956	-2.18977	0.307463	0.641661	1	0	9	1	0	1
'PRND'	23627	ENSG00000171864	-2.18833	0.412749	0.749243	4	0	2	0	0	1
'CFAP221'	200373	ENSG00000163075	-2.18824	2.35e-07	1.71e-05	151	68	155	19	21	31
'105370045'	105370045		-2.18506	0.584859	0.866803	2	1	0	0	0	0
'CYP19A1'	1588	ENSG00000137869	-2.18506	0.584859	0.866803	2	1	0	0	0	0
'ERMN'	57471	ENSG00000136541	-2.18506	0.584859	0.866803	2	1	0	0	0	0
'PAX7'	5081	ENSG00000009709	-2.18506	0.584859	0.866803	2	1	0	0	0	0
'HCRT'	3060	ENSG00000161610	-2.18506	0.584859	0.866803	2	1	0	0	0	0
'LOC107986352'	107986352		-2.18417	0.0242755	0.138226	21.04	17.96	18.24	9.74	2.79	0
'ADAMTS14'	140766	ENSG00000138316	-2.18278	1.75e-08	1.82e-06	433	360	347	86	29	108
'PPP1R1A'	5502	ENSG00000135447	-2.17796	7.18e-08	6.19e-06	4293	3717	9131	799	1678	859
'KIF21B'	23046	ENSG00000116852	-2.17456	5.85e-09	6.92e-07	145	93	85	21	20	21
'TCTE1'	202500	ENSG00000146221	-2.17317	0.0226348	0.131773	20	23	8	1	2	7
'TRIM73'	375593	ENSG00000178809	-2.16719	0.487944	0.810928	0	23	19.55	0	0	9
'MAB21L4'	79919	ENSG00000172478	-2.1657	0.429496	0.764803	0	4	1	0	0	1
'SYCP2L'	221711	ENSG00000153157	-2.16178	8.03e-05	0.00200982	41	63	56	7	15	10
'SLC26A1'	10861	ENSG00000145217	-2.1585	0.164371	0.451716	6	7	2	1	0	2
'ZNF257'	113835	ENSG00000197134	-2.15826	0.229841	0.547631	2	3	5	0	1	1
'GALNT8'	26290	ENSG00000130035	-2.15801	0.231589	0.550305	3	2	5	1	0	1
'FOLR1'	2348	ENSG00000110195	-2.1534	0.0419681	0.196866	19	7	20	2	0	7
'LOC102723360'	102723360		-2.15074	0.241996	0.564021	276.02	0	269.85	49.87	14.39	41.24
'MYOM3'	127294	ENSG00000142661	-2.1486	0.0362124	0.179646	8	8	39	1	7	3
'LRRC3B'	116135	ENSG00000179796	-2.14724	0.591601	0.870316	2	0	1	0	0	0
'FGF22'	27006	ENSG00000070388	-2.14724	0.591601	0.870316	2	0	1	0	0	0
'GOLGA8H'	728498	ENSG00000261794	-2.14575	0.425846	0.761891	0	3.18	2.42	0	1.52	0
'ANKFN1'	162282	ENSG00000153930	-2.14575	0.425846	0.761891	0	3	2	0	1	0
'AOC3'	8639	ENSG00000131471	-2.14434	0.000525	0.00861532	40	46	28	7	4	12
'C19orf84'	147646	ENSG00000262874	-2.14412	0.435279	0.769252	5	0	1	1	0	0
'GRM4'	2914	ENSG00000124493	-2.14289	0.266227	0.59452	4	4	2	0	0	2
'LZTS1'	11178	ENSG00000061337	-2.14205	0.000484	0.00808797	74	75	21	12	7	15
'POU5F1B'	5462	ENSG00000212993	-2.1413	0.0141845	0.0950891	21	10.99	15	4	3	2
'LOC107984104'	107984104		-2.1412	0.00195305	0.0229939	28	62	21	6	6	11
'PDE11A'	50940	ENSG00000284741	-2.13897	0.00045	0.00766233	158	27	55	22.06	13	10
'AOC2'	314	ENSG00000131480	-2.13896	0.000229	0.00450465	95	61	38	19	15	4
'IFI27'	3429	ENSG00000165949	-2.13767	0.0698557	0.272669	5	11	13	3	3	0
'SEMA6C'	10500	ENSG00000143434	-2.13477	7.93e-17	6.9e-14	892	768	573	122	149	174
'ST20-MTHFS'	100528021	ENSG00000259332	-2.1314	0.573724	0.863216	0	0	25.89	0	5.78	0
'ELMO1'	9844	ENSG00000155849	-2.12417	1.24e-10	2.28e-08	179	149	139	36	35	23
'IQCD'	115811	ENSG00000166578	-2.1229	0.0104047	0.0763746	18	30	19	4	1	9
'CDH18'	1016	ENSG00000145526	-2.12113	0.442662	0.775605	1	4.06	0	1	0	0.98
'PTGER2'	5732	ENSG00000125384	-2.12113	0.442662	0.775605	1	4	0	1	0	0
'TRIM61'	391712	ENSG00000183439	-2.121	0.440575	0.773842	1	4	0	0	1	0
'LOC107985433'	107985433		-2.11853	0.189589	0.490079	6	1	8	1	0	2
'ZNF488'	118738	ENSG00000265763	-2.11814	0.0148168	0.0984419	18	11	16	3	4	2
'IQSEC3'	440073	ENSG00000120645	-2.11641	0.0244264	0.138878	14	14	11	3	1	4
'LRRIQ3'	127255	ENSG00000162620	-2.11435	0.0159548	0.104137	11	14	28	2	3	6
'GRIA1'	2890	ENSG00000155511	-2.11228	0.000407	0.00707794	30	37	39	8	5	9
'SULT1C4'	27233	ENSG00000198075	-2.11051	7e-12	1.74e-09	441	201	237	60	51	63
'PMFBP1'	83449	ENSG00000118557	-2.10701	0.0489328	0.217381	12	6	12	1	3	2
'NPAS3'	64067	ENSG00000151322	-2.10583	0.00672828	0.0558582	35	10	21	5	4	4
'ZNF385C'	201181	ENSG00000187595	-2.1056	0.00589824	0.0512342	26	20	28	1	6	8
'ANKRD65'	441869	ENSG00000235098	-2.10196	0.213615	0.525082	13	1	2	2	1	0
'LOC112268444'	112268444		-2.09807	0.392656	0.731387	1	3	1	1	0	0
'ZMYND12'	84217	ENSG00000066185	-2.09762	0.00326012	0.0332723	25	18	25	6	3	5
'RBP3'	5949	ENSG00000265203	-2.09679	0.0352732	0.176228	16	6	13	2	3	2
'IRAK3'	11213	ENSG00000090376	-2.09594	0.000172	0.00360442	43	37	70	10	14	7
'KDM4D'	55693	ENSG00000186280	-2.09284	1.7e-05	0.000576	57	53	45	10	11	11
'FUT2'	2524	ENSG00000176920	-2.09199	0.235271	0.555638	7.11	1.93	7.01	0.99	0	3.95
'CFAP65'	255101	ENSG00000181378	-2.09161	0.357221	0.694815	7	3	0	2	0	0
'ALOX15'	246	ENSG00000161905	-2.0898	0.0454716	0.206755	23	16	6	0	4	5
'GSTA1'	2938	ENSG00000243955	-2.08908	0.513005	0.825638	0	0	5	1	0	0
'HLA-DRB1'	3123	ENSG00000196126	-2.08906	0.512156	0.825338	0	0	5	0	0	1
'C4orf50'	389197	ENSG00000181215	-2.08365	0.334266	0.669874	1	8	0	0	1	1
'DSCAML1'	57453	ENSG00000177103	-2.08219	1.48e-07	1.13e-05	160	139	242	42	48	23
'UBD'	10537	ENSG00000213886	-2.0787	0.391817	0.730527	1	2	2	1	0	0
'PCDHGA3'	56112	ENSG00000254245	-2.07791	0.145422	0.42058	23.2	0	18.76	0	2.29	6.75
'COL22A1'	169044	ENSG00000169436	-2.07723	1.14e-05	0.000408	67	98	66	11	18	20
'SOX15'	6665	ENSG00000129194	-2.07655	2.25e-15	1.38e-12	409	314	363	59	82	84
'SLC7A3'	84889	ENSG00000165349	-2.07572	0.0424478	0.198238	39	3	15	5	5	1
'ALX1'	8092	ENSG00000180318	-2.07542	0.00906151	0.0690333	43	14	22	6	1	9
'KIAA1107'	23285	ENSG00000189195	-2.07443	5.1e-06	0.000217	110	68	128	16	32	15
'FER1L6'	654463	ENSG00000214814	-2.06733	1.95e-05	0.000651	84	51	81	11	10	24
'GPX5'	2880	ENSG00000224586	-2.06731	0.0471948	0.212481	4	20	16	5	1	3
'MUC22'	100507679	ENSG00000261272	-2.06642	0.0730991	0.280415	5	16	6	3	1	2
'SERTM2'	401613	ENSG00000260802	-2.06407	1.62e-07	1.22e-05	147	77	141	25	18	33
'LTB'	4050	ENSG00000227507	-2.05972	0.40285	0.739919	1	1	3	0	0	1
'ZDHHC19'	131540	ENSG00000163958	-2.0577	0.366764	0.705931	7	0	3	2	0	0
'PTTG2'	10744	ENSG00000250254	-2.05763	0.607703	0.877967	3	0	0	0	0	0
'SCG3'	29106	ENSG00000104112	-2.05763	0.607703	0.877967	3	0	0	0	0	0
'C10orf105'	414152	ENSG00000214688	-2.05763	0.607703	0.877967	3	0	0	0	0	0
'ECE2'	9718	ENSG00000145194	-2.05763	0.607703	0.877967	3	0	0	0	0	0
'GLT6D1'	360203	ENSG00000204007	-2.05729	0.179424	0.476243	9	1	5	1	1	1
'GABRP'	2568	ENSG00000094755	-2.05691	0.0634361	0.256131	20	48	13	1	0	17
'GOLGA6C'	653641	ENSG00000167195	-2.05539	0.0616686	0.251723	6.51	12.3	19.47	0	4	4.31
'WAS'	7454	ENSG00000015285	-2.05469	0.00759351	0.0610769	23	26	12	4	4	5
'SAXO2'	283726	ENSG00000188659	-2.05278	0.00308337	0.0320796	21	22	27	5	5	5
'RBM11'	54033	ENSG00000185272	-2.05264	0.0805127	0.297263	11	6	7	1	1	3
'DNAJB13'	374407	ENSG00000187726	-2.05209	0.273009	0.603076	1	4	4	1	1	0
'SLC26A7'	115111	ENSG00000147606	-2.04917	0.281807	0.612966	2	6	1	1	1	0
'ATP6V1B1'	525	ENSG00000116039	-2.04857	0.136735	0.406167	4	2	22	2	4	0
'CFAP53'	220136	ENSG00000172361	-2.04789	0.00513869	0.0464746	21	23	21	4	3	7
'MTTP'	4547	ENSG00000138823	-2.04669	0.00494695	0.045354	29	26	43	2	5	14
'SNAI1'	6615	ENSG00000124216	-2.04205	1.91e-05	0.000639	155	110	50	17	19	30
'CHIT1'	1118	ENSG00000133063	-2.04053	0.464637	0.793206	1	0	4	0	0	1
'HUS1B'	135458	ENSG00000188996	-2.04053	0.463284	0.792038	1	0	4	0	1	0
'PCDHAC2'	56134	ENSG00000243232	-2.03992	1.74e-12	5.49e-10	3117.41	3565.05	5427.08	755.51	932.31	945.95
'GRIA4'	2893	ENSG00000152578	-2.03654	0.0472855	0.212724	61	4	11	9	1	5
'MEIG1'	644890	ENSG00000197889	-2.03378	0.404703	0.741601	2	2	1	1	0	0
'ADARB2'	105	ENSG00000185736	-2.03378	0.403881	0.740722	2	2	1	0	0	1
'RAB44'	401258	ENSG00000255587	-2.02036	0.226512	0.543061	4	5	5	0	3	0
'PCDHGB5'	56101	ENSG00000276547	-2.01949	0.0857223	0.308253	15.42	7.73	7.43	0	4.96	2.59
'HS3ST4'	9951	ENSG00000182601	-2.01776	0.000168	0.00356603	54	106	45	17	17	12
'PPP1R1B'	84152	ENSG00000131771	-2.01672	1.85e-11	4.23e-09	417	433	556	76	116	116
'KIAA0319'	9856	ENSG00000137261	-2.01636	3.03e-09	3.94e-07	1018	590	912	147	270	118
'CD8A'	925	ENSG00000153563	-2.01419	0.408321	0.745091	2	1	2	0	1	0
'LOC102724646'	102724646		-2.01416	0.410478	0.747303	2	1	2	1	0	0
'LEKR1'	389170	ENSG00000197980	-2.01212	0.333597	0.669309	4	5	0	1	0	1
'SYT16'	83851	ENSG00000139973	-2.00969	0.00595887	0.0516129	55	25	11	6	7	6
'CDH26'	60437	ENSG00000124215	-2.00735	0.325015	0.658589	3	1	5	2	0	0
'LOC101928095'	101928095		-2.00639	8.56e-06	0.000327	107.3	47.73	70.46	20.78	12.07	16.67
'CDH16'	1014	ENSG00000166589	-2.00439	0.19353	0.495893	6	3	5	0	1	2
'VEGFD'	2277	ENSG00000165197	-2.00374	0.330438	0.665504	2	1	6	0	0	2
'RASGRP1'	10125	ENSG00000172575	-2.00296	0.00198214	0.0233049	27	50	127	10	21	15
'SP7'	121340	ENSG00000170374	-1.99934	0.202175	0.508316	7	8	3	0	0	4
'FSHR'	2492	ENSG00000170820	-1.99794	0.0304596	0.160663	20	12	10	1	4	4
'DLEC1'	9940	ENSG00000008226	-1.99771	0.0710976	0.275784	6	6	19	2	1	4
'ERVW-1'	30816	ENSG00000242950	-1.9975	5.67e-05	0.00150258	64	50	37	11	11	11
'BATF2'	116071	ENSG00000168062	-1.99737	0.111098	0.36054	11	5	7	2	0	3
'FCMR'	9214	ENSG00000162894	-1.99439	1.61e-05	0.000549	75	51	48	12	11	15
'LOC105375116'	105375116		-1.99325	0.00254346	0.0278532	24	26	44	4	8	9
'CILP2'	148113	ENSG00000160161	-1.99101	0.0175043	0.110328	29	28	10	10	2	3
'XKRX'	402415	ENSG00000182489	-1.98722	0.0851287	0.306995	6	7	22	5	3	0
'FOXN1'	8456	ENSG00000109101	-1.98606	0.472501	0.800037	3	2	0	0	0	1
'PDIA2'	64714	ENSG00000185615	-1.98046	0.0693262	0.271516	12	9	6	3	1	2
'CCDC60'	160777	ENSG00000183273	-1.97874	0.146274	0.422319	12	14	5	0	0	7
'NUTM2F'	54754	ENSG00000130950	-1.97778	0.0702263	0.27369	22	9	7	0	5.44	3
'DNAH10'	196385	ENSG00000197653	-1.97563	0.0429906	0.200116	10	18	19	5	0	6
'VCAM1'	7412	ENSG00000162692	-1.97435	0.047512	0.213356	9358	8703	2030	1695	247	2595
'HAPLN2'	60484	ENSG00000132702	-1.96929	0.000138	0.00304666	46	54	45	9	9	15
'PSD4'	23550	ENSG00000125637	-1.96837	0.024339	0.138497	46	11	13	8	1	6
'FOXJ1'	2302	ENSG00000129654	-1.9617	0.300056	0.634342	5	3	1	1	0	1
'FSTL4'	23105	ENSG00000053108	-1.96159	0.362131	0.700627	8	1	72	1	17	0
'CNGA4'	1262	ENSG00000132259	-1.96129	0.177988	0.474153	13	2	4	2	2	0
'LINGO3'	645191	ENSG00000220008	-1.95994	0.00878446	0.0678634	20	33	21	2	8	7
'PSMB9'	5698	ENSG00000240065	-1.95958	0.0175104	0.110328	67	31	24	10	0	17
'SRRM4'	84530	ENSG00000139767	-1.95937	0.0191875	0.117447	31	20	22	3	12	1
'KRT4'	3851	ENSG00000170477	-1.95932	0.0217084	0.12792	20	11	14	4	4	2
'TGFBR3'	7049	ENSG00000069702	-1.95871	3.15e-07	2.14e-05	170	114	83	29	20	33
'EFCAB6'	64800	ENSG00000186976	-1.95644	0.0126315	0.0873266	26	15	25	8	1	6
'LOC105376204'	105376204		-1.95607	0.000279	0.00527466	59	27	49	11	11.81	8
'COLGALT2'	23127	ENSG00000198756	-1.95036	8.68e-10	1.24e-07	837	561	369	175	91	132
'GLDN'	342035	ENSG00000186417	-1.94986	0.21463	0.526173	4	3	6	1	0	2
'ALAS2'	212	ENSG00000158578	-1.94926	0.013667	0.0924288	29	16	13	6	2	5
'JAKMIP2'	9832	ENSG00000176049	-1.94725	0.00895435	0.0686674	36.9	14.53	27	6	9.94	2.03
'LTC4S'	4056	ENSG00000213316	-1.94524	0.163541	0.450392	4	8	5	2	2	0
'GPR39'	2863	ENSG00000183840	-1.94396	0.000472	0.00795636	138	264	99	46	12	62
'TTC29'	83894	ENSG00000137473	-1.94324	0.483554	0.808208	3	0	2	0	1	0
'CACNA1S'	779	ENSG00000081248	-1.94274	0.186475	0.485721	10	8	4	0	0	5
'STK32A'	202374	ENSG00000169302	-1.94246	0.0239915	0.13733	20	14	14	7	2	2
'RND1'	27289	ENSG00000172602	-1.94244	0.000282	0.00531439	46	43	38	8	13	8
'KDR'	3791	ENSG00000128052	-1.94107	1.33e-08	1.47e-06	1167	831	578	221	103	263
'CAPN12'	147968	ENSG00000182472	-1.94099	0.00653742	0.0547966	19	29	24	9	4	4
'GLT8D2'	83468	ENSG00000120820	-1.93687	0.00186104	0.022257	84	30	42	21	4	10
'TRPV4'	59341	ENSG00000111199	-1.93309	0.000356	0.00632817	63	73	32	10	11	18
'CASS4'	57091	ENSG00000087589	-1.93303	0.248214	0.571764	10	3	1	0	1	2
'OLFML3'	56944	ENSG00000116774	-1.93296	2.36e-16	1.79e-13	617	477	431	104	109	136
'BST2'	684	ENSG00000130303	-1.93219	7.86e-08	6.6e-06	546	242	360	67	59	132
'TENM4'	26011	ENSG00000149256	-1.92918	3.38e-06	0.000157	2184	1589	607.14	526	240	237
'FAM163B'	642968	ENSG00000196990	-1.92533	0.00442277	0.0418719	25	28	20	5	7	5
'TESK2'	10420	ENSG00000070759	-1.92501	4.5e-08	4.21e-06	145	96	148	38	24	28
'FTCD'	10841	ENSG00000160282	-1.92359	5.24e-05	0.00140847	63	49	44	14	12	10
'CGB7'	94027	ENSG00000196337	-1.92182	6.13e-06	0.00025	82.67	102.16	122.64	22.07	32	18.13
'NEU4'	129807	ENSG00000204099	-1.92161	0.19207	0.493808	11	2	5	3	1	0
'BIK'	638	ENSG00000100290	-1.92149	1.2e-05	0.000426	75	58	75	13	21	14
'EPS8L3'	79574	ENSG00000198758	-1.91875	0.331584	0.666501	4	2	3	0	2	0
'LDHC'	3948	ENSG00000166796	-1.91398	0.499216	0.817454	4	1	0	0	1	0
'PTGER1'	5731	ENSG00000160951	-1.91379	0.501609	0.818524	4	1	0	1	0	0
'NLGN3'	54413	ENSG00000196338	-1.91224	2.41e-07	1.75e-05	807	567	252	114	102	157
'TRIM34'	53840	ENSG00000258659	-1.91224	0.00389974	0.0382774	41	18	32	10	3	8
'CCDC7'	79741	ENSG00000216937	-1.91164	0.00200734	0.0235058	33	26	39	6	5	12
'CFAP69'	79846	ENSG00000105792	-1.9079	0.000702	0.0108065	52	30	105	15	15	14
'ERV3-1-ZNF117'	109504726	ENSG00000152926	-1.90723	0.246988	0.570278	160.35	92.96	158.78	86.53	12.74	0
'SLCO1A2'	6579	ENSG00000084453	-1.90626	2.75e-06	0.000132	121.56	76.82	163.27	23.57	32.01	29.99
'VMO1'	284013	ENSG00000182853	-1.90607	0.230613	0.548863	7	3	3	2	0	1
'SELENOP'	6414	ENSG00000250722	-1.90556	5.98e-12	1.53e-09	548	368	540	95	95	150
'DEF6'	50619	ENSG00000023892	-1.90425	0.000272	0.00515291	77	43	40	19	10	8
'HTR1B'	3351	ENSG00000135312	-1.90396	0.000357	0.0063347	79	34	130	24	17	16
'BEND6'	221336	ENSG00000151917	-1.89912	0.041973	0.196866	19	6	22	7	2	2
'DLL4'	54567	ENSG00000128917	-1.89627	0.365931	0.704936	3	9	0	0	0	3
'PIWIL2'	55124	ENSG00000197181	-1.89434	0.0481054	0.215403	12	6	20	3	2	4.01
'DOK4'	55715	ENSG00000125170	-1.89265	1.06e-20	1.84e-17	7892	5331	7266	1928	1295	1622
'ADGRG3'	222487	ENSG00000182885	-1.89135	0.508143	0.822767	4	0	1	1	0	0
'CAPN3'	825	ENSG00000092529	-1.8886	0.000114	0.00266285	456	299	1371	191	205	115
'DACH2'	117154	ENSG00000126733	-1.88648	0.00931512	0.0705363	64	18	88	8	26	5
'PRDM7'	11105	ENSG00000126856	-1.88464	0.113228	0.365174	7	5	9	2	2	1
'OLAH'	55301	ENSG00000152463	-1.8824	0.353856	0.691759	2.93	3.42	3.15	2.01	0.48	0.84
'NPY4R'	5540	ENSG00000204174	-1.88139	0.304123	0.638365	9.66	0	12.35	5	0	0
'OPCML'	4978	ENSG00000183715	-1.88121	0.000416	0.00718908	87	65	187	13	35	33
'IQGAP2'	10788	ENSG00000145703	-1.87818	0.0024652	0.0272374	100	37	36	15	4	21
'GPRIN2'	9721	ENSG00000204175	-1.87542	0.00251896	0.027637	43	28	22	10	7	5
'FAM86B2'	653333	ENSG00000145002	-1.87372	0.0719686	0.277924	10.48	8.78	11.11	2.91	1.28	4.65
'ARHGAP8'	23779	ENSG00000241484	-1.87367	0.000476	0.00799355	46.09	50	109	17.32	21	12
'SIM2'	6493	ENSG00000159263	-1.87192	0.131068	0.396918	8	18	2	1	1	5
'ITPRIPL1'	150771	ENSG00000198885	-1.86789	0.383134	0.721996	7	1	1	0	0	2
'LIN28B'	389421	ENSG00000187772	-1.86711	2.98e-05	0.000896	78	48	62	20	12	13
'STK31'	56164	ENSG00000196335	-1.86675	0.573118	0.862656	0	4	0	1	0	0
'OR1L8'	138881	ENSG00000171496	-1.86667	0.572242	0.86234	0	4	0	0	0	1
'CXXC4'	80319	ENSG00000168772	-1.86629	1.3e-14	6.68e-12	536	468	405	140	101	100
'STARD8'	9754	ENSG00000130052	-1.86626	0.0105963	0.0774023	27	26	18	2	8	7
'MYCBPAP'	84073	ENSG00000136449	-1.86613	0.0576409	0.241287	10	19	11	2	1	7
'PLA2G4B'	100137049	ENSG00000243708	-1.86598	0.254668	0.579574	39.62	156.21	40.06	15.08	44.74	0
'ACSM5'	54988	ENSG00000183549	-1.86566	0.381291	0.72063	3	5	0	1	0	1
'GRIN3B'	116444	ENSG00000116032	-1.86274	9.34e-06	0.000351	70	67	77	17	20	15
'ITGA2B'	3674	ENSG00000005961	-1.8624	0.0157249	0.102912	24	27	38	4	2	16
'TTYH1'	57348	ENSG00000167614	-1.86191	0.277211	0.607678	8	0	9	3	1	0
'GJD2'	57369	ENSG00000159248	-1.86183	1.09e-08	1.23e-06	523	529	821	106	172	179
'KDF1'	126695	ENSG00000175707	-1.86117	0.0650758	0.260858	5	14	17	2	5	2
'STRC'	161497	ENSG00000242866	-1.85991	0.000718	0.0109901	39	58	47	16	6	14
'SOX13'	9580	ENSG00000143842	-1.85863	4.44e-07	2.84e-05	725	675	297	131	94	187
'CCDC110'	256309	ENSG00000168491	-1.85738	0.0138862	0.093548	22	14	18	5	4	4
'ZNF665'	79788	ENSG00000197497	-1.8542	0.00236628	0.0264966	51.98	23.99	32	8.94	12.16	5
'TSPEAR'	54084	ENSG00000175894	-1.85358	1.74e-06	9.23e-05	289	174	421	55	97	61
'MARVELD3'	91862	ENSG00000140832	-1.85242	0.0455256	0.206838	12	12	13	2	5.86	2
'IGDCC3'	9543	ENSG00000174498	-1.85085	4.51e-10	6.83e-08	412	237	213	60	75	70
'AKAP3'	10566	ENSG00000111254	-1.85021	4.29e-05	0.00119406	72	80	56	12	19	20
'TMEM269'	100129924	ENSG00000274386	-1.84942	0.136923	0.406585	6.68	13	8	6	0	1
'OXTR'	5021	ENSG00000180914	-1.8465	2.58e-05	0.000816	169	77	59	26	22	24
'GOLGA6L19'	101927601		-1.84605	0.0856202	0.307953	31.44	39.26	16.36	21.33	1.79	0
'NUTM2D'	728130	ENSG00000214562	-1.84304	4.4e-06	0.000193	133.28	78.01	67.31	27.57	18.41	22.32
'PLPPR3'	79948	ENSG00000129951	-1.84303	4.15e-12	1.15e-09	531	299	326	114	76	89
'SIRPB1'	10326	ENSG00000101307	-1.84143	0.433326	0.768477	2.28	6.26	0	0.66	2.13	0
'TPTE2'	93492	ENSG00000132958	-1.84065	0.138745	0.409528	4	7	9	1	3	1
'CAMK1G'	57172	ENSG00000008118	-1.84022	1.27e-05	0.000444	127	195	161	53	20	50
'NLRP12'	91662	ENSG00000142405	-1.84008	0.196939	0.500868	6.96	5.93	5	3	0	1.8
'GLYATL1'	92292	ENSG00000166840	-1.83734	0.524632	0.832569	0	3	1	1	0	0
'AICDA'	57379	ENSG00000111732	-1.83711	0.522368	0.830781	0	3	1	0	1	0
'LOC102725180'	102725180		-1.83092	0.581915	0.865609	5	0	0	0	0	1
'DRD4'	1815	ENSG00000069696	-1.83085	0.00128585	0.0169508	50	55	24	9	11	12
'PAK6'	56924	ENSG00000137843	-1.8305	0.400796	0.738094	45.33	35.79	10.77	0	0	22.49
'HEYL'	26508	ENSG00000163909	-1.82949	0.000103	0.00247194	213	87	330	56	66	32
'RNF112'	7732	ENSG00000128482	-1.82869	0.0693676	0.271617	5	19	14	4.99	1	5
'CFD'	1675	ENSG00000197766	-1.82728	0.0139278	0.0937915	24	19	29	5	2	11
'SULT1A4'	445329	ENSG00000213648	-1.8263	0.463203	0.792038	100.47	96.3	102.38	0	71.37	0
'ZNF114'	163071	ENSG00000178150	-1.82616	0.0260258	0.145146	29.01	17.46	8.01	4.65	5	4.48
'PRR23C'	389152	ENSG00000233701	-1.82409	0.650472	0.895764	0	2.07	0	0	0	0
'C7orf57'	136288	ENSG00000164746	-1.82409	0.650472	0.895764	0	2	0	0	0	0
'UBL4B'	164153	ENSG00000186150	-1.82409	0.650472	0.895764	0	2	0	0	0	0
'SELL'	6402	ENSG00000188404	-1.82409	0.650472	0.895764	0	2	0	0	0	0
'IKZF1'	10320	ENSG00000185811	-1.82409	0.650472	0.895764	0	2	0	0	0	0
'IQCJ'	654502	ENSG00000214216	-1.82409	0.650472	0.895764	0	2.11	0	0	0	0
'CSN3'	1448	ENSG00000171209	-1.82409	0.650472	0.895764	0	2	0	0	0	0
'DMRT1'	1761	ENSG00000137090	-1.82409	0.650472	0.895764	0	2	0	0	0	0
'KLHL34'	257240	ENSG00000185915	-1.82409	0.650472	0.895764	0	2	0	0	0	0
'LOC102724062'	102724062		-1.82409	0.650472	0.895764	0	2	0	0	0	0
'TEX26'	122046	ENSG00000175664	-1.82409	0.650472	0.895764	0	2	0	0	0	0
'ACSM6'	142827	ENSG00000173124	-1.82409	0.650472	0.895764	0	2	0	0	0	0
'OR2M4'	26245	ENSG00000171180	-1.82409	0.650472	0.895764	0	2	0	0	0	0
'OR2K2'	26248	ENSG00000171133	-1.82409	0.650472	0.895764	0	2	0	0	0	0
'CTAG2'	30848	ENSG00000126890	-1.82409	0.650472	0.895764	0	2	0	0	0	0
'GPR142'	350383	ENSG00000257008	-1.82409	0.650472	0.895764	0	2	0	0	0	0
'LDLRAD1'	388633	ENSG00000203985	-1.82409	0.650472	0.895764	0	2	0	0	0	0
'GPR152'	390212	ENSG00000175514	-1.82409	0.650472	0.895764	0	2	0	0	0	0
'RHO'	6010	ENSG00000163914	-1.82409	0.650472	0.895764	0	2	0	0	0	0
'TMEM88B'	643965	ENSG00000205116	-1.82409	0.650472	0.895764	0	2	0	0	0	0
'SLC18A2'	6571	ENSG00000165646	-1.82409	0.650472	0.895764	0	2	0	0	0	0
'729574'	729574		-1.82409	0.650472	0.895764	0	2	0	0	0	0
'TAS1R2'	80834	ENSG00000179002	-1.82409	0.650472	0.895764	0	2	0	0	0	0
'PKD2L1'	9033	ENSG00000107593	-1.82409	0.650472	0.895764	0	2	0	0	0	0
'CPS1'	1373	ENSG00000021826	-1.8234	0.0158504	0.103572	60	31	14	10	13	2
'UNC5D'	137970	ENSG00000156687	-1.81678	0.0108844	0.0789162	175	103	23	44	5	25
'PRR16'	51334	ENSG00000184838	-1.81672	0.0392495	0.188825	365	202	1277	141	240	81
'DNAH6'	1768	ENSG00000115423	-1.8153	0.0310346	0.16227	17	15	12	5	4	2
'GDPD2'	54857	ENSG00000130055	-1.81292	0.524465	0.83248	0	2	2	0	1	0
'KCNN3'	3782	ENSG00000143603	-1.81146	0.000481	0.00806382	96.55	113.06	42	27.18	11.74	26
'SNAI3'	333929	ENSG00000185669	-1.80862	0.00126598	0.0167651	60	155	133	13	48	29
'RANBP17'	64901	ENSG00000204764	-1.80669	0.000263	0.00503077	114	49	55	12	14	27
'CNRIP1'	25927	ENSG00000119865	-1.80128	1.91e-08	1.94e-06	162	147	170	53	34	35
'HBE1'	3046	ENSG00000213931	-1.79989	0.397553	0.736392	4	4	0	1	1	0
'BMP2'	650	ENSG00000125845	-1.79968	8.45e-10	1.22e-07	4465	2172	2139	1005	542	620
'SYN3'	8224	ENSG00000185666	-1.79809	0.0203681	0.122584	14.09	16	32.66	4.02	4.75	8.65
'ZNF56'	7608		-1.79441	0.23456	0.554642	2	5	8	3	1	0
'ZNF483'	158399	ENSG00000173258	-1.79307	9.22e-06	0.000347	166	144.05	176.11	48	18	59
'RUBCNL'	80183	ENSG00000102445	-1.79242	0.164874	0.452663	4	3	28	3	6	0
'UNC80'	285175	ENSG00000144406	-1.7904	3.69e-06	0.000168	125	103	188	29	43	34
'ZNF843'	283933	ENSG00000176723	-1.78973	0.000877	0.012785	46	72	66	21	20	7
'NR0B1'	190	ENSG00000169297	-1.78934	0.538501	0.841986	0	1	3	1	0	0
'LIPJ'	142910	ENSG00000204022	-1.78928	0.537598	0.841746	0	1	3	0	0	1
'GBP6'	163351	ENSG00000183347	-1.78928	0.537598	0.841746	0	1	3	0	0	1
'UQCRHL'	440567	ENSG00000233954	-1.78919	0.536176	0.840843	0	1.16	3.39	0	1.15	0
'TEX22'	647310	ENSG00000226174	-1.78855	0.0139593	0.0938674	26	18	23	4	3	10
'TMEM92'	162461	ENSG00000167105	-1.7884	0.00119277	0.016077	114	141	52	32	9	39
'LAMB4'	22798	ENSG00000091128	-1.78762	0.266503	0.594624	6	3.72	3.05	2	1.01	0
'BCL11B'	64919	ENSG00000127152	-1.78192	0.0250131	0.141132	52	50	14	13	1	16
'XCL1'	6375	ENSG00000143184	-1.78174	0.53963	0.843161	1	3	0	0	0	1
'CCDC74B'	91409	ENSG00000152076	-1.78168	0.00130255	0.0171062	44.58	28.42	35.54	8.86	11.99	8.8
'NRXN1'	9378	ENSG00000179915	-1.78127	0.00770314	0.0617707	189	33	34	35	13	13
'PITX3'	5309	ENSG00000107859	-1.78102	0.0266471	0.147202	19	16	12	5	4	3
'C1QTNF4'	114900	ENSG00000172247	-1.78095	0.000222	0.00439611	89	60	41	22	15	11
'HHIPL1'	84439	ENSG00000182218	-1.7785	0.0268139	0.147585	20	24	17.25	6	1	9
'CLDN9'	9080	ENSG00000213937	-1.77657	2.28e-05	0.000743	76	103	81	26	25	17
'LY6D'	8581	ENSG00000167656	-1.77609	0.659394	0.900138	0	1	1	0	0	0
'FABP7'	2173	ENSG00000164434	-1.77609	0.659394	0.900138	0	1	1	0	0	0
'KCNK4'	50801	ENSG00000182450	-1.77609	0.659394	0.900138	0	1	1	0	0	0
'KPNA7'	402569	ENSG00000185467	-1.77609	0.659394	0.900138	0	1	1	0	0	0
'PCSK2'	5126	ENSG00000125851	-1.77609	0.659394	0.900138	0	1	1	0	0	0
'CD163'	9332	ENSG00000177575	-1.77609	0.659394	0.900138	0	1	1	0	0	0
'CDCP2'	200008	ENSG00000157211	-1.77609	0.659394	0.900138	0	1	1	0	0	0
'RPGRIP1'	57096	ENSG00000092200	-1.77609	0.659394	0.900138	0	1	1	0	0	0
'COL10A1'	1300	ENSG00000123500	-1.77609	0.659394	0.900138	0	1	1.17	0	0	0
'MTRNR2L5'	100463289	ENSG00000249860	-1.77609	0.659394	0.900138	0	1.99	1	0	0	0.99
'POM121L2'	94026	ENSG00000158553	-1.77609	0.659394	0.900138	0	1	1	0	0	0
'KRT222'	125113	ENSG00000213424	-1.77609	0.659394	0.900138	0	1	1	0	0	0
'GP1BA'	2811	ENSG00000185245	-1.77609	0.659394	0.900138	0	1	1	0	0	0
'GPX2'	2877	ENSG00000176153	-1.77609	0.659394	0.900138	0	1	1	0	0	0
'IL36G'	56300	ENSG00000136688	-1.77609	0.659394	0.900138	0	1	1	0	0	0
'SHOX'	6473	ENSG00000185960	-1.77609	0.659394	0.900138	0	1	1	0	0	0
'ANGEL1'	23357	ENSG00000013523	-1.77517	7.34e-15	3.99e-12	500	339	426	122	103	98
'ZNF117'	51351	ENSG00000152926	-1.77484	0.000127	0.0028806	244.1	194.05	348.63	24.95	81.65	96.99
'CTSV'	1515	ENSG00000136943	-1.77235	3.36e-07	2.27e-05	779	275	804	157	147	164
'AQP6'	363	ENSG00000086159	-1.76767	0.0258839	0.1445	20.29	13.17	14	4	4	4
'RLN1'	6013	ENSG00000107018	-1.7667	0.60007	0.875184	0	0	4	1	0	0
'FOXI3'	344167	ENSG00000214336	-1.7667	0.60007	0.875184	0	0	4	1	0	0
'MAJIN'	283129	ENSG00000168070	-1.7667	0.60007	0.875184	0	0	4	1	0	0
'RAB6C'	84084	ENSG00000222014	-1.76667	0.599161	0.874893	0	0	4	0	0	1.22
'CSMD3'	114788	ENSG00000164796	-1.76662	0.597728	0.87369	0	0	4	0	1	0
'GADL1'	339896	ENSG00000144644	-1.76662	0.597728	0.87369	0	0	4	0	1	0
'LOC102723502'	102723502	ENSG00000276760	-1.76662	0.597728	0.87369	0.08	0	4	0	1	0
'KCNK2'	3776	ENSG00000082482	-1.76662	0.597728	0.87369	0	0	4	0	1	0
'COL23A1'	91522	ENSG00000050767	-1.76635	1.87e-14	9.03e-12	619	648	568	182	143	155
'NELL1'	4745	ENSG00000165973	-1.76526	1.28e-06	7.08e-05	461	283	640	114	160	81
'LOC105374103'	105374103		-1.76448	0.000437	0.00748532	109.11	55.46	63.9	34.09	12.31	12.89
'PSORS1C1'	170679	ENSG00000204540	-1.76008	0.182606	0.480062	6	4	9	2	0	3
'VWA5A'	4013	ENSG00000110002	-1.75556	6.76e-07	4.07e-05	285	149	363	62	63	81
'CDH22'	64405	ENSG00000149654	-1.75543	0.268813	0.597854	2	4	17	0	6	0
'RNF175'	285533	ENSG00000145428	-1.75459	0.496588	0.815817	1	2	1	0	0	1
'FSIP2'	401024	ENSG00000188738	-1.75435	1.92e-06	9.91e-05	279	131	222	34	69	57
'CCDC102B'	79839	ENSG00000150636	-1.75426	0.0279979	0.152175	27	8	28	3	5	8
'HOXB7'	3217	ENSG00000260027	-1.75293	0.398762	0.736648	3	1	4	0	2	0
'TACR1'	6869	ENSG00000115353	-1.75103	0.362107	0.700627	2	1	8	3	0	0
'GDF5'	8200	ENSG00000125965	-1.75008	0.0350855	0.175663	10	34	14	5	4	7
'COL26A1'	136227	ENSG00000160963	-1.74915	0.000115	0.00267863	102	59	140	17	31	30
'GATM'	2628	ENSG00000171766	-1.74443	0.0397826	0.190442	795	434	2869	370	494	221
'SEMA7A'	8482	ENSG00000138623	-1.74426	0.000237	0.00462938	195	217	555	87	121	50
'FCGR2A'	2212	ENSG00000143226	-1.74144	0.161544	0.447715	8	6	12	6	1	0
'MFNG'	4242	ENSG00000100060	-1.73931	0.111066	0.360504	15	13	6	3	0	6
'DMGDH'	29958	ENSG00000132837	-1.7386	0.0294832	0.156769	26	11.15	14	3	5.26	5
'LRFN5'	145581	ENSG00000165379	-1.73739	0.00506006	0.0458871	110	62	25	30	8	13
'SNCAIP'	9627	ENSG00000064692	-1.73646	4.58e-06	0.0002	998	373	718	293	123	125
'SEPT3'	55964	ENSG00000100167	-1.73644	2.82e-11	6.05e-09	818	746	665	147	236	203
'DNAH7'	56171	ENSG00000118997	-1.73526	0.0904418	0.317679	20	7	8	6	1	2
'ZNF441'	126068	ENSG00000197044	-1.73466	1.14e-05	0.000408	116	137	131	48	19	37
'CHST1'	8534	ENSG00000175264	-1.73233	0.00305293	0.0318681	24	47	60	14	10	12
'SEMA6B'	10501	ENSG00000167680	-1.73231	0.000105	0.00250835	1341	1143	491	376	97	320
'FAM227B'	196951	ENSG00000166262	-1.73123	0.000475	0.00798706	52	67	89	11	20	25
'SLC23A1'	9963	ENSG00000170482	-1.73097	0.504668	0.820645	1	1	2	1	0	0
'LOC107984043'	107984043		-1.73094	0.503778	0.819811	1	1	2	0	0	1
'SIGLEC14'	100049587	ENSG00000254415	-1.73091	0.50238	0.819001	1	1	2	0	1	0
'SLN'	6588	ENSG00000170290	-1.73041	0.023754	0.136296	869	256	1805	241	345	181
'CDKL1'	8814	ENSG00000100490	-1.73001	0.0819235	0.300432	10.5	7	13	4	2	2
'PANX2'	56666	ENSG00000073150	-1.72977	7.12e-12	1.74e-09	408	349	279	86	88	100
'SLIT1'	6585	ENSG00000187122	-1.72918	0.0120236	0.084194	19	26	25	9	6	4
'C7'	730	ENSG00000112936	-1.72833	2.84e-08	2.77e-06	6490	2986	6910	1782	1488	1019
'PTPN20'	26095	ENSG00000204179	-1.72755	0.193614	0.496037	5	2	12	1	3	1
'CYP1A2'	1544	ENSG00000140505	-1.72687	0.668585	0.901502	0	0	2	0	0	0
'C17orf50'	146853	ENSG00000270806	-1.72687	0.668585	0.901502	0	0	2	0	0	0
'ARHGAP36'	158763	ENSG00000147256	-1.72687	0.668585	0.901502	0	0	2	0	0	0
'GPR87'	53836	ENSG00000138271	-1.72687	0.668585	0.901502	0	0	2	0	0	0
'KHDC1L'	100129128	ENSG00000256980	-1.72687	0.668585	0.901502	0	0	2	0	0	0
'PSG4'	5672	ENSG00000243137	-1.72687	0.668585	0.901502	0	0	2	0	0	0
'CST5'	1473	ENSG00000170367	-1.72687	0.668585	0.901502	0	0	2	0	0	0
'CLEC4F'	165530	ENSG00000152672	-1.72687	0.668585	0.901502	0	0	2	0	0	0
'PLA1A'	51365	ENSG00000144837	-1.72687	0.668585	0.901502	0	0	2	0	0	0
'HEPHL1'	341208	ENSG00000181333	-1.72687	0.668585	0.901502	0	0	2	0	0	0
'OR52N2'	390077	ENSG00000180988	-1.72687	0.668585	0.901502	0	0	2	0	0	0
'CCL22'	6367	ENSG00000102962	-1.72687	0.668585	0.901502	0	0	2	0	0	0
'BTNL8'	79908	ENSG00000113303	-1.72687	0.668585	0.901502	0	0	2	0	0	0
'DSPP'	1834	ENSG00000152591	-1.72687	0.668585	0.901502	0	0	2	0	0	0
'PHKG1'	5260	ENSG00000164776	-1.72687	0.668585	0.901502	0	0	2	0	0	0
'ARHGAP30'	257106	ENSG00000186517	-1.72687	0.668585	0.901502	0	0	2	0	0	0
'DNASE2B'	58511	ENSG00000137976	-1.72687	0.668585	0.901502	0	0	2	0	0	0
'TMEM183B'	653659		-1.72687	0.668585	0.901502	0	0	2.36	0	0	0
'WDR87'	83889	ENSG00000171804	-1.72687	0.668585	0.901502	0	0	2	0	0	0
'TNFSF18'	8995	ENSG00000120337	-1.72687	0.668585	0.901502	0	0	2	0	0	0
'C2orf73'	129852	ENSG00000177994	-1.72687	0.668585	0.901502	0	0	2	0	0	0
'GPR84'	53831	ENSG00000139572	-1.72687	0.668585	0.901502	0	0	2	0	0	0
'IL16'	3603	ENSG00000172349	-1.72687	0.668585	0.901502	0	0	2	0	0	0
'STYK1'	55359	ENSG00000060140	-1.72687	0.668585	0.901502	0	0	2	0	0	0
'HHLA1'	10086	ENSG00000132297	-1.72687	0.668585	0.901502	0	0	2	0	0	0
'LOC102724151'	102724151	ENSG00000278633	-1.72687	0.668585	0.901502	0	0	2	0	0	0
'LOC105369535'	105369535		-1.72687	0.668585	0.901502	0	0	2	0	0	0
'LOC105375816'	105375816		-1.72687	0.668585	0.901502	0	0	2	0	0	0
'PROKR1'	10887	ENSG00000169618	-1.72687	0.668585	0.901502	0	0	2	0	0	0
'LILRA1'	11024	ENSG00000104974	-1.72687	0.668585	0.901502	0	0	2	0	0	0
'112268343'	112268343		-1.72687	0.668585	0.901502	0	0	2.29	0	0	0
'C17orf77'	146723		-1.72687	0.668585	0.901502	0	0	2	0	0	0
'WBP2NL'	164684	ENSG00000183066	-1.72687	0.668585	0.901502	0	0	2	0	0	0
'KCNV2'	169522	ENSG00000168263	-1.72687	0.668585	0.901502	0	0	2	0	0	0
'VSTM2A'	222008	ENSG00000170419	-1.72687	0.668585	0.901502	0	0	2	0	0	0
'DEFB124'	245937	ENSG00000180383	-1.72687	0.668585	0.901502	0	0	2	0	0	0
'TSGA10IP'	254187	ENSG00000175513	-1.72687	0.668585	0.901502	0	0	2	0	0	0
'BOD1L2'	284257	ENSG00000228075	-1.72687	0.668585	0.901502	0	0	2	0	0	0
'TRARG1'	286753	ENSG00000184811	-1.72687	0.668585	0.901502	0	0	2	0	0	0
'KLRC1'	3821	ENSG00000134545	-1.72687	0.668585	0.901502	0	0	2	0	0	0
'KRT31'	3881	ENSG00000094796	-1.72687	0.668585	0.901502	0	0	2	0	0	0
'GRXCR1'	389207	ENSG00000215203	-1.72687	0.668585	0.901502	0	0	2	0	0	0
'PSG7'	5676	ENSG00000221878	-1.72687	0.668585	0.901502	0	0	2	0	0	0
'PTGFR'	5737	ENSG00000122420	-1.72687	0.668585	0.901502	0	0	2	0	0	0
'ACOT6'	641372	ENSG00000205669	-1.72687	0.668585	0.901502	0	0	2	0	0	0
'PRAMEF1'	65121	ENSG00000116721	-1.72687	0.668585	0.901502	0	0	2	0	0	0
'SLC10A2'	6555	ENSG00000125255	-1.72687	0.668585	0.901502	0	0	2	0	0	0
'C8A'	731	ENSG00000157131	-1.72687	0.668585	0.901502	0	0	2	0	0	0
'SPACA1'	81833	ENSG00000118434	-1.72687	0.668585	0.901502	0	0	2	0	0	0
'CAPN13'	92291	ENSG00000162949	-1.72687	0.668585	0.901502	0	0	2	0	0	0
'GPR55'	9290	ENSG00000135898	-1.72687	0.668585	0.901502	0	0	2	0	0	0
'MS4A1'	931	ENSG00000156738	-1.72687	0.668585	0.901502	0	0	2	0	0	0
'NHSL2'	340527	ENSG00000204131	-1.72508	2.53e-11	5.57e-09	1252	1015	782	353	249.9	208.97
'TNFRSF8'	943	ENSG00000120949	-1.72488	0.54343	0.845924	0	0	7	2	0	0
'CHRNA3'	1136	ENSG00000080644	-1.72439	0.0767169	0.288299	25	10	106	5	30	2
'LOC105377310'	105377310		-1.72263	0.262277	0.589317	3	5	3	1	1	1
'PRRT2'	112476	ENSG00000167371	-1.7175	7.42e-08	6.36e-06	674	562	557	231	85	169
'RBP1'	5947	ENSG00000114115	-1.71599	7.81e-05	0.00196774	1676	1158	3488	454	873	359
'GSDMB'	55876	ENSG00000073605	-1.71386	6.18e-06	0.000252	114	87	69	27	20	25
'CDC42EP5'	148170	ENSG00000167617	-1.71248	2.27e-05	0.00074	270	92	164	55	52	29
'FAXDC2'	10826	ENSG00000170271	-1.71096	1.34e-12	4.4e-10	1272.09	1126	1040	314	224	391.26
'AMER3'	205147	ENSG00000178171	-1.70967	0.291652	0.624304	7	13	1	6	0	0
'SKAP1'	8631	ENSG00000141293	-1.7091	0.272397	0.602086	4	14	3	0	0	6
'CRYL1'	51084	ENSG00000165475	-1.70881	3.94e-08	3.77e-06	269	211	181	50	47	80
'SKOR1'	390598	ENSG00000188779	-1.70862	0.0359159	0.178461	17	17	25	7	8	1
'TRIM59'	286827	ENSG00000213186	-1.70736	4.09e-06	0.000183	151	93	90.01	40.01	22	27.08
'TULP2'	7288	ENSG00000104804	-1.7073	0.0926096	0.322429	11	16	6	1	3	5
'TBC1D29P'	26083	ENSG00000266733	-1.70677	0.559902	0.855304	1	0	3	0	1	0
'ENO4'	387712	ENSG00000188316	-1.70676	0.561383	0.855304	1	0	3	0	0	1
'PLAC1'	10761	ENSG00000170965	-1.70518	0.0376945	0.184196	25	7	29	5	8	3
'TMEM266'	123591	ENSG00000169758	-1.70413	0.116827	0.371988	8	11	10	1	1	6
'POU6F2'	11281	ENSG00000106536	-1.70319	0.00886132	0.0682095	29	18	24	7	6	6
'TTC36'	143941	ENSG00000172425	-1.70167	0.298181	0.63176	9	1	2	1	1	1
'CHRNA5'	1138	ENSG00000169684	-1.69942	0.00758942	0.0610769	38	17	32	5	9	9
'FAM83C'	128876	ENSG00000125998	-1.6988	0.558996	0.855304	2	2	0	0	0	1
'EGR4'	1961	ENSG00000135625	-1.6988	0.558996	0.855304	2	2	0	0	0	1
'OR2T8'	343172	ENSG00000177462	-1.6988	0.55996	0.855304	2	2	0	1	0	0
'MYMK'	389827	ENSG00000187616	-1.6988	0.55996	0.855304	2	2	0	1	0	0
'MDK'	4192	ENSG00000110492	-1.69697	5.96e-23	1.48e-19	18703	13059	14467	3878	4360	4166
'TAF9B'	51616	ENSG00000187325	-1.69666	0.000582	0.00931751	457	94	509	63	94	121
'RBP5'	83758	ENSG00000139194	-1.68933	0.00803677	0.0640036	31	28	35	10	3	13
'RALYL'	138046	ENSG00000184672	-1.68747	0.0601977	0.248063	9	19	14	7	2	3
'ELL3'	80237	ENSG00000128886	-1.68658	0.0568523	0.239189	35	14	18	9	0	9
'GPR83'	10888	ENSG00000123901	-1.6854	0.25394	0.57868	8	2.01	5	2.1	0.64	2.03
'SELENOV'	348303	ENSG00000186838	-1.68493	0.0208054	0.124477	28	31	13	10	3	7
'ADAMTS10'	81794	ENSG00000142303	-1.68407	4.21e-09	5.27e-07	732	571	523	240	110	152
'LOC107986910'	107986910		-1.68231	0.00280778	0.0298279	56.89	34.52	35.54	19.57	8	7.74
'SST'	6750	ENSG00000157005	-1.6816	0.00917598	0.069695	49	75	19	17	16	7
'PRDM12'	59335	ENSG00000130711	-1.68126	0.0801403	0.296391	6	23	12	7	2	3
'PCDHGA12'	26025	ENSG00000253159	-1.68123	0.130283	0.39576	11.07	6.54	12.59	4.52	0	4.44
'BCAS4'	55653	ENSG00000124243	-1.6806	0.000133	0.00296072	145	117	82	15	37	41
'AP3B2'	8120	ENSG00000103723	-1.67909	0.0325044	0.166846	22	14	12	5	4	4.02
'C5'	727	ENSG00000106804	-1.6781	0.0663521	0.263786	29	8	30	2	2	14
'C6orf52'	347744	ENSG00000137434	-1.67709	0.0314073	0.16337	26	13	13	5	3	6
'TNC'	3371	ENSG00000041982	-1.67698	2.56e-06	0.000126	757	358	485	203	152	75
'ZNF610'	162963	ENSG00000167554	-1.67536	1.09e-08	1.23e-06	222	154	182	47	60	45
'LOC112267951'	112267951		-1.67449	0.519524	0.829654	2	1	1	0	1	0
'CPA5'	93979	ENSG00000158525	-1.67449	0.519524	0.829654	2	1	1	0	1	0
'SAA2'	6289	ENSG00000134339	-1.67444	0.520976	0.830327	2	1	1.2	0	0	1
'HFE'	3077	ENSG00000010704	-1.67442	0.0514543	0.224175	25	12.01	11.28	8.05	2.03	3.04
'BCAS1'	8537	ENSG00000064787	-1.67441	0.521901	0.830781	2	1	1.99	1	0	0
'MYLPF'	29895	ENSG00000180209	-1.6741	0.426693	0.762621	2	2	3	2	0	0
'PPM1J'	333926	ENSG00000155367	-1.6737	4.3e-05	0.00119406	123	160	219	41	32	69
'ZC2HC1A'	51101	ENSG00000104427	-1.67332	5.79e-05	0.00153249	602	343	1082	135	261	158
'DCT'	1638	ENSG00000080166	-1.6715	0.246843	0.5702	2	3	9	2	1	1
'APOL6'	80830	ENSG00000221963	-1.67069	0.0661233	0.263539	12	9	15	5.98	3	2
'KCNQ5'	56479	ENSG00000185760	-1.67046	1.99e-05	0.000662	630	776	349	223	85	189
'C8orf86'	389649	ENSG00000196166	-1.6692	0.389686	0.728193	2	3	2	1	0	1
'NMU'	10874	ENSG00000109255	-1.66884	0.381485	0.720667	4	0	7	2	1	0
'CCR6'	1235	ENSG00000112486	-1.66802	0.385409	0.724323	3	0.72	8	0	1	2.12
'RAB7B'	338382	ENSG00000276600	-1.6625	0.000299	0.00556753	113	89	171	43	45	16
'ENTPD3'	956	ENSG00000168032	-1.66193	0.0146426	0.0976073	61	27	16	12	4	12
'C8orf89'	100130301	ENSG00000274443	-1.66059	0.681027	0.9078	1	1	0	0	0	0
'TBC1D10C'	374403	ENSG00000175463	-1.66059	0.681027	0.9078	1	1	0	0	0	0
'TMOD4'	29765	ENSG00000163157	-1.66059	0.681027	0.9078	1	1	0	0	0	0
'LOC107987175'	107987175		-1.66059	0.681027	0.9078	1	1.03	0	0	0	0
'CCDC192'	728586	ENSG00000230561	-1.66059	0.681027	0.9078	1	1	0	0	0	0
'PAX5'	5079	ENSG00000196092	-1.66059	0.681027	0.9078	1	1	0	0	0	0
'ADGRG5'	221188	ENSG00000159618	-1.66059	0.681027	0.9078	1	1	0	0	0	0
'RNF225'	646862	ENSG00000269855	-1.66059	0.681027	0.9078	1	1	0	0	0	0
'PKLR'	5313	ENSG00000143627	-1.66059	0.681027	0.9078	1	1	0	0	0	0
'PSTPIP1'	9051	ENSG00000140368	-1.66059	0.681027	0.9078	1	1	0	0	0	0
'DSG1'	1828	ENSG00000134760	-1.66059	0.681027	0.9078	1	1	0	0	0	0
'AKR1D1'	6718	ENSG00000122787	-1.66059	0.681027	0.9078	1	1	0	0	0	0
'ACAN'	176	ENSG00000157766	-1.66059	0.681027	0.9078	1	1	0	0	0	0
'MEOX2'	4223	ENSG00000106511	-1.66059	0.681027	0.9078	1	1	0	0	0	0
'FAM106CP'	100129396		-1.66059	0.681027	0.9078	1	1	0	0	0	0
'USP17L11'	100287178	ENSG00000233136	-1.66059	0.681027	0.9078	1	1	0.33	0	0	0.07
'USP17L18'	100287364	ENSG00000250844	-1.66059	0.681027	0.9078	1	1	0.33	0	0	0.07
'LOC105373091'	105373091		-1.66059	0.681027	0.9078	1	1	0	0	0	0
'MRGPRE'	116534	ENSG00000184350	-1.66059	0.681027	0.9078	1	1	0	0	0	0
'MUC21'	394263	ENSG00000204544	-1.66059	0.681027	0.9078	1	1	0	0	0	0
'NYX'	60506	ENSG00000188937	-1.66059	0.681027	0.9078	1	1	0	0	0	0
'SLC5A9'	200010	ENSG00000117834	-1.65867	0.0602476	0.248184	8	10	31	5	5	4
'SEMA3F'	6405	ENSG00000001617	-1.65842	5.79e-07	3.56e-05	265	236	140	67	63	48
'CACNA1A'	773	ENSG00000141837	-1.65814	0.0505602	0.221612	67	23	11	14	1	12
'MECOM'	2122	ENSG00000085276	-1.65626	9.61e-08	7.74e-06	975	372	547	220	132	161
'HAAO'	23498	ENSG00000162882	-1.65597	0.393896	0.732578	2	2	3	1	0	1
'TMEM232'	642987	ENSG00000186952	-1.65534	0.0100247	0.0744815	35	17	28	10	7	5
'CCDC33'	80125	ENSG00000140481	-1.65439	0.00190233	0.0225801	94	113	77	21	10	50
'CADM3'	57863	ENSG00000162706	-1.65304	0.236962	0.557615	5	1	19	3	4	0
'PPP1R32'	220004	ENSG00000162148	-1.65218	0.00103595	0.0145158	45	50	39	14	9	15
'FKBP1B'	2281	ENSG00000119782	-1.65178	5.38e-05	0.00144111	169	104	79	32	20	45
'MEGF10'	84466	ENSG00000145794	-1.65104	0.0301774	0.159707	32	17	10	5	6	5
'TRPM5'	29850	ENSG00000070985	-1.64992	0.507011	0.822246	1	0	6	0	0	2
'CYP3A5'	1577	ENSG00000106258	-1.64992	0.507011	0.822246	1	0	6	0	0	2
'NR0B2'	8431	ENSG00000131910	-1.64914	0.0275121	0.150454	27	15	45	4	15	5
'CLMN'	79789	ENSG00000165959	-1.64849	0.00154758	0.0194919	154	130	67	41	10	48
'ZNF157'	7712	ENSG00000147117	-1.64697	0.572716	0.862404	2	0	2	0	1	0
'LRTM2'	654429	ENSG00000166159	-1.64697	0.572716	0.862404	2	0	2	0	1	0
'OR11A1'	26531	ENSG00000204694	-1.64683	0.575266	0.863895	2	0	2	1	0	0
'TMEM150C'	441027	ENSG00000249242	-1.64585	1.1e-05	0.000399	111	106	77	28	22	33
'MACC1'	346389	ENSG00000183742	-1.64415	0.122322	0.381936	11.25	9.03	5.16	3.55	2.77	2.36
'SPAAR'	158376	ENSG00000235387	-1.64343	0.434244	0.768525	2	2	3	0	0	2
'GOLGA8R'	101059918	ENSG00000186399	-1.64304	9.01e-05	0.0022137	80.67	68.7	72.88	16.41	17.9	29.96
'LOC107987188'	107987188		-1.64078	0.659595	0.900138	0	2.84	62.34	0	18.99	0
'LOC107986113'	107986113		-1.64008	0.235691	0.556254	9	5	4	1	0	4
'LOC107987464'	107987464		-1.63914	8.95e-05	0.00220291	146.59	73.45	118.05	18.17	32.15	43.98
'ANGPT1'	284	ENSG00000154188	-1.63875	0.0341447	0.172568	34	8	103	14	16	11
'CFAP43'	80217	ENSG00000197748	-1.63658	0.0800168	0.296168	17	4	22	6	3	3
'METTL27'	155368	ENSG00000165171	-1.63614	0.0742808	0.283325	13	15	14	1	3	8
'NUTM2B'	729262	ENSG00000188199	-1.63574	0.00879054	0.0678634	49.01	31.21	18.97	6.64	11.48	10.62
'PURG'	29942	ENSG00000172733	-1.63418	0.00583518	0.0508057	62	29	25	16	9	7
'GALNT12'	79695	ENSG00000119514	-1.63339	0.000303	0.00561621	92.02	52	63	20	11	27
'FRMPD2'	143162	ENSG00000170324	-1.63211	0.0896671	0.316041	21	4	15	6	2	3
'ANKRD62'	342850	ENSG00000181626	-1.63155	0.460643	0.789898	2.93	0.96	5.03	1	0	1
'BMPER'	168667	ENSG00000164619	-1.63147	0.000118	0.0027258	111	104	106	26	17	49
'CCDC190'	339512	ENSG00000185860	-1.62973	0.0597951	0.247031	13	7	29	4	4	6
'ANGPTL7'	10218	ENSG00000171819	-1.62962	0.448956	0.779825	2	1	4	0	0	2
'GGTLC3'	728226	ENSG00000274252	-1.62937	0.310726	0.644745	7.79	8.95	2.79	5.53	0	0
'STMN3'	50861	ENSG00000197457	-1.62833	0.000446	0.00760235	131	79	45	24	17	30
'PCDHB12'	56124	ENSG00000120328	-1.62793	0.0391592	0.188599	23.82	11.33	16	7.1	4	3.44
'MGAM2'	93432	ENSG00000257743	-1.62775	0.448797	0.779781	3	1	3	2	0	0
'MS4A15'	219995	ENSG00000166961	-1.62775	0.448797	0.779781	3	1	3	2	0	0
'LRG1'	116844	ENSG00000171236	-1.62678	0.248173	0.571754	10.85	5.01	3.97	1.06	0	4.65
'KIRREL2'	84063	ENSG00000126259	-1.62452	0.0576165	0.241287	15	15	19	5	8	1
'LOC112268076'	112268076		-1.62292	0.0511622	0.223462	21.73	10.91	12.5	5	4.99	3
'IL17RD'	54756	ENSG00000144730	-1.6227	4.81e-06	0.000207	782.18	678.21	355.11	249.92	106.45	166.57
'C11orf65'	160140	ENSG00000166323	-1.61917	0.267186	0.595453	11	3	11	0	0	7
'FKBP7'	51661	ENSG00000079150	-1.61738	0.000691	0.0106635	179	130	349	69	90	30
'DOCK2'	1794	ENSG00000134516	-1.6143	0.0415893	0.195805	25	13	15	5	2	8
'ADCY7'	113	ENSG00000121281	-1.6115	6.88e-07	4.13e-05	282	142	139	59	47	52
'GPR148'	344561	ENSG00000173302	-1.61144	0.589783	0.869435	3	1	0	1	0	0
'LEPR'	3953	ENSG00000116678	-1.60963	5.33e-11	1.08e-08	372.55	307.76	401.56	112.12	106.12	94.22
'TPPP2'	122664	ENSG00000179636	-1.60833	0.690886	0.912702	1	0	1	0	0	0
'CD79B'	974	ENSG00000007312	-1.60833	0.690886	0.912702	1	0	1	0	0	0
'POTEE'	445582	ENSG00000188219	-1.60833	0.690886	0.912702	1.28	0	1.31	0	0	0
'PRSS56'	646960	ENSG00000237412	-1.60833	0.690886	0.912702	1	0	1	0	0	0
'SMC1B'	27127	ENSG00000077935	-1.60833	0.690886	0.912702	1	0	1	0	0	0
'DUPD1'	338599	ENSG00000188716	-1.60833	0.690886	0.912702	1	0	1	0	0	0
'SLCO6A1'	133482	ENSG00000205359	-1.60833	0.690886	0.912702	1	0	1	0	0	0
'CUZD1'	50624	ENSG00000138161	-1.60833	0.690886	0.912702	1	0	1	0	0	0
'ECM2'	1842	ENSG00000106823	-1.60833	0.690886	0.912702	1	0	1	0	0	0
'LOC100996598'	100996598		-1.60833	0.690886	0.912702	1	0	1	0	0	0
'TPSB2'	64499	ENSG00000197253	-1.60833	0.690886	0.912702	1	0	1	0	0	0
'SPDYE11'	100996746		-1.60833	0.690886	0.912702	1	0	1	0.27	0	0
'LOC105370705'	105370705		-1.60833	0.690886	0.912702	1	0	1	0	0	0
'TMC2'	117532	ENSG00000149488	-1.60833	0.690886	0.912702	1	0	1	0	0	0
'CCDC155'	147872	ENSG00000161609	-1.60833	0.690886	0.912702	1	0	1	0	0	0
'LCTL'	197021	ENSG00000188501	-1.60833	0.690886	0.912702	1	0	1	0	0	0
'LHFPL4'	375323	ENSG00000156959	-1.60833	0.690886	0.912702	1	0	1	0	0	0
'C7orf65'	401335		-1.60833	0.690886	0.912702	1	0	1	0	0	0
'ZNF727'	442319	ENSG00000214652	-1.60833	0.690886	0.912702	1	0	1	0	0	0
'BEST2'	54831	ENSG00000039987	-1.60833	0.690886	0.912702	1	0	1	0	0	0
'SELP'	6403	ENSG00000174175	-1.60833	0.690886	0.912702	1	0	1	0	0	0
'VIL1'	7429	ENSG00000127831	-1.60833	0.690886	0.912702	1	0	1	0	0	0
'DYNLRB2'	83657	ENSG00000168589	-1.60833	0.690886	0.912702	1	0	1	0	0	0
'TNFAIP2'	7127	ENSG00000185215	-1.60713	0.0158933	0.103814	29	32	24	15	6	4
'ZFHX4'	79776	ENSG00000091656	-1.60543	9.23e-05	0.00224887	267	113	98	40	57	35
'MATN3'	4148	ENSG00000132031	-1.60522	0.0419175	0.196818	34	14	16	5	2	11
'LRRK1'	79705	ENSG00000154237	-1.60372	0.0192828	0.117767	32	18	23.86	12	4	5.11
'CD4'	920	ENSG00000010610	-1.60216	0.0703899	0.274017	8	23	12	3	4	6
'CELF6'	60677	ENSG00000140488	-1.60207	0.0442309	0.203507	22	12	18	9	3	3
'NUTM2A'	728118	ENSG00000184923	-1.60169	4.79e-08	4.46e-06	215.73	137.32	141.62	49.63	45.05	47.24
'PI15'	51050	ENSG00000137558	-1.60078	0.259553	0.58612	2	2	13	1	3	1
'KCP'	375616	ENSG00000135253	-1.60023	0.0556716	0.235589	24	14	8	5	5	3
'ASB12'	142689	ENSG00000198881	-1.59969	0.152412	0.433565	7	9	14	3	0	6
'RAB39A'	54734	ENSG00000179331	-1.59844	0.290528	0.623716	2	6	5	2	0	2
'MFAP4'	4239	ENSG00000166482	-1.59791	1.56e-10	2.67e-08	8630	4622	4598	2018	1726	1318
'TRIM71'	131405	ENSG00000206557	-1.59758	8.05e-06	0.000312	102	134	128	38	32	38
'CHRND'	1144	ENSG00000135902	-1.59657	0.0820956	0.300937	12	13	9	5	3	2
'PCDHB4'	56131	ENSG00000081818	-1.59579	0.00600357	0.0518547	79.48	56.45	49.68	8.19	10.04	35.08
'ERICH3'	127254	ENSG00000178965	-1.59434	0.199918	0.505342	8	6	14	1	7	0
'SERPINF1'	5176	ENSG00000132386	-1.59204	1.09e-06	6.17e-05	549	409	804	156	220	137
'RAG1'	5896	ENSG00000166349	-1.59116	0.0343102	0.173106	32	23	20	11	1	10
'MARCH10'	162333	ENSG00000173838	-1.59084	0.351424	0.68895	2	6	2	0	2	1
'DDX25'	29118	ENSG00000109832	-1.5907	0.040805	0.193469	28	12	13	4	4	7
'PRDX1'	5052	ENSG00000117450	-1.58828	0.000399	0.00696755	2540	1165	5712	755	1134	855
'TRH'	7200	ENSG00000170893	-1.58772	2.21e-06	0.000111	1729	1012	1336	614	354	216
'TMEM35A'	59353	ENSG00000126950	-1.58698	0.00163241	0.0202607	83	35	82	13	27	17
'MSTN'	2660	ENSG00000138379	-1.5852	0.37102	0.710015	2	1	7	1	0	2
'ZNF534'	147658	ENSG00000198633	-1.58465	0.0938873	0.325315	8.64	15	13	5	1	5
'ENTPD2'	954	ENSG00000054179	-1.58414	0.597748	0.87369	3	0	1	1	0	0
'LGALS4'	3960	ENSG00000171747	-1.58414	0.260318	0.587086	7	2	5	2	1	1
'TSPAN15'	23555	ENSG00000099282	-1.58234	2.67e-05	0.000835	87	68	80	24	20	25
'SERINC5'	256987	ENSG00000164300	-1.5818	3.94e-10	6.12e-08	1034	1020	1255	348	375	257
'DAW1'	164781	ENSG00000123977	-1.58141	0.346782	0.683315	2	5	3	0	2	1
'C11orf52'	91894	ENSG00000149300	-1.58123	0.000984	0.0139835	91	60	95	15	16	41
'NPHS1'	4868	ENSG00000161270	-1.57953	0.0426333	0.19889	19	13	23	4	9	3
'CYP2S1'	29785	ENSG00000167600	-1.57771	0.0109946	0.0793514	49	23	32	15	11	4
'HOXB13'	10481	ENSG00000159184	-1.57719	0.00116744	0.0158628	55	66	54	10	20	22
'PADI1'	29943	ENSG00000142623	-1.57696	0.0312605	0.163156	13	26	23	8	4	7
'BTN3A1'	11119	ENSG00000026950	-1.57638	6.3e-06	0.000256	102.73	95.52	90.74	30	27	28
'DLL3'	10683	ENSG00000090932	-1.57578	0.00229158	0.0258765	71	61	41	13	10	28
'LRRN2'	10446	ENSG00000170382	-1.57437	0.0682669	0.26888	11	10	45	10	7	3
'GRAMD1C'	54762	ENSG00000178075	-1.57239	0.367469	0.706565	3	1	6	2	0	1
'FBXO16'	157574	ENSG00000214050	-1.57228	3.55e-05	0.00102709	85	104	111	28	34	28
'ZNF560'	147741	ENSG00000198028	-1.57134	0.0631671	0.255383	15	9	23	5	2	7
'VDR'	7421	ENSG00000111424	-1.57119	0.058624	0.24393	19	16	16	6	8	1
'ART5'	116969	ENSG00000167311	-1.57084	0.0191117	0.117265	71	74	23	10	7	33
'PIK3IP1'	113791	ENSG00000100100	-1.57021	3.85e-05	0.00109745	265	263	125	57	49	88
'ZAP70'	7535	ENSG00000115085	-1.56944	0.110308	0.358779	14	6	18	3.27	7	1.65
'SLC13A3'	64849	ENSG00000158296	-1.56907	0.0055077	0.0487484	52	21	50	16	8	12
'LETM2'	137994	ENSG00000165046	-1.56458	0.00286555	0.030349	69	45	29	18	9	15
'LOC107987363'	107987363		-1.56325	0.0471011	0.212168	19.03	18.01	10.09	5.99	4	5.55
'TF'	7018	ENSG00000091513	-1.56293	0.0800174	0.296168	18	6	14	4	4	3
'LMO2'	4005	ENSG00000135363	-1.56165	0.00116857	0.0158628	388	225	1139	170	176	182
'PBX4'	80714	ENSG00000105717	-1.56144	0.0800972	0.296295	21	10	13	8	1	4
'P2RX6'	9127	ENSG00000099957	-1.55999	0.00246688	0.0272374	45	33	65	17	10	16
'C3orf67'	200844	ENSG00000163689	-1.55896	0.00833318	0.0654949	35	24	29	6	9	11
'TRIM17'	51127	ENSG00000162931	-1.55546	0.0297052	0.15788	106	34	24	32	10	5
'ZNF492'	57615	ENSG00000229676	-1.55504	0.267061	0.595251	8.01	7.67	2.99	2.46	3.01	0
'ANKRD36B'	57730	ENSG00000196912	-1.55407	2.4e-05	0.000773	197.44	97.16	224.42	56.54	39.24	59.99
'GOLGA8O'	728047	ENSG00000206127	-1.5533	0.010399	0.0763746	86.27	39.34	18.47	15.6	15.01	11.87
'GPBAR1'	151306	ENSG00000179921	-1.55211	0.0081315	0.0644799	64	32	67	31	8	10
'FXYD7'	53822	ENSG00000221946	-1.54931	0.0176429	0.110836	27	16	47	7	10	10
'FAM110A'	83541	ENSG00000125898	-1.54925	2.39e-06	0.000119	236	180	150	69	35	66
'FBN3'	84467	ENSG00000142449	-1.54857	0.00652278	0.0547529	87	42	25	22	10	13
'DGAT2'	84649	ENSG00000062282	-1.54843	4.84e-05	0.00131809	236	275	308	62	55	134
'MYOZ1'	58529	ENSG00000177791	-1.548	0.00117202	0.0158628	252	172	331	49	136	38
'MAPK15'	225689	ENSG00000181085	-1.54614	0.0690686	0.270812	42	14	13	7	1	12
'LOC105372704'	105372704		-1.54504	0.451592	0.782373	5	1	1	1	0	1
'TCERG1L'	256536	ENSG00000176769	-1.545	0.327073	0.660895	3	1	12	4	0	1
'CEMIP'	57214	ENSG00000103888	-1.54429	0.000199	0.00406682	658	539	178	146	161	101
'HSD17B3'	3293	ENSG00000130948	-1.54218	0.221735	0.53701	6	5	9	0	3	3
'C1orf105'	92346	ENSG00000180999	-1.54181	0.0744781	0.283835	237	198	708	44	209	91
'SLC28A2'	9153	ENSG00000137860	-1.53918	0.284914	0.61664	9.95	3.39	2.5	1.04	2.02	1.64
'NAT16'	375607	ENSG00000167011	-1.53749	0.299902	0.634161	11	5	1	3	0	2
'MDH1B'	130752	ENSG00000138400	-1.53556	0.0945197	0.326661	17	7	10	3	4	3
'TRIM6'	117854	ENSG00000121236	-1.5354	0.000766	0.0115131	95	52	60	23	11	28
'SCN11A'	11280	ENSG00000168356	-1.53416	0.145461	0.420598	21	10.12	3.94	6.99	2	2.01
'EPHA8'	2046	ENSG00000070886	-1.53368	0.0763861	0.287767	19	6	19	4	6	3
'ASIC4'	55515	ENSG00000072182	-1.532	0.00113223	0.0154768	99	82	204	56	39	24
'N4BP2L1'	90634	ENSG00000139597	-1.53192	0.0289735	0.155096	17	20	31	8	9	4
'COL6A6'	131873	ENSG00000206384	-1.53013	0.0729573	0.28012	30	6	25	10	6	2
'ADAM28'	10863	ENSG00000042980	-1.52978	0.000866	0.0126613	87	42	112	26	19	28
'AURKC'	6795	ENSG00000105146	-1.52798	0.124071	0.385048	10	11	8	4	1	4
'SH3BP1'	23616	ENSG00000100092	-1.52734	1.92e-10	3.13e-08	505	366	332	145	103	117
'CYP39A1'	51302	ENSG00000146233	-1.52432	0.00156075	0.0196091	54	40	38	13	15	12
'OVGP1'	5016	ENSG00000085465	-1.52302	0.0167981	0.107396	49	47	33	14	3	23
'ANKRD36'	375248	ENSG00000135976	-1.52222	6.96e-08	6.12e-06	273.71	181.44	248.83	72.03	55.34	87.71
'NPB'	256933	ENSG00000183979	-1.52218	0.127122	0.390426	18	6	10	1	3	6
'PRSS8'	5652	ENSG00000052344	-1.52163	1.99e-06	0.000102	507	577	497	167	98	229
'IL17D'	53342	ENSG00000172458	-1.51975	4.28e-05	0.00119406	174	84	84	37	33	32
'PREX2'	80243	ENSG00000046889	-1.51953	0.0063963	0.0539516	70	63	35	24	6	22
'LAMA4'	3910	ENSG00000112769	-1.51859	2.57e-07	1.84e-05	1277	1498	881	431	265	447
'ZFP2'	80108	ENSG00000198939	-1.51699	0.0113215	0.0809652	28	24	32	9	6	11
'IRF8'	3394	ENSG00000140968	-1.5167	0.00923141	0.0699938	34	60	29	12	9	18
'DCST2'	127579	ENSG00000163354	-1.51489	0.000363	0.00642263	88	77	58	30	14	25
'NIPAL1'	152519	ENSG00000163293	-1.51471	1.01e-06	5.83e-05	159	129	134	44	34	52
'ZSCAN23'	222696	ENSG00000187987	-1.51298	4.02e-05	0.00113164	148	95	80	39	34	25
'CACNA1D'	776	ENSG00000157388	-1.51028	5.36e-05	0.00143583	1539	737	1737	654	330	251
'PRR29'	92340	ENSG00000224383	-1.50912	0.12522	0.38737	28	18	19	3	0	17
'RGS10'	6001	ENSG00000148908	-1.5075	0.0215487	0.127237	27	19	35	10	11	4
'GPR27'	2850	ENSG00000170837	-1.50673	0.0155435	0.102065	28	37	28	5	14	10
'VEGFC'	7424	ENSG00000150630	-1.5067	0.115902	0.370193	452	479	1505	111	531	110
'NFAM1'	150372	ENSG00000235568	-1.5066	0.0813456	0.299386	17	10	18	7.57	1	6
'MAP7'	9053	ENSG00000135525	-1.50414	0.000677	0.0104956	56	72	69	21	25	16
'LOC101928592'	101928592		-1.50295	0.137941	0.408464	6	10	12	5	2	2
'RSPH14'	27156	ENSG00000100218	-1.50244	0.0620156	0.252425	22	9	15	6	3	5
'RADIL'	55698	ENSG00000157927	-1.50183	1.52e-10	2.62e-08	651	437	390	169	131	154
'DAPP1'	27071	ENSG00000070190	-1.49949	0.0128747	0.0885855	66	28.98	20.11	9	11.97	14
'TSGA10'	80705	ENSG00000135951	-1.49949	0.00753098	0.060753	45	28	35	10	16	7
'SCN7A'	6332	ENSG00000136546	-1.49946	0.236545	0.557382	15	0	18	6	2	2
'LOC107984153'	107984153		-1.49757	0.284707	0.616498	30.79	4.25	1.4	8.36	2.38	0.85
'ARHGAP28'	79822	ENSG00000088756	-1.49734	2.5e-07	1.81e-05	210	148	228	60	61	61
'PPIL6'	285755	ENSG00000185250	-1.49732	0.000473	0.00795705	69.13	46.88	81	22.03	18.99	21.01
'MYO3A'	53904	ENSG00000095777	-1.49706	0.383118	0.721996	6	2	2	2	1	0
'CCNB3'	85417	ENSG00000147082	-1.4934	0.0350703	0.175663	32	17	30	3	14	7
'FCN1'	2219	ENSG00000085265	-1.49277	0.515422	0.82731	1	5.73	0	1	1	0
'TDRD6'	221400	ENSG00000180113	-1.49086	0.115278	0.369217	17	5	11	4	3	3
'NCCRP1'	342897	ENSG00000188505	-1.4904	0.00313285	0.0324299	170	72	213	42	75	22
'NPW'	283869	ENSG00000183971	-1.48881	0.115438	0.369447	30	28	5	15	2	3
'ASB15'	142685	ENSG00000146809	-1.48878	0.522212	0.830781	0	0	9	2	0	1
'CTBS'	1486	ENSG00000117151	-1.48792	3.32e-08	3.21e-06	341	300	372	104	83	133
'EFHC2'	80258	ENSG00000183690	-1.48496	0.0234802	0.135336	38	17	20	8	5	10
'ODF3L2'	284451	ENSG00000181781	-1.48292	0.234558	0.554642	12	6	2	1	3	2
'GCM1'	8521	ENSG00000137270	-1.48209	0.714869	0.923002	2	0	0	0	0	0
'ALDOB'	229	ENSG00000136872	-1.48209	0.714869	0.923002	2	0	0	0	0	0
'CBY3'	646019	ENSG00000204659	-1.48209	0.714869	0.923002	2	0	0	0	0	0
'VSTM5'	387804	ENSG00000214376	-1.48209	0.714869	0.923002	2	0	0	0	0	0
'LOC100505841'	100505841		-1.48209	0.714869	0.923002	2.1	0	0	0	0	0
'CFAP54'	144535	ENSG00000188596	-1.48209	0.714869	0.923002	2	0	0	0	0	0
'GPR78'	27201	ENSG00000155269	-1.48209	0.714869	0.923002	2	0	0	0	0	0
'PLP1'	5354	ENSG00000123560	-1.48209	0.714869	0.923002	2	0	0	0	0	0
'PASD1'	139135	ENSG00000166049	-1.48209	0.714869	0.923002	2	0	0	0	0	0
'GLYATL2'	219970	ENSG00000156689	-1.48209	0.714869	0.923002	2	0	0	0	0	0
'GNLY'	10578	ENSG00000115523	-1.48209	0.714869	0.923002	2	0	0	0	0	0
'SIGLEC11'	114132	ENSG00000161640	-1.48209	0.714869	0.923002	2	0	0	0	0	0
'ANKRD22'	118932	ENSG00000152766	-1.48209	0.714869	0.923002	2	0	0	0	0	0
'UROC1'	131669	ENSG00000159650	-1.48209	0.714869	0.923002	2	0	0	0	0	0
'ENPP6'	133121	ENSG00000164303	-1.48209	0.714869	0.923002	2	0	0	0	0	0
'MROH2B'	133558	ENSG00000171495	-1.48209	0.714869	0.923002	2	0	0	0	0	0
'SLC35G3'	146861	ENSG00000164729	-1.48209	0.714869	0.923002	2	0	0	0	0	0
'SLC22A10'	387775	ENSG00000184999	-1.48209	0.714869	0.923002	2	0	0	0	0	0
'AZGP1'	563	ENSG00000160862	-1.48209	0.714869	0.923002	2	0	0	0	0	0
'RORC'	6097	ENSG00000143365	-1.48209	0.714869	0.923002	2	0	0	0	0	0
'CCL20'	6364	ENSG00000115009	-1.48209	0.714869	0.923002	2	0	0	0	0	0
'CFHR5'	81494	ENSG00000134389	-1.48209	0.714869	0.923002	2	0	0	0	0	0
'PLCXD3'	345557	ENSG00000182836	-1.48107	6.73e-05	0.00174492	1003	1605	1306	288	312	670
'SERPING1'	710	ENSG00000149131	-1.47998	6.46e-08	5.74e-06	1291	1034	682	408	277	260
'CSF2RB'	1439	ENSG00000100368	-1.47975	0.570001	0.860331	0	0	6	1	0	1
'GMIP'	51291	ENSG00000089639	-1.47825	6.88e-06	0.000274	178	154	103	47	41	49
'GLS2'	27165	ENSG00000135423	-1.47802	0.00499342	0.0455594	47	62	37	14	10	23
'DNAJC5G'	285126	ENSG00000163793	-1.47784	0.000527	0.00863319	100	76	92	30	14	41
'FOXP3'	50943	ENSG00000049768	-1.47578	0.188031	0.488187	6	7	9	2	4	1
'ANKRD63'	100131244	ENSG00000230778	-1.47482	0.0509002	0.222486	1259	1079	402	444	82	349
'ARSI'	340075	ENSG00000183876	-1.47417	0.0611977	0.250624	36	9	96	9	25	10
'CD163L1'	283316	ENSG00000177675	-1.4714	0.2852	0.616956	3	5	14	0	6	1
'POF1B'	79983	ENSG00000124429	-1.47047	0.193399	0.495777	5	2	27	3	3	5
'TCTEX1D1'	200132	ENSG00000152760	-1.46989	0.516135	0.827759	1	1	4	2	0	0
'INHBC'	3626	ENSG00000175189	-1.46896	0.12932	0.394305	15	22	3	6	3	4
'CPB1'	1360	ENSG00000153002	-1.46848	0.527588	0.835052	0	0	9	2	1	0
'C10orf95'	79946		-1.46838	0.505438	0.82142	1	3	2	0	0	2
'KCND1'	3750	ENSG00000102057	-1.46701	0.00398737	0.0388489	181	97	75	69	17	25
'LGI4'	163175	ENSG00000153902	-1.46625	0.00568533	0.0499513	206	216	120	46	18	111
'DTX1'	1840	ENSG00000135144	-1.46543	0.61763	0.880536	7	0	0	2	0	0
'KNDC1'	85442	ENSG00000171798	-1.46506	1.72e-07	1.28e-05	572	318	294	108	138	121
'SERPINA1'	5265	ENSG00000197249	-1.46431	0.516654	0.827759	2	4	0	1	0	1
'TGFBI'	7045	ENSG00000120708	-1.46345	0.00279207	0.0296973	1606	625	522	557	160	136
'TMEM255A'	55026	ENSG00000125355	-1.46175	0.0564854	0.238222	47	19	23	7	18	2
'CGB5'	93659	ENSG00000189052	-1.46169	0.175116	0.468511	11.07	8.08	15.79	3.16	0	8.86
'SERTM1'	400120	ENSG00000180440	-1.46051	0.0197083	0.119535	33	19	49	6	13	13
'PTN'	5764	ENSG00000105894	-1.46048	4.12e-08	3.91e-06	721	340	575	161	158	193
'GRM7'	2917	ENSG00000196277	-1.46031	0.402978	0.740061	6	1	3	1	2	0
'CYP46A1'	10858	ENSG00000036530	-1.45997	4.38e-05	0.00121271	155	184	117	48	37	63
'ATP1B2'	482	ENSG00000129244	-1.45943	2.96e-10	4.73e-08	4300	5402	4208	1533	1531	1461
'IQCH'	64799	ENSG00000103599	-1.45815	0.0110041	0.0793777	42	24	32	9	7	15
'ARHGEF4'	50649	ENSG00000136002	-1.4563	7.85e-07	4.6e-05	306	209	245	91	52	100
'CNTN5'	53942	ENSG00000149972	-1.45561	0.189627	0.490079	1109	1358	136	289	57	507
'FBXO15'	201456	ENSG00000141665	-1.45355	0.0217864	0.128206	24	21	29	9	5	10
'WDR78'	79819	ENSG00000152763	-1.45352	0.00357617	0.0357843	85	34	46	12	21	18
'PODNL1'	79883	ENSG00000132000	-1.45303	0.346002	0.68238	5	10	0	2	1	2
'NOVA2'	4858	ENSG00000104967	-1.4528	0.0783895	0.292214	68	27	11	22	2	9
'CPA1'	1357	ENSG00000091704	-1.45231	0.00334207	0.0338704	66	47	85	12	31	20
'PRELP'	5549	ENSG00000188783	-1.45129	0.00364114	0.0363091	61	105.99	164.14	51	38	21.17
'FAM184A'	79632	ENSG00000111879	-1.45091	3.7e-05	0.00106397	154	116	180	42	63	39
'PCDHB8'	56128	ENSG00000120322	-1.44997	0.275737	0.606016	9.45	3.1	10.11	1.03	0	6.58
'OXCT2'	64064	ENSG00000198754	-1.44962	0.68322	0.909271	0	3	0	1	0	0
'FBP2'	8789	ENSG00000130957	-1.44962	0.68322	0.909271	0	3	0	1	0	0
'SRD5A2'	6716	ENSG00000277893	-1.44962	0.68322	0.909271	0	3	0	1	0	0
'BCO2'	83875	ENSG00000197580	-1.44942	4.6e-07	2.92e-05	273	228	348	108	74	94
'AGRP'	181	ENSG00000159723	-1.44931	0.680946	0.9078	0	3	0	0	1	0
'RNF224'	643596	ENSG00000233198	-1.44931	0.680946	0.9078	0	3	0	0	1	0
'HIST2H3D'	653604	ENSG00000183598	-1.44931	0.680946	0.9078	0	3	0	0	1	0
'OR3A2'	4995	ENSG00000221882	-1.44931	0.680946	0.9078	0	3	0	0	1	0
'FOXQ1'	94234	ENSG00000164379	-1.44845	0.363605	0.702354	14	0	3	3	1	1
'LRRC61'	65999	ENSG00000127399	-1.44744	0.00177885	0.0215705	59	53	71	12	24	23
'MTSS1'	9788	ENSG00000170873	-1.44518	4.95e-06	0.000212	2675.62	2575	1315.47	978	514.97	647
'RTN4RL1'	146760	ENSG00000185924	-1.44185	2.92e-05	0.000886	282	320	237	60	85	129
'TCIM'	56892	ENSG00000176907	-1.44124	0.391527	0.730231	1	1	13	0	1	4
'PGGHG'	80162	ENSG00000142102	-1.44095	1.27e-06	7.07e-05	762	503	578	278	116	203
'CCDC173'	129881	ENSG00000154479	-1.43894	0.326031	0.659989	2	3	7	1	1	2
'LOC389831'	389831	ENSG00000276256	-1.4384	1.03e-09	1.43e-07	657.98	401.96	640.66	197.1	168.87	182.22
'ZNF83'	55769	ENSG00000167766	-1.43833	4.54e-07	2.89e-05	812	605	1092	284	206	330
'ARMCX5-GPRASP2'	100528062		-1.43828	0.000438	0.00748532	129.29	93.21	72.94	20.1	31.41	43.91
'DRD1'	1812	ENSG00000184845	-1.43556	3.94e-06	0.000177	517	577	376	213	105	169
'POU5F1'	5460	ENSG00000204531	-1.43459	0.195442	0.498935	12.17	9.71	4.8	1	2	5.05
'PPP4R4'	57718	ENSG00000119698	-1.43159	0.320233	0.654323	10	2	4	2	0	3
'BFSP1'	631	ENSG00000125864	-1.43069	0.00894886	0.0686592	55	25	47	21	9	11
'IFT20'	90410	ENSG00000109083	-1.43063	1.66e-05	0.000563	176	112	170	38	48	62
'HIST1H2AE'	3012	ENSG00000277075	-1.42991	0.0927998	0.322801	17	9	27	2	10	5
'ADA'	100	ENSG00000196839	-1.42659	0.00111168	0.0152737	146	69	154	27	31	61
'TENM1'	10178	ENSG00000009694	-1.42513	0.0445579	0.204427	31	10	22	7	7	6
'ELOVL2'	54898	ENSG00000197977	-1.42308	0.129856	0.395041	10	6	29	8	5	2
'ARMC12'	221481	ENSG00000157343	-1.42179	0.0122497	0.085263	26	30	43	10	11	12
'ZNF214'	7761	ENSG00000149050	-1.42135	0.00631864	0.053698	66	30	35	19	12	11
'TXNDC16'	57544	ENSG00000087301	-1.41982	2.41e-05	0.000775	199	100	178	59	39	57
'ADCYAP1R1'	117	ENSG00000078549	-1.41783	0.250918	0.575487	26	12	0	7	2	3
'RD3L'	647286	ENSG00000227729	-1.41756	0.217203	0.529869	1	7	42	4	10	3
'HSD17B13'	345275	ENSG00000170509	-1.4162	0.106323	0.350833	10.07	9.11	17.86	5.2	4.73	3.83
'ZNF600'	162966	ENSG00000189190	-1.41605	0.000462	0.00780257	76.99	68	115.11	28.99	31.14	27
'PYROXD2'	84795	ENSG00000119943	-1.4149	1.93e-05	0.000644	761	690	515	211	123	319
'NPEPL1'	79716	ENSG00000215440	-1.41382	4.97e-05	0.00134683	361	395	500	206	79	141
'FAM106B'	100996259		-1.41226	0.495992	0.815377	1	1	4.02	0.53	1	1.01
'LRIT3'	345193	ENSG00000183423	-1.41186	0.645533	0.894131	0	2	1	0	1	0
'SNX31'	169166	ENSG00000174226	-1.41186	0.645533	0.894131	0	2	1	0	1	0
'TMEM178B'	100507421	ENSG00000261115	-1.40975	0.180071	0.476766	14	16	3	6	4	1
'BTN3A2'	11118	ENSG00000186470	-1.40974	0.000995	0.0141192	70.15	75.42	89.04	32	15	32.99
'LRRC3'	81543	ENSG00000160233	-1.40932	1.2e-05	0.000426	191.14	147	106.26	51	42	53
'PLEKHG4B'	153478	ENSG00000153404	-1.40795	5.85e-06	0.000241	397	265	203.06	115.99	64	105
'HAPLN3'	145864	ENSG00000140511	-1.40605	0.000135	0.00299948	131	176	223	69	42	70
'MORN1'	79906	ENSG00000116151	-1.40495	0.0010182	0.0143116	119	44	97	25	29	30
'MAPK8IP2'	23542	ENSG00000008735	-1.40437	0.0375644	0.183735	23	17	23	8	4.98	9
'CKMT1B'	1159	ENSG00000237289	-1.40262	0.224078	0.540051	25.37	5.78	11.12	2.57	0	11.42
'EPHB1'	2047	ENSG00000154928	-1.40247	0.157678	0.442826	10	22	8	10	3	1
'XCR1'	2829	ENSG00000173578	-1.40141	0.135689	0.404372	14	10.6	9	5	1	5.96
'CEACAM21'	90273	ENSG00000007129	-1.40108	0.398471	0.736648	9	9	0	1	0	5
'ARHGAP6'	395	ENSG00000047648	-1.40077	0.00086	0.012601	354	381	210	112	46	162
'PTPRZ1'	5803	ENSG00000106278	-1.40073	0.00194662	0.0229337	207	58	84	48	30	33
'BBS4'	585	ENSG00000140463	-1.4007	3.66e-09	4.61e-07	601	409	596	161	166	205
'ABHD14A-ACY1'	100526760	ENSG00000114786	-1.40045	0.125706	0.388045	18.73	16.8	16.9	9.51	0	8.39
'C19orf67'	646457	ENSG00000188032	-1.40006	0.0818083	0.3002	55	91	5	20	9	23
'MAP10'	54627	ENSG00000212916	-1.39889	0.00250598	0.0275468	119	53	50	34	19	19
'MPP6'	51678	ENSG00000105926	-1.398	0.017867	0.111961	136	113	613	73	148	70.62
'MAATS1'	89876	ENSG00000183833	-1.39772	0.365405	0.704221	10	1	2	1	1	2
'AZIN2'	113451	ENSG00000142920	-1.39501	0.00334822	0.0339129	64	36	43	13	14	20
'PTER'	9317	ENSG00000165983	-1.395	9.59e-05	0.00232027	130	93	104	35	25	49
'ENDOU'	8909	ENSG00000111405	-1.39459	0.151191	0.431575	15	5	17	1	6	5
'SLC12A5'	57468	ENSG00000124140	-1.39414	0.0212374	0.125998	29	21	25	8	7	10
'MYT1'	4661	ENSG00000196132	-1.39363	0.386034	0.724698	9	1	3	0	2	2
'LOC105374089'	105374089		-1.39358	0.412476	0.749025	3	3	3	1	2	0
'IL27RA'	9466	ENSG00000104998	-1.39268	0.0293198	0.156214	90	34	20	12	9	25
'LINC02210-CRHR1'	104909134	ENSG00000263715	-1.39253	0.000268	0.00509879	80	75	73.68	31	20	26
'SLC16A14'	151473	ENSG00000163053	-1.39241	0.00514396	0.0464746	126	68	35	25	30	19
'NAIP'	4671	ENSG00000249437	-1.3923	0.00163229	0.0202607	58.95	60.04	87	31.97	17.98	22.75
'KRT32'	3882	ENSG00000108759	-1.39067	0.495248	0.814923	2	1	3	1	1	0
'IMMP2L'	83943	ENSG00000184903	-1.38873	0.0117392	0.0829704	51	25.99	68	12	13	23
'NUDT7'	283927	ENSG00000140876	-1.38845	0.00547104	0.048551	59	40	66	10	19	26
'C19orf18'	147685	ENSG00000177025	-1.38822	0.134563	0.402465	12	7	11	4	3	3
'PCDHGA6'	56109	ENSG00000253731	-1.38682	0.149192	0.427552	7.6	9.31	13.04	4.76	2.22	4.52
'KCNG1'	3755	ENSG00000026559	-1.3858	0.00529695	0.0474482	1011	296	236	289	108	97
'FES'	2242	ENSG00000182511	-1.38488	0.168866	0.457914	22	19	15	3	0	16
'STON1'	11037	ENSG00000243244	-1.38479	2.32e-06	0.000116	372.11	251.29	241.58	133.09	83.8	73.06
'C2orf27A'	29798		-1.3846	0.0224992	0.131247	38	21	42.37	13	5	16
'C2orf81'	388963	ENSG00000284308	-1.38248	0.00137534	0.0177935	103	119	76	34	47	20
'OR10J3'	441911	ENSG00000196266	-1.38202	0.530694	0.837494	2	3	1	0	2	0
'VTN'	7448	ENSG00000109072	-1.38188	0.0288502	0.154754	22	26	22	9	6	9
'TSPO2'	222642	ENSG00000112212	-1.38072	0.655864	0.899182	0	1	2	0	0	1
'LRRD1'	401387	ENSG00000240720	-1.38058	0.654433	0.898587	0	1	2	0	1	0
'FAM53A'	152877	ENSG00000174137	-1.38011	0.0504926	0.221459	35	17	18	4	6	13
'HOXC4'	3221	ENSG00000198353	-1.37934	0.0109165	0.0790176	148	76	171	34	80	16
'LOC100996379'	100996379		-1.37902	0.346499	0.682912	3.34	6.01	5.66	4.62	0	1
'ALK'	238	ENSG00000171094	-1.37772	0.275467	0.605992	8	8	7	7	1	0
'KCNH7'	90134	ENSG00000184611	-1.37462	0.00326964	0.0333304	659	484	191	188	59	203
'SDHAF4'	135154	ENSG00000154079	-1.37461	0.00387701	0.038157	53	46	43	11	17	20
'CDHR2'	54825	ENSG00000074276	-1.37376	0.0831307	0.302925	20	32	11	6	3	13
'ANKRD60'	140731	ENSG00000124227	-1.37337	0.54486	0.846225	2.14	0	4	1	1.43	0
'GATA3'	2625	ENSG00000107485	-1.37284	0.0239919	0.13733	103	59	169	21	74	15
'RHBDL1'	9028	ENSG00000103269	-1.37267	0.000738	0.0112043	67	56	77	21	25	22
'AIFM3'	150209	ENSG00000183773	-1.37255	0.284329	0.616065	10	3	8	2	0	5
'SMIM17'	147670	ENSG00000268182	-1.37034	0.0537741	0.230489	21.5	18.98	14.15	7.08	6.99	5.12
'SRY'	6736	ENSG00000184895	-1.37032	0.42281	0.760054	9	0	7	0	4	1
'COL20A1'	57642	ENSG00000101203	-1.3664	0.529663	0.836782	2	2	2	0	2	0
'SCEL'	8796	ENSG00000136155	-1.36594	0.591945	0.870485	1	0	5	0	2	0
'CR1'	1378	ENSG00000203710	-1.36594	0.591945	0.870485	1	0.99	5.99	0	2	0
'TTLL9'	164395	ENSG00000131044	-1.36488	0.269491	0.598638	7	4	7.47	1	4	1
'GSTA4'	2941	ENSG00000170899	-1.36414	4.28e-06	0.000189	459	303	568	122	157	173
'FCHO1'	23149	ENSG00000130475	-1.36411	0.0352973	0.176294	22	19	23	9	6	7
'RASSF5'	83593	ENSG00000266094	-1.36381	1.13e-05	0.000408	1402	1299	2036	520	719	386
'CDC14C'	168448		-1.36233	0.131155	0.397048	10	7.08	18.04	4	5	3
'ETNK1'	55500	ENSG00000139163	-1.36192	1.03e-06	5.93e-05	499	258	444	117	151	135
'IL31RA'	133396	ENSG00000164509	-1.36045	0.0972419	0.332961	78	82	19	14	2	46
'TSPAN11'	441631	ENSG00000110900	-1.35916	0.000101	0.00241869	413	172	328	70	126	107
'COL2A1'	1280	ENSG00000139219	-1.35803	3.32e-07	2.25e-05	3923	4978	3494	1871	1259	1220
'JAK3'	3718	ENSG00000105639	-1.35719	0.0017708	0.021503	116.01	121.83	57	43.71	22.3	37
'GAD1'	2571	ENSG00000128683	-1.35687	0.00303595	0.0317288	334	514	1254	190	315	235
'INAFM2'	100505573	ENSG00000259330	-1.35543	2.71e-05	0.000845	2274	2467	1207	771	456	845
'SPACA9'	11092	ENSG00000165698	-1.35421	0.000112	0.00263727	99.94	84	118	37.97	35	32
'NDUFC2-KCTD14'	100532726	ENSG00000259112	-1.35395	0.129604	0.394755	53.03	18.37	20.49	18.75	12.11	0
'ALDH1A1'	216	ENSG00000165092	-1.3535	0.269665	0.598638	9	1	14	1	4	3
'C12orf75'	387882	ENSG00000235162	-1.35316	0.00353959	0.0355	658	892	552	230	83	433
'PQLC2L'	152078	ENSG00000174899	-1.3519	0.443382	0.775605	4	1	4	0	1	2
'ADCYAP1'	116	ENSG00000141433	-1.351	0.708527	0.920324	0	0	3	1	0	0
'COX7A1'	1346	ENSG00000161281	-1.351	0.708527	0.920324	0	0	3	1	0	0
'MTNR1B'	4544	ENSG00000134640	-1.351	0.708527	0.920324	0	0	3	1	0	0
'KCNK7'	10089	ENSG00000173338	-1.35096	0.707631	0.919884	0	0	3	0	0	1
'TMEM52B'	120939	ENSG00000165685	-1.3509	0.706224	0.919746	0	0	3	0	1	0
'RFPL4AL1'	729974	ENSG00000229292	-1.3509	0.706224	0.919746	0	0	3.51	0	1	0
'PLEKHS1'	79949	ENSG00000148735	-1.3509	0.706224	0.919746	0	0	3	0	1	0
'KCNJ15'	3772	ENSG00000157551	-1.3509	0.706224	0.919746	0	0	3	0	1	0
'PLA2G2A'	5320	ENSG00000188257	-1.3509	0.706224	0.919746	0	0	3	0	1	0
'SLC52A3'	113278	ENSG00000101276	-1.3509	0.706224	0.919746	0	0	3	0	1	0
'KRT23'	25984	ENSG00000108244	-1.3509	0.706224	0.919746	0	0	3	0	1	0
'OSR1'	130497	ENSG00000143867	-1.35063	2.52e-06	0.000124	555	574	690	193	271	167
'RAET1E'	135250	ENSG00000164520	-1.34943	0.541641	0.844618	2	1.1	3.71	0	2	0.98
'DDIT4L'	115265	ENSG00000145358	-1.34732	0.00871991	0.0676483	104	124	398	54	87	80
'PIGZ'	80235	ENSG00000119227	-1.34706	3.17e-05	0.000941	258.63	313	258	69	120	100
'PLLP'	51090	ENSG00000102934	-1.34687	0.000438	0.00748532	123	99	143	45	55	26
'TMEM191C'	645426	ENSG00000206140	-1.34488	0.0767408	0.288299	15.4	14.82	17.89	4.21	5.18	7.5
'CA5B'	11238	ENSG00000169239	-1.34473	0.00024	0.0046778	202.7	271.93	408.77	92	128.02	91.99
'ZBED9'	114821	ENSG00000232040	-1.34441	4.02e-05	0.00113164	148	92	106	35	43	40
'FIGNL2'	401720	ENSG00000261308	-1.34112	0.00620551	0.0530103	257	303	106	92	31	113
'PCDHB6'	56130	ENSG00000113211	-1.34036	0.273032	0.603076	10.04	4.94	4.56	2	3	1
'CA14'	23632	ENSG00000118298	-1.34017	5.2e-08	4.77e-06	423	444	372	147	124	164
'WNT9B'	7484	ENSG00000158955	-1.33899	0.51208	0.82533	3	1	2	0	1	1
'LHFPL1'	340596	ENSG00000182508	-1.33898	0.127128	0.390426	14	7	34	5	11	3
'CDRT4'	284040	ENSG00000239704	-1.33877	0.00367459	0.0365589	119.9	114.88	65.81	55.24	17.3	33.35
'TAS2R19'	259294	ENSG00000212124	-1.33852	0.668608	0.901502	1	2	0	1	0	0
'CCL17'	6361	ENSG00000102970	-1.33852	0.668608	0.901502	1	2	0	1	0	0
'CCDC152'	100129792	ENSG00000198865	-1.33852	0.668608	0.901502	1	2	0	1	0	0
'ZNRF4'	148066	ENSG00000105428	-1.33852	0.668608	0.901502	1	2	0	1	0	0
'MYO15A'	51168	ENSG00000091536	-1.33828	0.0237452	0.136296	29	30	26	14	6	10
'DDX60L'	91351	ENSG00000181381	-1.33577	0.00358031	0.0358052	108	59	82	30	13	43
'AK8'	158067	ENSG00000165695	-1.3356	0.0515119	0.224202	33	16	16	5	7	10
'MEX3A'	92312	ENSG00000254726	-1.33442	4.3e-08	4.05e-06	2096	1489	1252	726	499	450
'FGF17'	8822	ENSG00000158815	-1.33429	0.55543	0.854155	3	0	3	1	1	0
'DNALI1'	7802	ENSG00000163879	-1.33421	6.34e-09	7.46e-07	691	428	525	200	150	218
'IL9R'	3581	ENSG00000124334	-1.33349	0.397224	0.736348	2	3	6	2	0	2
'PCDHGA11'	56105	ENSG00000253873	-1.33313	0.0178868	0.111975	31.08	35.46	28.14	8.87	13.07	12.5
'SCN2A'	6326	ENSG00000136531	-1.33123	0.14034	0.411304	9	9	19	3	7	3
'COL4A6'	1288	ENSG00000197565	-1.33063	0.000305	0.00564886	1842	1212	3027	740	934	447
'LPCAT4'	254531	ENSG00000176454	-1.32971	2.78e-05	0.000863	3408	2822	3918	1485	615	1504
'ASMTL'	8623	ENSG00000169093	-1.329	2.68e-09	3.53e-07	409	314	382	136	130	120
'TRIM45'	80263	ENSG00000134253	-1.32888	4.71e-05	0.00129261	158	96.01	152	44	41	56
'WFIKKN1'	117166	ENSG00000127578	-1.32762	0.226849	0.543719	14	9	3	5	1	3
'NPFFR2'	10886	ENSG00000056291	-1.32629	0.462351	0.79129	6	1	2.03	1	0	2
'SLC25A41'	284427	ENSG00000181240	-1.32613	0.272079	0.601775	5	6	11	4	0	4
'NRG2'	9542	ENSG00000158458	-1.3243	5.81e-06	0.000241	254	139	207	65	77	65
'C1orf116'	79098	ENSG00000182795	-1.32323	0.138983	0.409837	16	14	7	7	4	2
'LHFPL2'	10184	ENSG00000145685	-1.32272	1.32e-10	2.37e-08	2773	2148	2017	975	630	835
'LOC112267992'	112267992		-1.32241	0.0162452	0.105479	64.64	54.08	59.55	39.2	16.37	8.33
'CDHR3'	222256	ENSG00000128536	-1.32178	0.00177053	0.021503	62.27	73.58	107.02	32.09	23	32.62
'ALPK1'	80216	ENSG00000073331	-1.32049	0.0174967	0.110328	74	21	41	19	16	11
'TTC34'	100287898	ENSG00000215912	-1.3199	0.0495101	0.218995	27	44	17	12	5	15
'IL17RE'	132014	ENSG00000163701	-1.31846	0.0668912	0.265203	56	41	14	19	3	17
'RAB11FIP4'	84440	ENSG00000131242	-1.3184	2.92e-05	0.000886	202	237	199	58	87	82
'NEK11'	79858	ENSG00000114670	-1.31811	0.0474806	0.21327	31.6	13.01	23	6	9.79	8.81
'NGEF'	25791	ENSG00000066248	-1.31682	0.0830709	0.302925	29	18	13	9	2	10
'DMBT1'	1755	ENSG00000187908	-1.31639	0.359675	0.69799	2	2	10	1	3	1
'RBM43'	375287	ENSG00000184898	-1.3156	0.119956	0.377595	10.01	12.95	17	3	4	7.01
'LTB4R2'	56413	ENSG00000213906	-1.31512	0.133283	0.400564	18	6	14	4	6	3
'SYN2'	6854	ENSG00000157152	-1.31273	0.0444989	0.204361	52	20	16	14	8	8
'FAM228A'	653140	ENSG00000186453	-1.31137	0.054104	0.23108	15	24	24	10	6	7
'OCLM'	10896	ENSG00000262180	-1.31075	0.554679	0.853251	3	1	2	0	2	0
'RBAK-RBAKDN'	100533952	ENSG00000272968	-1.31037	0.115046	0.368813	14.51	16.39	9.91	5.87	3.55	6.67
'LOC112268350'	112268350		-1.30949	0.371223	0.710164	5.51	6.47	3.02	0	1	4
'SH2D3A'	10045	ENSG00000125731	-1.30921	0.117829	0.374196	16	11	16	3	9	3
'PCDHB11'	56125	ENSG00000197479	-1.30905	0.114881	0.368624	32.23	9.03	15.55	3.01	4	12.18
'PLCB2'	5330	ENSG00000137841	-1.30844	0.0011064	0.0152226	1146	818	699	420	111	418
'GJB2'	2706	ENSG00000165474	-1.30784	0.150144	0.429327	45	41	4	11	2	19
'KIF17'	57576	ENSG00000117245	-1.3078	0.00549626	0.0486719	71	60	33	20	16	22
'SH3BGRL'	6451	ENSG00000131171	-1.30643	2.49e-08	2.47e-06	1093	874	989	349	261	444
'RASD1'	51655	ENSG00000108551	-1.30505	0.00390012	0.0382774	568	676	1437	273	514	178
'LOC107986755'	107986755		-1.30495	0.640598	0.890908	1	1	1	1	0	0
'RPH3A'	22895	ENSG00000089169	-1.30495	0.640598	0.890908	1	1	1	1	0	0
'TLX2'	3196	ENSG00000115297	-1.30493	0.639702	0.890908	1	1	1	0	0	1
'GJB7'	375519	ENSG00000164411	-1.30493	0.639702	0.890908	1	1	1.01	0	0	1
'DNAI1'	27019	ENSG00000122735	-1.30358	0.120222	0.377957	13	9	17	7	3	4
'SPA17'	53340	ENSG00000064199	-1.30354	0.0639466	0.257577	33	15	16	4	9	9
'PPM1K'	152926	ENSG00000163644	-1.3034	1e-05	0.00037	1605.82	1226.23	2407.51	605	498	779
'DCAF4L1'	285429	ENSG00000182308	-1.30271	0.433792	0.768525	3	7	1	1	3	0
'LPAR2'	9170	ENSG00000064547	-1.3022	0.00154806	0.0194919	200	138	116	84	25	53
'LOC107984314'	107984314		-1.30147	0.0974503	0.333412	34.87	14.74	10.25	7.93	3.53	10.97
'SLC35F3'	148641	ENSG00000183780	-1.29997	0.300246	0.634437	23	13	1	9	0	4
'ATF7IP'	55729	ENSG00000171681	-1.29809	2.45e-12	7.12e-10	2465.16	1609.05	1640.22	695	611	713.02
'GNG2'	54331	ENSG00000186469	-1.2971	0.00573517	0.0503266	227	166	639	167	110	100
'LBH'	81606	ENSG00000213626	-1.29671	0.000746	0.0113087	25703	27596	9305	8274	4693	9693
'FMO5'	2330	ENSG00000131781	-1.296	0.0960843	0.330362	25	14	10	4	8.97	5
'CLDN4'	1364	ENSG00000189143	-1.29513	0.312576	0.646516	16	3	2	2	1	4
'MFSD4A'	148808	ENSG00000174514	-1.29403	0.0303572	0.160318	30	24	27.95	7	8	14
'CPXM1'	56265	ENSG00000088882	-1.29347	3.18e-06	0.000149	1698	958	1183	642	397	322
'CFAP70'	118491	ENSG00000156042	-1.29162	0.0258311	0.144296	59	19	29	12	10	15
'ZNF391'	346157	ENSG00000124613	-1.29124	0.00112424	0.0153918	92	69	57	29	19	30
'ZNF208'	7757	ENSG00000160321	-1.29072	0.119033	0.375778	9	12	36	8	9	4
'TRAM1L1'	133022	ENSG00000174599	-1.28968	0.0063243	0.053698	50	45	71	14	21	25
'BOC'	91653	ENSG00000144857	-1.28859	0.0023315	0.0262083	467	248	470	107	234	74
'ERV3-1'	2086	ENSG00000213462	-1.28839	1.5e-07	1.15e-05	545.76	325.99	482.59	175.52	129.61	179.18
'FAM83B'	222584	ENSG00000168143	-1.28714	0.0662331	0.263575	33.01	15.5	17.94	12	4	7
'MUC8'	100129528		-1.28678	0.585459	0.867176	0	4	1	1	0	1
'LOC283710'	283710		-1.2865	0.401214	0.738395	1	7	5	3	2	0
'LRRC17'	10234	ENSG00000128606	-1.28448	0.00433787	0.0414061	463	149	413	190	115	57
'SBK1'	388228	ENSG00000188322	-1.28413	9.9e-08	7.94e-06	907	720	534	287	266	222
'CCDC191'	57577	ENSG00000163617	-1.28353	0.000428	0.00737222	141	73	103	44	26	43
'AKR1A1'	10327	ENSG00000117448	-1.28318	0.000112	0.00263777	883	509	1250	255	378	313
'ZNF334'	55713	ENSG00000198185	-1.28279	1.35e-05	0.000468	185	136	171	75	48	55
'ARRDC3'	57561	ENSG00000113369	-1.28136	1.57e-05	0.00054	1079	726	581	197	277	373
'SAPCD1'	401251	ENSG00000228727	-1.27921	0.0514274	0.22417	31	15	24	8	5	12
'BTG2'	7832	ENSG00000159388	-1.27799	2.47e-06	0.000122	3171	2523	3587	785	1336	1227
'HSD11B1'	3290	ENSG00000117594	-1.27693	0.497758	0.816582	0	4	15	0	7	0
'PDZK1'	5174	ENSG00000174827	-1.27466	0.512655	0.825452	3	3	2	3	0	0
'MGAT5B'	146664	ENSG00000167889	-1.274	0.320182	0.654323	12	7	1	1	2	4
'HCAR1'	27198	ENSG00000196917	-1.27243	0.684912	0.91013	1	0	2.04	0	1	0.85
'CD200R1'	131450	ENSG00000163606	-1.27243	0.684912	0.91013	1	0	2	0	1	0
'HPSE'	10855	ENSG00000173083	-1.27243	0.684912	0.91013	1	0	2	0	1	0
'RGS13'	6003	ENSG00000127074	-1.27243	0.684912	0.91013	1	0	2	0	1	0
'SLC5A10'	125206	ENSG00000154025	-1.27243	0.684912	0.91013	1	0	2	0	1	0
'DPP6'	1804	ENSG00000130226	-1.27239	0.686381	0.910899	1	0	2	0	0	1
'ABCA6'	23460	ENSG00000154262	-1.27239	0.686381	0.910899	1	0	2	0	0	1
'LOC112267859'	112267859		-1.27239	0.686381	0.910899	1	0	2	0	0	1
'PRPH'	5630	ENSG00000135406	-1.27239	0.686381	0.910899	1	0	2	0	0	1
'KRT14'	3861	ENSG00000186847	-1.27236	0.687316	0.911515	1	0	2	1	0	0
'CXCL1'	2919	ENSG00000163739	-1.27236	0.687316	0.911515	1	0	2	1	0	0
'XPNPEP2'	7512	ENSG00000122121	-1.27236	0.687316	0.911515	1	0	2	1	0	0
'EFNB3'	1949	ENSG00000108947	-1.27227	2.74e-07	1.93e-05	4470	3991	4141	1617	1037	1978
'LMO3'	55885	ENSG00000048540	-1.27066	0.00432708	0.041394	79	63	90	24	42	18
'BMP8B'	656	ENSG00000116985	-1.26875	0.513231	0.825772	2	3	3.45	0	0	3
'ZNF816-ZNF321P'	100529240	ENSG00000221874	-1.26839	0.0214679	0.126846	36.69	41.04	56.63	8.37	19.17	22.87
'PIPOX'	51268	ENSG00000179761	-1.26832	0.000222	0.00439611	125.4	98.69	106.42	36	31	53
'TMEM272'	283521	ENSG00000281106	-1.26703	0.391748	0.730527	2	4	7	3	0	2
'CACNG6'	59285	ENSG00000130433	-1.26656	0.00616448	0.0527375	183	125	79	42	22	76
'MATK'	4145	ENSG00000007264	-1.26636	0.322718	0.656461	3	4	12	1	5	1
'ZNF491'	126069	ENSG00000177599	-1.26627	0.0788732	0.293452	37	16	38	9	3	21
'DGKG'	1608	ENSG00000058866	-1.26543	0.0126373	0.0873322	58	74	33	15	20	26
'MAP2K6'	5608	ENSG00000108984	-1.26419	0.000245	0.00474341	199	180	146.87	44	58	90.99
'IL32'	9235	ENSG00000008517	-1.26403	0.0135397	0.0917663	80	41	33	17	12	26
'TAP1'	6890	ENSG00000168394	-1.26198	0.0126761	0.087469	197	186	83	52	22	98
'LRRTM1'	347730	ENSG00000162951	-1.26012	0.00257058	0.0280619	146	66	171	41	60	37
'OPRL1'	4987	ENSG00000125510	-1.25992	3.27e-05	0.000962	188	155	127	52	51	69
'PCDHGB1'	56104	ENSG00000254221	-1.25983	0.41655	0.752923	7.08	6.88	4.36	0	6.75	0
'FOXH1'	8928	ENSG00000160973	-1.25802	0.03642	0.180297	118	84	29	28	10	46
'ARL15'	54622	ENSG00000185305	-1.25778	1.83e-05	0.000617	199	208	183	90	56	74
'KANK4'	163782	ENSG00000132854	-1.25664	0.112889	0.364516	23.01	40	128	10	52	9
'ZNF880'	400713	ENSG00000221923	-1.25486	0.00370695	0.0367548	66.03	49	98	28	22.98	29.01
'GPAM'	57678	ENSG00000119927	-1.254	6.22e-05	0.001632	405	296	477	119	112	204
'GOLGA6A'	342096	ENSG00000159289	-1.25156	0.231113	0.549549	13.81	11.96	8.13	7.4	0	5.69
'BATF3'	55509	ENSG00000123685	-1.25099	0.358342	0.696006	3	6	4	3	1	1
'TTYH2'	94015	ENSG00000141540	-1.25095	8.7e-05	0.00215167	427	600	658	181	267	186
'PTPRD'	5789	ENSG00000153707	-1.25028	5.32e-12	1.42e-09	4016	3130	3824	1570	1236	1256
'CD83'	9308	ENSG00000112149	-1.24984	0.00660554	0.0551021	77	31	66	22	20	21
'SPSB2'	84727	ENSG00000111671	-1.24962	0.0232263	0.134317	69	28	41	9	24	16
'BAIAP2L1'	55971	ENSG00000006453	-1.24936	0.000845	0.0124334	152	140	101	44	32	70
'UTS2R'	2837	ENSG00000181408	-1.24835	0.154507	0.437556	10	11	11	4	3	5
'DNMT3B'	1789	ENSG00000088305	-1.24802	0.00241262	0.0268427	75	47	81	29	20	26
'LOC105370733'	105370733		-1.24775	0.20577	0.513404	25	4	14	1	5	9
'COL28A1'	340267	ENSG00000215018	-1.24687	0.297701	0.631376	5	6	5	2	2	2
'TSTD3'	100130890	ENSG00000228439	-1.24611	0.00100648	0.0142157	152.01	143.99	78.02	38.01	43	57
'LIPT1'	51601	ENSG00000144182	-1.24504	0.0254971	0.143121	27	37	50	12	19	12
'METTL7A'	25840	ENSG00000185432	-1.24461	0.00172207	0.0211175	272	100	133	84	57	40
'GRM6'	2916	ENSG00000113262	-1.24364	0.449529	0.78043	5	5.72	1	1	3	0
'MDGA1'	266727	ENSG00000112139	-1.24339	0.0594862	0.246164	89	24	151	34	51	11
'CLUL1'	27098	ENSG00000079101	-1.24288	0.160343	0.446072	15	4	32	8	4	7
'PRSS12'	8492	ENSG00000164099	-1.24258	0.0136069	0.0920907	70	27	58	18	24	14
'FBXO17'	115290	ENSG00000269190	-1.24203	2.23e-09	2.98e-07	558	399	493	197	169	171
'LRRC34'	151827	ENSG00000171757	-1.24138	0.0906707	0.31829	17	15	26	11	3	8
'BTLA'	151888	ENSG00000186265	-1.24128	0.591627	0.870316	0	3	2	1	1	0
'ASTN1'	460	ENSG00000152092	-1.23897	3.16e-06	0.000149	607	414	368	214	170	128
'GRB14'	2888	ENSG00000115290	-1.2384	0.0967662	0.332116	38	27	171	15	57	16
'CYP2E1'	1571	ENSG00000130649	-1.23713	0.0316971	0.164253	63	32	96	43	13	16
'CDH4'	1002	ENSG00000179242	-1.2353	0.10959	0.357268	21	17	113	13	32	12
'XKR5'	389610	ENSG00000275591	-1.23474	0.0809228	0.298334	55	11	33	12	18	5
'HERC6'	55008	ENSG00000138642	-1.23467	1.24e-05	0.000435	372	249	284	128	73	136
'LOC101928120'	101928120		-1.23417	0.0120721	0.0843515	60	29	37	14	15	17
'KLC3'	147700	ENSG00000104892	-1.23327	0.161739	0.448013	5	32	16	4	9	8
'SVOPL'	136306	ENSG00000157703	-1.23188	0.4637	0.792539	4	0	7	1	2	1
'MX1'	4599	ENSG00000157601	-1.23136	0.112147	0.362874	15.3	18.62	22.79	11.03	8.02	2.16
'SPIC'	121599	ENSG00000166211	-1.2311	0.603777	0.87588	0	1	4	1	0	1
'GSTM2'	2946	ENSG00000213366	-1.23106	1e-05	0.00037	1067.21	986.35	1432.81	479.95	304.44	543.51
'LGALS3'	3958	ENSG00000131981	-1.23089	0.00360138	0.0359898	254	144	418	88	143	72
'SDC1'	6382	ENSG00000115884	-1.23054	0.00105384	0.0147173	144	115	81	41	29	57
'CDH24'	64403	ENSG00000139880	-1.23014	0.000658	0.0102616	217	122	126	65	33	74
'UBXN10'	127733	ENSG00000162543	-1.2298	0.208406	0.51728	23	9	4	7	2	4
'ZNF862'	643641	ENSG00000106479	-1.22958	7.07e-08	6.16e-06	537	499	468	229	173	166
'WNK4'	65266	ENSG00000126562	-1.22948	0.170925	0.461198	21	8	7	4	3	6
'ARHGEF3'	50650	ENSG00000163947	-1.22827	1.48e-09	2.01e-07	631	509	566	206	198	236
'TTC16'	158248	ENSG00000167094	-1.22738	0.697409	0.916743	2	1	0	0	1	0
'ATOH7'	220202	ENSG00000179774	-1.22738	0.697409	0.916743	2	1	0	0	1	0
'OR52H1'	390067	ENSG00000181616	-1.22738	0.697409	0.916743	2	1	0	0	1	0
'SOAT2'	8435	ENSG00000167780	-1.22738	0.697409	0.916743	2	1	0	0	1	0
'ALB'	213	ENSG00000163631	-1.22726	0.698887	0.916971	2	1	0	0	0	1
'LOC107985729'	107985729		-1.22726	0.698887	0.916971	2	1	0	0	0	1
'LY6H'	4062	ENSG00000176956	-1.22719	0.699827	0.917035	2	1	0	1	0	0
'TMEM238'	388564	ENSG00000233493	-1.22719	0.699827	0.917035	2	1	0	1	0	0
'OCM'	654231	ENSG00000122543	-1.22719	0.699827	0.917035	2	1	0	1	0	0
'KLF17'	128209	ENSG00000171872	-1.22719	0.699827	0.917035	2	1	0	1	0	0
'INTU'	27152	ENSG00000164066	-1.22661	0.00115438	0.0157409	120	64	114	39	27	45
'ATP1A2'	477	ENSG00000018625	-1.22626	0.00230953	0.0260118	749	1361	1968.99	336	645	594
'DLG2'	1740	ENSG00000150672	-1.22619	0.00443026	0.0419201	94	59	67	40	26	16
'ZNF345'	25850	ENSG00000251247	-1.22556	0.0567829	0.238955	45	16	27	14	13	5
'FER1L5'	90342	ENSG00000249715	-1.22322	0.207543	0.516043	16	10	39	1	19	4
'COLEC10'	10584	ENSG00000184374	-1.22261	0.33974	0.675481	7	6	3	1	1	4
'XPO4'	64328	ENSG00000132953	-1.22203	5.11e-05	0.00138156	8547.86	5436.58	5798.51	2561	1373.06	3476
'NUDT11'	55190	ENSG00000196368	-1.2219	0.000585	0.00935015	181.72	105.77	114.65	71.15	42.4	36.76
'WDR93'	56964	ENSG00000140527	-1.22189	0.421325	0.758324	6	1	4.83	2	1	1
'SLC16A6'	9120	ENSG00000108932	-1.22186	0.313312	0.647191	11	13	3	0	7	3
'PRRT1'	80863	ENSG00000204314	-1.22094	0.00035	0.00626287	251	146	128	90	54	51
'PKIA'	5569	ENSG00000171033	-1.21975	0.000621	0.0098136	1068	825	2049	386	587	521
'CCR7'	1236	ENSG00000126353	-1.21893	0.56824	0.859172	1	3	1	1	0	1
'HSD17B8'	7923	ENSG00000204228	-1.2184	0.000809	0.0120347	146	156	190	40	77	70
'PKD1L1'	168507	ENSG00000158683	-1.2183	0.00690847	0.0570818	49	52	49	17	23	17
'ERVV-2'	100271846	ENSG00000268964	-1.21708	0.643022	0.892496	0	1	4	0	0	2.99
'C21orf59-TCP10L'	110091775		-1.21698	0.00958509	0.0721436	46.73	58.66	39.02	21.73	16.35	18.78
'RUNX2'	860	ENSG00000124813	-1.21658	0.302868	0.636923	14	5	3	5	2	1
'XK'	7504	ENSG00000047597	-1.21526	0.00120065	0.0161333	143	65	97	36	30	47
'BCAN'	63827	ENSG00000132692	-1.21427	0.140381	0.411304	13	16	10	7	5	3
'IRAK1BP1'	134728	ENSG00000146243	-1.21388	0.00566785	0.0499076	61	45	45	19	15	23
'C20orf204'	284739	ENSG00000196421	-1.21327	0.407047	0.744016	18	15	155	7	60	4
'CGB2'	114336	ENSG00000104818	-1.21156	0.416282	0.752516	4.26	3.76	6.57	1.77	0	4.01
'TSPAN7'	7102	ENSG00000156298	-1.21045	0.0109773	0.0792599	122	56	233	50	51	55
'SFTPB'	6439	ENSG00000168878	-1.20957	0.447257	0.77864	5	2.35	4	0	3.69	1
'KCNIP4'	80333	ENSG00000185774	-1.20955	1.08e-06	6.14e-05	1394	963	1254.78	528	306	540
'XDH'	7498	ENSG00000158125	-1.20924	0.3006	0.635066	8	5	11	0	4	5
'TNFAIP8L1'	126282	ENSG00000185361	-1.20829	0.00407873	0.0395399	217.17	110.07	72.24	67.89	34.91	47.83
'POLR3GL'	84265	ENSG00000121851	-1.20828	8.31e-06	0.000319	256	209	246	82	76	113
'PRAC2'	360205	ENSG00000229637	-1.20615	0.602366	0.875869	0	2	3	0	1	1
'CRIP1'	1396	ENSG00000213145	-1.20498	0.00864988	0.0673151	221	175	118	57	27	112
'VSIG10'	54621	ENSG00000176834	-1.20438	0.020705	0.124066	48	27	45	10	19	16
'PRIMPOL'	201973	ENSG00000164306	-1.2043	0.00389891	0.0382774	139	57	132	29	48	45
'H3F3C'	440093	ENSG00000188375	-1.20403	0.284126	0.615994	6.66	3.93	12.47	2	3.28	3.24
'LCP1'	3936	ENSG00000136167	-1.20395	0.400139	0.737454	9	4	3	5	1	0
'NEDD8-MDP1'	100528064	ENSG00000255526	-1.20148	0.421227	0.758229	0	11.41	14.39	0	7.17	3.05
'CDKN1C'	1028	ENSG00000129757	-1.20121	2.62e-06	0.000128	589	458	453	237	198	137
'AQP3'	360	ENSG00000165272	-1.20091	0.000687	0.0106207	512	225	469	199	162	92
'GDA'	9615	ENSG00000119125	-1.20087	0.356108	0.693913	3	12	5	0	3	5
'GALNT6'	11226	ENSG00000139629	-1.20078	0.0278898	0.151754	190	105	35.69	53.13	21	49.42
'SFRP1'	6422	ENSG00000104332	-1.19846	8.62e-08	7.15e-06	12985	9512	15506	5618	4412	4582
'CHP2'	63928	ENSG00000166869	-1.1973	0.519511	0.829654	3	0	5	1	1	1
'TMEM35B'	100506144	ENSG00000243749	-1.19655	0.00546563	0.0485489	158	57	67	33	28	43
'PALD1'	27143	ENSG00000107719	-1.19533	6.47e-06	0.000261	392	328	242	130	100	139
'CXCR2'	3579	ENSG00000180871	-1.19512	0.337457	0.673199	54	22	4	29	1	0
'LSMEM2'	132228	ENSG00000179564	-1.19359	2.65e-05	0.000832	424	481	535	155	167	240
'TIAM1'	7074	ENSG00000156299	-1.1933	0.0344063	0.173336	247	123	70	87	14	65
'SOX5'	6660	ENSG00000134532	-1.19309	0.00547489	0.0485569	73	62	49	28	15	28
'CYYR1'	116159	ENSG00000166265	-1.19286	0.00035	0.00626287	144	83	105	50	41	35
'LOC105372798'	105372798		-1.19254	0.707187	0.919774	2	0	1	0	1	0
'TTC22'	55001	ENSG00000006555	-1.19254	0.707187	0.919774	2	0	1	0	1	0
'KCNJ18'	100134444	ENSG00000260458	-1.19254	0.707187	0.919774	2.19	0	1.12	0	1.13	0
'CDA'	978	ENSG00000158825	-1.19254	0.707187	0.919774	2	0	1	0	1	0
'HAL'	3034	ENSG00000084110	-1.19221	0.709629	0.920962	2	0	1	1	0	0
'ACSM1'	116285	ENSG00000166743	-1.19221	0.709629	0.920962	2	0	1	1	0	0
'LHX1'	3975	ENSG00000273706	-1.19134	0.323964	0.657718	17	10	2	6	0	5
'TCF15'	6939	ENSG00000125878	-1.19115	0.487111	0.810346	3	7	0	1	1	2
'F10'	2159	ENSG00000126218	-1.19065	0.126912	0.390047	16	14	35	3	14	8
'NME5'	8382	ENSG00000112981	-1.18964	0.0729122	0.28012	29	14	18	7	7	9
'FAM133A'	286499	ENSG00000179083	-1.18874	0.266255	0.59452	9	9	5	5	1	3
'NYNRIN'	57523	ENSG00000205978	-1.1865	1.78e-06	9.4e-05	3975	2413	1955	1303	907	960
'BMF'	90427	ENSG00000104081	-1.18534	6.9e-06	0.000274	1955	1189	1169	756	398	498
'RASL11A'	387496	ENSG00000122035	-1.18504	0.0134173	0.0911651	197	65	137	26	77	44
'TUBB4A'	10382	ENSG00000104833	-1.18476	0.0134375	0.0912672	318	250	86	104	39	109
'TRIM25'	7706	ENSG00000121060	-1.1843	0.000264	0.00503683	643	376	232	179	131	163
'CD82'	3732	ENSG00000085117	-1.18411	0.000324	0.00594233	151.88	210.28	147.17	71.63	59.59	71.29
'C1QTNF6'	114904	ENSG00000133466	-1.1831	2.18e-06	0.00011	428	288.97	382.43	171.04	139.04	113.98
'AJM1'	389813	ENSG00000232434	-1.1818	3.92e-05	0.0011134	346	256	200	122	107	79
'YPEL1'	29799	ENSG00000100027	-1.18164	1.54e-05	0.00053	433	436.88	276.99	170	132	145
'HPS3'	84343	ENSG00000163755	-1.17926	2.64e-07	1.88e-05	361	275	348	133	114	135
'EXD3'	54932	ENSG00000187609	-1.17921	0.000108	0.00257601	190	149	167	70	45	82
'CELF4'	56853	ENSG00000101489	-1.17921	0.20673	0.514783	16	13	7	5	1	8
'SH3RF2'	153769	ENSG00000156463	-1.17898	0.000331	0.00602399	1607	2475	2223	644	675	1200.59
'CLU'	1191	ENSG00000120885	-1.17811	0.00501256	0.0455977	2608	2633	931	866	399	1157
'LOC107984745'	107984745		-1.1775	0.203586	0.510314	9	10	9	3	3	5
'LOC389895'	389895		-1.17706	0.575944	0.863895	1	2	2	1	1	0
'ZNF229'	7772	ENSG00000278318	-1.17649	0.275191	0.605461	10	3	39	1	13	6
'RPS6KA6'	27330	ENSG00000072133	-1.1757	0.00578002	0.0505908	124	90	56	31	24	49
'TAC3'	6866	ENSG00000166863	-1.17516	0.544922	0.846246	3	2	3	0	3	0
'SIX4'	51804	ENSG00000100625	-1.17344	0.000163	0.00348262	215.31	166.96	133.45	88.24	54	58.2
'NENF'	29937	ENSG00000117691	-1.1728	0.00123472	0.0164638	132	91	112	28	50	51
'TLX1'	3195	ENSG00000107807	-1.17259	0.00604723	0.0521188	507	481	201	188	71	209
'GPR19'	2842	ENSG00000183150	-1.17181	0.456743	0.786909	3	3	4	2	0	2
'DYNC1I1'	1780	ENSG00000158560	-1.16922	3.97e-05	0.00112444	300	298	270	112	83	148
'CENPV'	201161	ENSG00000166582	-1.16903	0.00146225	0.0186817	228	103	233	53	80	83
'NME3'	4832	ENSG00000103024	-1.16864	0.000225	0.004438	227	139	205	53	84	83
'JHY'	79864	ENSG00000109944	-1.16817	0.050464	0.221459	48	15	44	19	12	10
'UPK2'	7379	ENSG00000110375	-1.16782	0.11328	0.365174	14	25	13	8	5	8
'FNDC4'	64838	ENSG00000115226	-1.16764	3.95e-05	0.00112	381	291	282	106	96	170
'LNP1'	348801	ENSG00000206535	-1.16639	0.00246686	0.0272374	91	98	151	52	33	51
'CARD10'	29775	ENSG00000100065	-1.16637	0.00487061	0.0448669	120	61	64	43	29	22
'DIRAS3'	9077	ENSG00000162595	-1.16487	0.0136093	0.0920907	169	68	86	71	23	30
'LRRC4B'	94030	ENSG00000131409	-1.16394	0.000282	0.00532262	1067	737	466	413	205	266
'UBE2L6'	9246	ENSG00000156587	-1.16303	0.00064	0.0100508	1273	908	896	390	203	614
'NRXN2'	9379	ENSG00000110076	-1.16299	0.182256	0.479507	32	17	8	11	1	10
'DMKN'	93099	ENSG00000161249	-1.16269	3.65e-05	0.00105439	772	690	776	195	339	343
'CDC25C'	995	ENSG00000158402	-1.16223	0.0606278	0.249202	110	23	27	28	16	15
'FAM131B'	9715	ENSG00000159784	-1.16171	0.118156	0.374314	36	6	37	11	12	7
'CD248'	57124	ENSG00000174807	-1.16121	1.89e-06	9.84e-05	336	306	338	140	137	110
'ZMAT1'	84460	ENSG00000166432	-1.16018	0.000172	0.00360442	194	145	128.99	63	45	75
'KLF1'	10661	ENSG00000105610	-1.15881	0.476953	0.803432	3	2	5	3	1	0
'SEMA4A'	64218	ENSG00000196189	-1.15833	0.0019384	0.0228833	109	132	120	45	33	67
'CALML6'	163688	ENSG00000169885	-1.15754	0.617262	0.880505	2	1	2	2	0	0
'H2AFB3'	83740	ENSG00000277745	-1.15741	0.561272	0.855304	4	3	1	0.5	3	0
'CSF3R'	1441	ENSG00000119535	-1.15729	0.134009	0.401497	19	19	10	5	4	10
'LYPD1'	116372	ENSG00000150551	-1.15703	0.0109707	0.0792599	303	207	87	78	42	112
'AKR7A3'	22977	ENSG00000162482	-1.15449	0.247096	0.570278	18.84	7.93	4	5	3	3
'PLIN1'	5346	ENSG00000166819	-1.15388	0.528322	0.835584	5	2	1	0	1	2
'CALN1'	83698	ENSG00000183166	-1.15372	0.0159909	0.104294	108	78	122	62	45	15
'LRRIQ1'	84125	ENSG00000133640	-1.15342	0.44539	0.776454	9	1	6	0	1	5
'HES7'	84667	ENSG00000179111	-1.15339	0.0169491	0.107954	120	227	105	79	27	81
'TBC1D3K'	101060351	ENSG00000273513	-1.15326	0.269542	0.598638	6	14.95	23.11	8.31	0	10.66
'IPP'	3652	ENSG00000197429	-1.15318	6.42e-05	0.00167927	193	122	148	56	56	69
'TBC1D7-LOC100130357'	107080638	ENSG00000145979	-1.15165	0.195385	0.498932	9.38	8.11	18.18	3.28	4.97	7.58
'RAB38'	23682	ENSG00000123892	-1.15139	0.0624392	0.253408	27	17	25	8	11	8
'GCA'	25801	ENSG00000115271	-1.15125	0.00108195	0.0150207	186	180	150	60	45	101
'WDR31'	114987	ENSG00000148225	-1.1499	2.85e-05	0.000877	248.96	220.63	180.31	76.93	95.91	85.93
'OPN3'	23596	ENSG00000054277	-1.14733	0.00225458	0.0255916	121	101	201	55	64	50
'SELENBP1'	8991	ENSG00000143416	-1.14679	0.00699783	0.0576117	539	344	310	183	54	235
'MGST1'	4257	ENSG00000008394	-1.14591	0.00999831	0.0743824	275	291	203	64	56	189
'CELF5'	60680	ENSG00000161082	-1.14548	0.0164567	0.106139	91	121	47	34	23	48
'ZC3H12B'	340554	ENSG00000102053	-1.14442	0.00152924	0.0193108	119.19	81.97	83	51.96	31	30.8
'ADGRA2'	25960	ENSG00000020181	-1.14441	6.11e-06	0.00025	3448	1941	1643	988	968	770
'TMCC3'	57458	ENSG00000057704	-1.14411	0.000163	0.00348562	188	118	118	56	60	50
'DNAH3'	55567	ENSG00000158486	-1.14393	0.592215	0.870631	1	1	3	0	1	1
'KLHL40'	131377	ENSG00000157119	-1.14311	0.234251	0.554461	4	26	38	3	20	5
'PSD2'	84249	ENSG00000146005	-1.14295	0.247502	0.57066	9	6	10	5	2	3
'STON1-GTF2A1L'	286749	ENSG00000068781	-1.1424	0.0382732	0.186291	92.89	74.71	50.42	52.91	9.2	26.94
'FNDC5'	252995	ENSG00000160097	-1.14197	4.08e-05	0.00114184	563	324	274	138	140	174
'SYT14'	255928	ENSG00000143469	-1.14149	0.392073	0.730793	22	1	2	3	1	5
'HOXB3'	3213	ENSG00000120093	-1.13974	0.00218316	0.0249764	1949	2245	807	927	483	620
'ACRBP'	84519	ENSG00000111644	-1.13918	0.0395681	0.18999	52	25	37	20	7	18
'CYTIP'	9595	ENSG00000115165	-1.13792	0.705509	0.919746	0	0	5	0	2	0
'RAB3C'	115827	ENSG00000152932	-1.13725	0.0117121	0.0828624	214	56	167	75	36	59
'CCDC114'	93233	ENSG00000105479	-1.13542	0.0351062	0.175663	49	28	27	14	9	18
'CCDC141'	285025	ENSG00000163492	-1.13498	0.0175134	0.110328	953	535	2623	419	724	506
'OGT'	8473	ENSG00000147162	-1.13495	6.63e-11	1.3e-08	4136	3198	3496	1643	1221	1475
'DNAH12'	201625	ENSG00000174844	-1.13434	0.485394	0.809301	9	1	1	1	2	1
'PRKCQ'	5588	ENSG00000065675	-1.13385	0.272123	0.601775	15	10	3	3	2	6
'SYNE4'	163183	ENSG00000181392	-1.13358	0.396562	0.73559	4	4	9	5	2	0
'LBHD1'	79081	ENSG00000162194	-1.13355	0.0339597	0.171833	34.73	29.61	27.83	12	13.25	11.89
'ADGRB2'	576	ENSG00000121753	-1.13236	0.000371	0.00655368	4976	3565	2077	1786	883	1562
'ZIC2'	7546	ENSG00000043355	-1.13222	0.0108606	0.0788095	69	79	44	27	19	32
'ARHGEF5'	7984	ENSG00000050327	-1.13214	0.19925	0.504605	27.07	29.05	24.7	12.58	20.52	0
'GABRG3'	2567	ENSG00000182256	-1.13157	0.440107	0.773842	3	4.84	5.02	3	0	2
'GJA3'	2700	ENSG00000121743	-1.1312	2.86e-06	0.000136	2900	2508	2156	970	755	1321
'PRR36'	80164	ENSG00000183248	-1.13069	0.000298	0.00555545	1127	1104	512	437	342	326
'ZNF540'	163255	ENSG00000171817	-1.13037	0.0254352	0.14283	36	35	57	20	19	13
'MBOAT1'	154141	ENSG00000172197	-1.13036	2.52e-07	1.81e-05	513.03	404.53	533.63	212.54	173.96	199.81
'PROB1'	389333	ENSG00000228672	-1.13023	0.00168094	0.0207447	299	418	200	169	103	106
'NAP1L2'	4674	ENSG00000186462	-1.13005	0.0343697	0.173231	73	59	46	11	18	42
'LOC102724751'	102724751		-1.12861	0.0857659	0.308286	26.85	18.27	44.66	20.25	6.63	10.13
'ETNK2'	55224	ENSG00000143845	-1.12793	6.79e-06	0.000272	803	735	698	228	303	369
'CCIN'	881	ENSG00000185972	-1.12786	0.583652	0.866761	1	2	4	3	0	0
'RGL3'	57139	ENSG00000205517	-1.12739	0.00235945	0.026457	208	185	99	65	47	86
'LOC107984203'	107984203		-1.12691	0.00421083	0.0405718	102.07	60.54	113.11	31.02	31.7	48.5
'CPM'	1368	ENSG00000135678	-1.12686	0.0352739	0.176228	88.99	170	325.01	46	129	65
'NEFH'	4744	ENSG00000100285	-1.12637	0.00387874	0.038157	146	72	68	33	33	46
'ZNF765-ZNF761'	110116772		-1.12597	0.022653	0.131835	150.31	161.04	160.89	85.31	17.62	93.82
'RASGEF1C'	255426	ENSG00000146090	-1.12582	0.40686	0.743751	11	1	9	0	3	5
'LOC101930434'	101930434		-1.12514	0.523799	0.832082	6	1	1	1	1	1
'PCDHA11'	56138	ENSG00000249158	-1.12511	0.226453	0.543061	17.98	6.33	28.91	4.17	14.71	2.17
'SMOX'	54498	ENSG00000088826	-1.12503	0.00735525	0.0598638	173	82	83	66	40	27
'ABAT'	18	ENSG00000183044	-1.12448	3.03e-05	0.000908	1079	616	845	474	257	286
'CABP1'	9478	ENSG00000157782	-1.12418	0.242951	0.565337	13	16	3	4	4	5
'APOBEC3F'	200316	ENSG00000128394	-1.12345	0.000125	0.00284551	262.56	200.9	175.68	105.19	59.4	93.27
'PSMB8'	5696	ENSG00000204264	-1.12336	0.0971746	0.332961	37	26	12	13	5	12
'C17orf113'	110806298	ENSG00000267221	-1.12329	0.0514979	0.224202	36	35	21	8	14	15
'ZNF311'	282890	ENSG00000197935	-1.12326	0.0552547	0.234223	56	19	23	13	11	14
'IRAK2'	3656	ENSG00000134070	-1.1231	0.0117512	0.0829878	91	52	40	24	28	20
'LRFN1'	57622	ENSG00000128011	-1.12302	3.08e-05	0.000921	441	392	284	165	165	120
'WDR5B'	54554	ENSG00000196981	-1.12128	0.0034828	0.0350314	110	65	131	47	44	32
'NUP62CL'	54830	ENSG00000198088	-1.12086	0.0887019	0.313705	26	17	29	6	7	16
'SLC25A53'	401612	ENSG00000269743	-1.12025	0.0739531	0.28235	49	16	59	18.01	23	8
'FCGBP'	8857		-1.11988	0.130298	0.39576	28	13	10	7	6	7
'CHST6'	4166	ENSG00000183196	-1.11878	0.000249	0.00480776	178	173.28	125	77	56.87	61.05
'SPATA24'	202051	ENSG00000170469	-1.1186	0.00292149	0.0308514	85	76	69	31	37	25
'NLRP3'	114548	ENSG00000162711	-1.1183	0.485861	0.809359	3	3	4	0	3	1
'SORCS2'	57537	ENSG00000184985	-1.11706	0.000115	0.00266876	534	353	259	195	127	137
'EPHB6'	2051	ENSG00000106123	-1.11688	0.16534	0.453727	70	40	10	35	5	8
'LRFN2'	57497	ENSG00000156564	-1.11617	0.597691	0.87369	2	1	2	1	1	0
'TGIF2-RAB5IF'	100527943	ENSG00000259399	-1.11592	0.469952	0.797428	6.23	7.23	4.76	0	0	7.36
'PTK2B'	2185	ENSG00000120899	-1.11426	0.170561	0.460716	491	649	1642	231	704	205
'VCAN'	1462	ENSG00000038427	-1.11379	5.17e-06	0.000219	11141	6240	11048	4692	3044	3751
'CCDC148'	130940	ENSG00000153237	-1.11312	0.414991	0.751467	5	3	7	0	3	3
'CACNA1G'	8913	ENSG00000006283	-1.11267	5.43e-07	3.36e-05	3467	2392	2042	1298	973	911
'LOC112268342'	112268342		-1.11254	0.00448139	0.0422396	111.07	131.38	77.38	51.66	29.67	52.83
'TMEM14A'	28978	ENSG00000096092	-1.11253	0.0045995	0.04303	80	50	83	26	28	32
'PLEKHG6'	55200	ENSG00000008323	-1.11246	0.586505	0.867543	0	3	4	1	2	0
'ID4'	3400	ENSG00000172201	-1.11233	3.19e-05	0.000943	2209	1014	1100	608	451	650
'HIST1H2AM'	8336	ENSG00000278677	-1.11191	0.622885	0.88091	4	0	4	0	3	0
'ZMYND10'	51364	ENSG00000004838	-1.10993	0.301976	0.636189	18	4	4	4	2	4
'NGFR'	4804	ENSG00000064300	-1.10956	0.0047876	0.0443605	218	149	416	135	89	99
'RIDA'	10247	ENSG00000132541	-1.10929	0.0163391	0.105778	56	46	46	13	21	26
'SLCO2A1'	6578	ENSG00000174640	-1.10928	0.0324965	0.166846	269	203	84	122	25	80
'PHLDB3'	653583	ENSG00000176531	-1.10895	0.000149	0.00324321	303	377	245	138	107	139
'HOXA2'	3199	ENSG00000105996	-1.10892	0.412133	0.74875	16	1	4	6	1	1
'HIST1H2BF'	8343	ENSG00000277224	-1.10846	0.667772	0.901502	2	3	0	0	2	0
'FCHSD1'	89848	ENSG00000197948	-1.10845	0.000213	0.00425446	338	254	186	101	81	133
'RAD54B'	25788	ENSG00000265817	-1.10833	0.00873855	0.0676917	135.73	46.61	73.52	39.69	31.88	30
'GALNT16'	57452	ENSG00000100626	-1.10828	0.000261	0.0049994	293	271	159	101	88	106
'CCL5'	6352	ENSG00000271503	-1.10701	0.0348258	0.174641	29.96	36.05	34.23	13.02	14.82	14.74
'NEURL1B'	54492	ENSG00000214357	-1.10618	1.45e-06	7.93e-05	1088	928	664	408	322	364
'PRIMA1'	145270	ENSG00000175785	-1.10604	0.000221	0.00438791	1618	1996	1297	915	451	691
'DENND2C'	163259	ENSG00000175984	-1.10586	0.00960776	0.0721782	54	44	61	20	23	22
'LOC100287896'	100287896		-1.10586	0.00179642	0.0217533	105	92	121	43	32	56
'TCAP'	8557	ENSG00000173991	-1.10517	0.000439	0.00748998	2173	2118	1518	575	613	1197
'ZNF20'	7568	ENSG00000132010	-1.10343	0.00653212	0.0547785	68	52	82	28	22	33
'SLFNL1'	200172	ENSG00000171790	-1.10335	0.338922	0.674409	13	9	5	8	3	0
'BHLHE23'	128408	ENSG00000125533	-1.10328	0.506287	0.822146	6	2	2	3	0	1
'EFCAB7'	84455	ENSG00000203965	-1.10321	0.0106665	0.0777576	120	54	124	29	34	57
'TCTE3'	6991	ENSG00000184786	-1.10261	0.444247	0.775737	9	3	1	1	2	2
'S100A1'	6271	ENSG00000160678	-1.10227	0.0305404	0.160843	38	71	59	17	20	34
'PCED1B'	91523	ENSG00000179715	-1.10192	0.115383	0.369418	25	11	28	13	8	5
'CCDC42'	146849	ENSG00000161973	-1.09933	0.768594	0.939449	3	0	0	0	1	0
'LOC107986752'	107986752		-1.09933	0.768594	0.939449	3	0	0	0	1	0
'VCX3B'	425054	ENSG00000205642	-1.09933	0.768594	0.939449	3.45	0	0	0	1	0
'IL2RG'	3561	ENSG00000147168	-1.09902	0.769995	0.939449	3	0	0	0	0	1
'SPINK9'	643394	ENSG00000204909	-1.09902	0.769995	0.939449	3	0	0	0	0	1
'LOC102723623'	102723623		-1.09902	0.769995	0.939449	3	0	0	0	0	1
'LPAR6'	10161	ENSG00000139679	-1.09893	0.22338	0.539379	22	4.12	19	7	2	9
'LOC107987290'	107987290		-1.09882	0.770886	0.939449	3.86	0	0	1.5	0	0
'FOXA2'	3170	ENSG00000125798	-1.09882	0.770886	0.939449	3	0	0	1	0	0
'CRABP2'	1382	ENSG00000143320	-1.09836	6.28e-07	3.84e-05	9049	8187	6384	4017	2993	2734
'SLC26A5'	375611	ENSG00000170615	-1.09789	0.104542	0.347294	19.61	18.78	39.06	15.84	5.46	12.09
'PRSS53'	339105	ENSG00000151006	-1.09718	0.0090411	0.068943	135	108	70	67	27	35
'PQLC3'	130814	ENSG00000162976	-1.09674	0.0207904	0.124477	66.16	38.89	44.3	17.42	14	29
'SLC2A4RG'	56731	ENSG00000125520	-1.0966	3.67e-05	0.0010564	1033	982	892	297	502	393
'PTPN6'	5777	ENSG00000111679	-1.09576	0.0142489	0.0954739	136	100	82	31	25	74
'RXRG'	6258	ENSG00000143171	-1.09571	0.000651	0.0101856	644	737	1072	297	445	279
'TMEM31'	203562	ENSG00000179363	-1.09553	0.46914	0.79714	3	2	7	3	2	0
'LEAP2'	116842	ENSG00000164406	-1.0939	0.677984	0.907788	1	0	4	0	2	0
'GLIPR2'	152007	ENSG00000122694	-1.09325	0.00231444	0.0260502	395	125	318	124	111	100
'SEMA3G'	56920	ENSG00000010319	-1.0932	0.000652	0.0101856	164	171	115	63	52	72
'GALR3'	8484	ENSG00000128310	-1.09214	0.547671	0.847791	2	3	2	2	0	1
'PEBP4'	157310	ENSG00000134020	-1.09148	0.107747	0.354024	14	24	47	8	14	14
'RBM12B'	389677	ENSG00000183808	-1.09082	1.84e-06	9.65e-05	585	404	563	216	178	245
'NHLRC4'	283948	ENSG00000257108	-1.09038	0.109542	0.357268	26	11.75	20	7	8	8
'NSUN7'	79730	ENSG00000179299	-1.08954	0.0177242	0.111262	81	64	37	33	17	25
'GPRIN3'	285513	ENSG00000185477	-1.08931	0.0149359	0.099089	1038.02	1538.94	765.81	574.54	165.07	694.13
'ADAP2'	55803	ENSG00000184060	-1.08903	0.449357	0.780242	4	4	6	5	0	1
'ADAMTS4'	9507	ENSG00000158859	-1.08808	0.15701	0.4421	14	12.95	17.22	9.1	4	5.95
'TTLL1'	25809	ENSG00000100271	-1.08807	0.000128	0.0028899	439	386	503	168	137	249
'ZNF781'	163115	ENSG00000196381	-1.0877	0.126314	0.389095	20	11	20	9	5	7
'ATAD2'	29028	ENSG00000156802	-1.08732	5.15e-05	0.00138943	1059	520	909	319	277	417
'KIAA0825'	285600	ENSG00000185261	-1.08612	0.213577	0.525071	20.2	10.1	15.07	1.03	10	7.65
'BTBD8'	284697	ENSG00000189195	-1.08532	0.398776	0.736648	5	5	7	0	4	3
'NUTM2E'	283008	ENSG00000228570	-1.08509	0.00675692	0.0560425	97.98	65.46	49.1	26.17	30.06	30.82
'ZNF433'	163059	ENSG00000197647	-1.08484	0.0143492	0.0959639	60	47	39	17	22	21
'CCDC28B'	79140	ENSG00000160050	-1.08439	0.00360291	0.0359898	347	253	416	97	215	104
'CCDC34'	91057	ENSG00000109881	-1.08417	0.00842511	0.065979	274	308	363	134	57	211
'PHOSPHO2-KLHL23'	100526832	ENSG00000213160	-1.08386	0.672352	0.904281	0	66.27	89.86	22.88	46.12	0
'TRAPPC6A'	79090	ENSG00000007255	-1.08312	0.00278815	0.0296738	197	238	240	67	75	143
'CEP112'	201134	ENSG00000154240	-1.08261	0.00272225	0.0291327	81	65	78	30.67	29	34
'TNFRSF1B'	7133	ENSG00000028137	-1.08031	0.0468573	0.211508	36	35	31.26	22.67	9	12
'EPB41L4B'	54566	ENSG00000095203	-1.08024	0.0115276	0.0821087	230	203	304	68	173	63
'PTPRQ'	374462	ENSG00000139304	-1.07937	0.317869	0.651367	3	6	54	10	15	2
'C2CD4C'	126567	ENSG00000183186	-1.07905	0.0925699	0.322355	65	28	32	20	4	27
'RHOBTB1'	9886	ENSG00000072422	-1.07885	0.000206	0.00416041	805	435	982	304	312	301
'SMPDL3B'	27293	ENSG00000130768	-1.07873	0.0119658	0.0839103	87	75	43	34	29	22
'PTPRT'	11122	ENSG00000196090	-1.07866	0.100303	0.339236	62	31	90	41	30	5
'MSS51'	118490	ENSG00000166343	-1.07762	0.00271685	0.0291327	91	75	106	39	30	45
'CLDN16'	10686	ENSG00000113946	-1.07652	0.603238	0.87588	2	5	0	1	2	0
'CD24'	100133941	ENSG00000272398	-1.07606	0.00906506	0.0690333	1649.97	1630.55	694.08	916	281.96	487.96
'SMCO3'	440087	ENSG00000179256	-1.07585	0.480469	0.806233	6	2	2	1	1	2
'SLC7A8'	23428	ENSG00000092068	-1.07555	0.00121637	0.0162941	306	290	147	123	86	102
'RTN4RL2'	349667	ENSG00000186907	-1.07512	0.275745	0.606016	12	6	11	7	4	1
'ZC3HAV1'	56829	ENSG00000105939	-1.07464	0.00687798	0.0568839	609	461	243	180	94	271
'ADAM11'	4185	ENSG00000073670	-1.07396	2.22e-05	0.000725	1562	1644	2092	846	567	843
'ZNF177'	7730	ENSG00000188629	-1.07388	0.0610277	0.250343	32.72	28.8	48	24.34	8.36	14
'ACSS3'	79611	ENSG00000111058	-1.07381	0.00633151	0.053698	241	234	155	89	44	133
'TM4SF18'	116441	ENSG00000163762	-1.07313	0.640851	0.890908	2	1	2	0	2	0
'LYRM9'	201229	ENSG00000232859	-1.07303	0.000377	0.00662162	130	104	116	49	50	47
'GOLGA6L4'	643707	ENSG00000184206	-1.07239	0.00909304	0.0691699	134.63	81.53	89.14	42.77	22.04	62.76
'FAM72A'	729533	ENSG00000196550	-1.07192	0.102175	0.342969	58.16	21.71	16.81	18.43	13.85	7.8
'ATP10D'	57205	ENSG00000145246	-1.07031	0.00416738	0.0402205	552	209	212	156	82	155
'RNF43'	54894	ENSG00000108375	-1.06945	0.00188474	0.0224633	287	282	147	111	71	120
'CASTOR1'	652968	ENSG00000239282	-1.06753	0.000513	0.00847138	188	158	183	55	89	77
'TMEM107'	84314	ENSG00000179029	-1.06743	0.00145549	0.0186228	286	256	244	82	81	168
'SHANK3'	85358	ENSG00000251322	-1.0674	0.00534707	0.0477151	443	422	167	169	96	170
'ADAMTS1'	9510	ENSG00000154734	-1.06687	0.000469	0.00791958	1730	975	604	456	450	442
'DLX4'	1748	ENSG00000108813	-1.06624	0.200588	0.506154	15	11	12	6	2	8
'ELAC1'	55520	ENSG00000141642	-1.06581	0.117272	0.372925	37	10	27	12	12	6
'RHBDF2'	79651	ENSG00000129667	-1.0656	0.00237745	0.0265874	97	99	87	39	32	49
'LOX'	4015	ENSG00000113083	-1.06532	0.0111104	0.079889	3129	2966	1088	1643	818	578
'SKIDA1'	387640	ENSG00000180592	-1.06467	0.00330201	0.0335621	314	240	137.82	107	60	122.3
'ACOT13'	55856	ENSG00000112304	-1.06406	0.000726	0.0110885	1016	761	1545	350	502	546
'MVP'	9961	ENSG00000013364	-1.06401	0.00017	0.00359343	527	359	275	130	157	193
'TBX2'	6909	ENSG00000121068	-1.06352	0.00732101	0.0596409	2812	1650	711	857	427	844
'ERBB4'	2066	ENSG00000178568	-1.06308	1.17e-05	0.000416	471	500	456	219	162	228
'C6'	729	ENSG00000039537	-1.06283	0.132216	0.398587	23	11	47	12	15	7
'SNORC'	389084	ENSG00000182600	-1.06269	0.0448583	0.2052	47	52	24	19	20	13
'EHF'	26298	ENSG00000135373	-1.06263	0.558458	0.855304	2	2	3	2	1	0
'ICE2'	79664	ENSG00000128915	-1.05865	4.61e-06	0.000201	671	411	603.95	228	206	271
'IFI35'	3430	ENSG00000068079	-1.05861	0.0313609	0.163324	75	41	43	19	13	34
'STAC'	6769	ENSG00000144681	-1.05845	0.0297462	0.15805	862	926	290	266	123	499
'C16orf71'	146562	ENSG00000166246	-1.05769	0.315981	0.650061	5	7	9	2	4	3
'LOC105371932'	105371932		-1.05668	0.187665	0.487906	16	13	9	5	4	7
'CORIN'	10699	ENSG00000145244	-1.05609	0.0192884	0.117767	5109	3956	2334	2322	466	2064
'WRB-SH3BGR'	106865373		-1.0559	0.199524	0.504786	110.28	90	7.72	17.15	57.99	10.63
'SLC22A5'	6584	ENSG00000197375	-1.05494	0.000574	0.00923398	137	107	111	59	48	43
'LIX1'	167410	ENSG00000145721	-1.05472	0.0282473	0.152704	1456	1091	406	473	146	625
'SEC16B'	89866	ENSG00000120341	-1.05466	0.599972	0.875184	9	4	0	0	5	0
'WDHD1'	11169	ENSG00000198554	-1.05333	0.00556239	0.0491076	180	84	208	52	67	78
'LOC101928635'	101928635		-1.05321	0.576058	0.863895	3	6	0	2	0	2
'PLD2'	5338	ENSG00000129219	-1.05314	0.000931	0.013391	240	135	158	102	63	58
'SUCLG2'	8801	ENSG00000172340	-1.05262	0.00209389	0.0241327	383	305	225	130	74	183
'HMGN3'	9324	ENSG00000118418	-1.0507	0.000174	0.00363466	1569	1187	2163	593	635	867
'HHLA3'	11147	ENSG00000197568	-1.04971	8.29e-05	0.00206787	315	239.76	228	87	118.08	124
'RIMS3'	9783	ENSG00000117016	-1.04931	0.00042	0.00725192	890	502	360	293	219	215
'TPK1'	27010	ENSG00000196511	-1.04923	0.0283628	0.153226	45	36	71	19	20	26
'ABTB1'	80325	ENSG00000114626	-1.04897	0.00115517	0.0157409	228	117	145	90	52	63
'COX6B2'	125965	ENSG00000160471	-1.04897	0.457278	0.787216	3.87	1	12	5.88	1.96	1
'DCP1B'	196513	ENSG00000151065	-1.04888	0.00041	0.00710746	650	395	302	238	179	145
'FAM78B'	149297	ENSG00000188859	-1.04873	0.562769	0.855481	2	3	2	1	2	0
'PLG'	5340	ENSG00000122194	-1.04852	0.656482	0.899333	3	0	2	1.97	1	0
'SPATA7'	55812	ENSG00000042317	-1.04828	0.00171744	0.0210756	225	184	365	97	117	117
'SHF'	90525	ENSG00000138606	-1.04808	1.59e-05	0.000544	286	195	233	102	104	95
'HMGCLL1'	54511	ENSG00000146151	-1.04781	0.024723	0.14003	163	124	124	44	25	106
'PRDM16'	63976	ENSG00000142611	-1.04767	0.0270034	0.148454	1415	1368	459	675	167	556
'ZNF503'	84858	ENSG00000165655	-1.04742	0.000502	0.0083495	4435	2341	1572	1361	971	1121
'ELAVL2'	1993	ENSG00000107105	-1.04738	0.000829	0.0122721	157	149	164	67	49	86
'MLPH'	79083	ENSG00000115648	-1.04691	0.687281	0.911515	2	0	3	0	2	0
'SHISAL1'	85352	ENSG00000138944	-1.04641	0.00136302	0.0177132	558	672	385	300	148	255
'BEX1'	55859	ENSG00000133169	-1.0464	0.000833	0.012319	663	479	1058	279	330	330
'ANKS1B'	56899	ENSG00000185046	-1.04539	0.282006	0.613245	19	31	2	13	3	7
'GUCY1A1'	2982	ENSG00000164116	-1.04529	0.00192197	0.0227511	4141	2979	2649	1449	674	2036
'ANKRD33'	341405	ENSG00000167612	-1.0449	0.302419	0.636632	7	10	8	7	2	2
'GPR153'	387509	ENSG00000158292	-1.04482	0.00343191	0.0346195	521	453	337	293	166	103
'C9orf50'	375759	ENSG00000179058	-1.04467	0.345278	0.681972	7	7	7	1	2	6
'IER5L'	389792	ENSG00000188483	-1.04397	0.000885	0.0128462	759	300	318	179	192	192
'MTERF2'	80298	ENSG00000120832	-1.04358	0.000532	0.00869005	462	348	561	202	131	256
'LRGUK'	136332	ENSG00000155530	-1.04238	0.390812	0.729357	12	1	9	5	3	1
'LOC107987372'	107987372		-1.04098	0.109462	0.357268	23.97	18.99	18.91	6.01	10	9.45
'UNC5A'	90249	ENSG00000113763	-1.04076	0.394673	0.733573	10	3	9	0	5	4
'GPR156'	165829	ENSG00000175697	-1.03977	0.139022	0.409883	23	14	13	7	8	6
'SLC7A2'	6542	ENSG00000003989	-1.03917	0.0208792	0.12468	1009	657	2893	619	742	610
'KIZ'	55857	ENSG00000088970	-1.03794	0.00372944	0.0369147	251	176	388	92	144	112
'FAM107A'	11170	ENSG00000168309	-1.03741	0.28129	0.612402	10	6	10	2	4	5
'CACNA1F'	778	ENSG00000102001	-1.03719	0.568648	0.859172	3	2	2	1	0	2
'TMEM132C'	92293	ENSG00000181234	-1.03627	0.359394	0.697581	13	9	2	4	5	1
'MYL4'	4635	ENSG00000198336	-1.03581	9.68e-05	0.00233617	42424	51202	27778	17723	17061	17986
'SMIM1'	388588	ENSG00000235169	-1.03465	0.00475845	0.0441845	157	105	231	62	83	66
'TCTEX1D2'	255758	ENSG00000213123	-1.03455	0.0170773	0.108414	69	42	78	28	19	34
'PRKCH'	5583	ENSG00000027075	-1.03437	0.00364925	0.0363484	492	616	434	243	118	318
'LRMP'	4033	ENSG00000118308	-1.03293	0.239947	0.56139	20	7	9	8	4	3
'SHISA9'	729993	ENSG00000237515	-1.03178	0.00180127	0.0217818	248.14	180.52	346	144.54	105.8	86.46
'SLC6A16'	28968	ENSG00000063127	-1.03152	0.00897055	0.0686674	72	81	57	28	33	30
'ZNF226'	7769	ENSG00000167380	-1.03059	8.36e-05	0.00208002	302	241	338	124.05	142	113
'DDX60'	55601	ENSG00000137628	-1.03054	0.0653251	0.261556	63	25	32	12	12	26
'RNF32'	140545	ENSG00000105982	-1.03009	0.122379	0.382043	22	16	25	5	9	13
'GP6'	51206	ENSG00000088053	-1.02994	0.370957	0.710015	4	6	8	3	1	4
'ELF3'	1999	ENSG00000163435	-1.02931	0.0119686	0.0839103	164	206	76	68	55	72
'C19orf73'	55150	ENSG00000221916	-1.02927	0.359041	0.696973	3	13	8	3	1	7
'KLHL32'	114792	ENSG00000186231	-1.02911	0.153676	0.435809	15.01	15.93	29.09	10	4.96	12
'NPAS1'	4861	ENSG00000130751	-1.0287	0.079668	0.295524	34	29	19	8	14	13
'ZFR2'	23217	ENSG00000105278	-1.02844	0.148357	0.42593	85	43	23	34	3	27
'TMC4'	147798	ENSG00000167608	-1.02832	0.165977	0.454398	16	14	14	8	7	4
'105379045'	105379045		-1.02683	0.228109	0.545461	14	8	25	3	12	5
'RGPD2'	729857	ENSG00000185304	-1.0266	0.493904	0.814328	1.32	3.43	26.47	0	12.39	1.25
'NMRK1'	54981	ENSG00000106733	-1.02659	0.00155842	0.019594	111.97	93.72	105	51	35	48
'ST6GALNAC6'	30815	ENSG00000257524	-1.02625	4.33e-07	2.78e-05	1376.76	1023.91	1409.76	548.61	578.97	513.89
'PRKAR1B'	5575	ENSG00000188191	-1.02614	0.000784	0.0117211	655	416	307	216	132	239
'CLEC18A'	348174	ENSG00000157322	-1.02613	0.28519	0.616956	12.8	20.45	6.02	6	1.19	10.17
'ASGR1'	432	ENSG00000141505	-1.02566	0.0922785	0.321598	35	39	22	12	7	23
'CD7'	924	ENSG00000173762	-1.0256	0.702307	0.918355	4	1	0	0	0	2
'LRRC55'	219527	ENSG00000183908	-1.02306	0.0590972	0.245196	93	21	85	28	34	21
'MTURN'	222166	ENSG00000180354	-1.02065	0.0004	0.00697424	693	465	897	248	335	303
'112267922'	112267922		-1.02045	0.105644	0.349521	16.06	44.49	28.9	16.14	11.36	13.61
'SELENOW'	6415	ENSG00000178980	-1.02027	1.86e-06	9.7e-05	2321	2523	2540	1003	1055	1182
'NKAIN1'	79570	ENSG00000084628	-1.01999	0.314669	0.648609	13	4	7	3	4	3
'ARHGDIG'	398	ENSG00000242173	-1.01996	0.00624847	0.053325	86	97	77	33	33	48
'CTSO'	1519	ENSG00000256043	-1.01925	0.127809	0.391688	55	11	26	18	12	8
'IFIT1'	3434	ENSG00000185745	-1.01894	0.00810119	0.0643693	147	236	301	84	86	136
'C3orf86'	102724231		-1.01847	0.189394	0.489912	16	11	15	5	9	4
'ACTN3'	89	ENSG00000248746	-1.01846	0.00117083	0.0158628	472	658	580	179	267	310
'CC2D2A'	57545	ENSG00000048342	-1.01798	0.000328	0.00599408	235.01	151.95	151.01	91.79	61	79
'AIG1'	51390	ENSG00000146416	-1.01793	0.000126	0.00286687	581	478	668	193	257	300
'ACER2'	340485	ENSG00000177076	-1.01725	0.0493623	0.218508	54	110	38	29	26	36
'RELN'	5649	ENSG00000189056	-1.01725	0.00132361	0.0173174	907	783	656	534	214	283
'TMEM121'	80757	ENSG00000184986	-1.01691	0.0321735	0.165639	52	45	47	21	12	30
'STKLD1'	169436	ENSG00000198870	-1.01659	0.362477	0.700985	10	2	14	4	6	1
'RGS5'	8490	ENSG00000232995	-1.01604	5.73e-06	0.000238	6949	5178	5836	2644	1890	3276
'AHCYL2'	23382	ENSG00000158467	-1.01602	7.19e-05	0.00184027	717	601	478	271	190	321
'ZNF91'	7644	ENSG00000167232	-1.01529	0.000114	0.00266339	706.09	691.83	1063.03	362.74	351.42	371.01
'PEX11G'	92960	ENSG00000104883	-1.01511	0.1036	0.345354	35	18	18	8	13	9
'APOBEC3D'	140564	ENSG00000243811	-1.01485	0.0485541	0.216583	51.13	30.18	57.6	20.75	11.03	29.86
'PAK1'	5058	ENSG00000149269	-1.01466	5.54e-06	0.000231	1549	1279	1043	515	488	677
'SLITRK1'	114798	ENSG00000178235	-1.01455	0.619491	0.880699	0	0	16	0	6	1
'HAND1'	9421	ENSG00000113196	-1.01444	0.000241	0.00470054	1345	1536	2118	626	764	820
'S100A13'	6284	ENSG00000189171	-1.01401	0.00426051	0.0409146	154	237	296	97	91	120
'DENND2A'	27147	ENSG00000146966	-1.01359	0.00645126	0.0543361	289	194.47	439.36	108.01	182	109.99
'NLGN4X'	57502	ENSG00000146938	-1.01313	0.0293152	0.156214	118.22	72.12	45.58	44.91	18.09	39.5
'ZNF296'	162979	ENSG00000170684	-1.01311	0.0714574	0.276527	46	44	21	10	19	19
'SLC15A2'	6565	ENSG00000163406	-1.01303	0.121275	0.379826	25	21.01	55.29	9.81	24	11
'ZNF471'	57573	ENSG00000196263	-1.01291	0.0454266	0.206659	38	33	47	25	14	13
'ALLC'	55821	ENSG00000151360	-1.01261	0.626832	0.883045	2	0	5	0	1	2
'MLF1'	4291	ENSG00000178053	-1.01204	1.18e-05	0.000419	1278	1154	1341	536	435	688
'NREP'	9315	ENSG00000134986	-1.01197	0.000293	0.00548685	31770	30246	21953	11417	8419	17046
'INMT'	11185	ENSG00000241644	-1.01189	0.0847379	0.30633	41	43.25	36	12.17	31.01	9.62
'CRISPLD2'	83716	ENSG00000103196	-1.01141	0.015808	0.103334	132.13	64	88	51.01	48	22.72
'CETN3'	1070	ENSG00000153140	-1.01121	0.00784554	0.0627679	123	105	183	50	47	84
'GPLD1'	2822	ENSG00000112293	-1.01007	0.0073514	0.0598604	82	53.99	84.08	32	33	30
'NEDD4'	4734	ENSG00000069869	-1.00965	0.00436757	0.0415983	402	129	303	133	94	127
'SYNDIG1L'	646658	ENSG00000183379	-1.00904	0.374777	0.714057	5	6	7	4	3	1
'FAM98C'	147965	ENSG00000130244	-1.00902	0.000885	0.0128462	136	106	130.02	48	57	57
'WNT5A'	7474	ENSG00000114251	-1.00896	9.96e-05	0.00239764	2210	1665	1777	926	981	544
'GAL3ST4'	79690	ENSG00000197093	-1.00826	0.00151928	0.019241	157	106.3	112.02	60	39	64.71
'CCL27'	10850	ENSG00000213927	-1.0082	0.555463	0.854155	3	5	1	0	1	3
'TSSK6'	83983	ENSG00000178093	-1.00813	0.0980988	0.334699	24	21	19	10	9	9
'TPST2'	8459	ENSG00000128294	-1.00748	0.00698165	0.0575226	241	183.98	436.21	144.02	141	94.1
'FGD1'	2245	ENSG00000102302	-1.00733	0.000116	0.00268788	811	677	487	374	237	254
'FAM229B'	619208	ENSG00000203778	-1.00731	0.00259162	0.0282385	148	127.56	176	53	84	60
'PIGL'	9487	ENSG00000108474	-1.00675	3.35e-05	0.000983	337	299	284	153	106	146
'LRIG3'	121227	ENSG00000139263	-1.00648	0.0420135	0.196909	83	29	63	37	19	19
'HTR3B'	9177	ENSG00000149305	-1.00624	0.440291	0.773842	7.61	4.94	5	3	0	4
'ANKRD33B'	651746	ENSG00000164236	-1.00621	1.34e-05	0.000466	430	399	337	197	158	158
'ALS2CL'	259173	ENSG00000178038	-1.00603	0.0170666	0.108414	157	260	175	93	45	131
'LOC107984814'	107984814		-1.00508	0.285308	0.616956	12	7	11	2	3	8
'NAV2'	89797	ENSG00000166833	-1.00439	0.000401	0.00699124	3252	3653	2109	1763	1126	1125
'CMTM5'	116173	ENSG00000166091	-1.0042	0.449996	0.780813	9	1	16	3	8	0
'LYZ'	4069	ENSG00000090382	-1.00339	0.163219	0.450036	13.84	14.57	27.79	8.05	10.18	6.72
'TMEM240'	339453	ENSG00000205090	-1.00306	0.0375097	0.183706	44	37	38	17	22	13
'L1CAM'	3897	ENSG00000198910	-1.00283	0.0822775	0.301159	51	40	19	17	9	22
[truncated: 15,230 more rows]
